# Supplementary material for: Multidimensional conservation analysis decodes the expression of conserved long noncoding RNAs
Source: Life Sci Alliance. 2023 Apr 5;6(6):e202302002. doi: 10.26508/lsa.202302002 (PMC10078953; doi:10.26508/lsa.202302002)
Supplement: Supplementary file 1 [file LSA-2023-02002_TableS1.xlsx]

## Sheet: Same symbol
Table S1. The conserved lncRNAs identified by the differential methods
HumanSymbol	HumanEnsemblID	MouseSymbol	MouseEnsemblID	References
SNHG12	ENSG00000197989	Snhg12	ENSMUSG00000086290	Haemmig et.al. 2020
RNU11	ENSG00000270103	Rnu11	ENSMUSG00000099937	Russell et al. 2006
DNM3OS	ENSG00000230630	Dnm3os	ENSMUSG00000078190	Das et al. 2018
GAS5	ENSG00000234741	Gas5	ENSMUSG00000053332	Tu et al. 2018
HAGLR	ENSG00000224189	Haglr	ENSMUSG00000075277	Amaral et al. 2018
PISRT1	ENSG00000281473	Pisrt1	ENSMUSG00000102458	Hezroni et al. 2015
SNHG8	ENSG00000269893	Snhg8	ENSMUSG00000104960	Hezroni et al. 2015
MIR143HG	ENSG00000249669	Mir143hg	ENSMUSG00000097324	Vacante et al. 2019
SNHG5	ENSG00000203875	Snhg5	ENSMUSG00000097195	Zhang et al. 2019
AIRN	ENSG00000268257	Airn	ENSMUSG00000078247	Yotova et al. 2008
HOTAIRM1	ENSG00000233429	Hotairm1	ENSMUSG00000087658	Kumar & krumlauf, 2016
HOTTIP	ENSG00000243766	Hottip	ENSMUSG00000055408	Wang et al. 2011
ELDR	ENSG00000280890	Eldr	ENSMUSG00000087060	Hezroni et al. 2015
SNHG6	ENSG00000245910	Snhg6	ENSMUSG00000098234	Fan et al. 2018
PVT1	ENSG00000249859	Pvt1	ENSMUSG00000097039	Onagoruwa et al. 2020
PEG13	ENSG00000282164	Peg13	ENSMUSG00000106847	Hezroni et al. 2015
RMRP	ENSG00000269900	Rmrp	ENSMUSG00000115420	Thiel et al. 2007
EMX2OS	ENSG00000229847	Emx2os	ENSMUSG00000087095	Noonan et al. 2003
H19	ENSG00000130600	H19	ENSMUSG00000000031	Smits et al. 2008
KCNQ1OT1	ENSG00000269821	Kcnq1ot1	ENSMUSG00000101609	Kanduri 2011
SNHG1	ENSG00000255717	Snhg1	ENSMUSG00000108414	Nitsche et al. 2015
NEAT1	ENSG00000245532	Neat1	ENSMUSG00000092274	Hutchinson et al. 2007
MALAT1	ENSG00000251562	Malat1	ENSMUSG00000092341	Ji et al. 2003
HOTAIR	ENSG00000228630	Hotair	ENSMUSG00000086903	Yu et al. 2002
RMST	ENSG00000255794	Rmst	ENSMUSG00000112117	Chodroff et al. 2010
DLEU2	ENSG00000231607	Dleu2	ENSMUSG00000097589	Migliazza et al. 2001
MIR17HG	ENSG00000215417	Mir17hg	ENSMUSG00000089726	Ji et al. 2011
MEG3	ENSG00000214548	Meg3	ENSMUSG00000021268	Yu et al. 2018
SNHG9	ENSG00000255198	Snhg9	ENSMUSG00000090101	Li et al. 2021
CRNDE	ENSG00000245694	Crnde	ENSMUSG00000031736	Ellis et al. 2012
FENDRR	ENSG00000268388	Fendrr	ENSMUSG00000097336	He et al. 2018
Nkx2-2os	ENSG00000258197	Nkx2-2os	ENSMUSG00000086509	Hezroni et al. 2015
ZFAS1	ENSG00000177410	Zfas1	ENSMUSG00000074578	Askarian-Amiri1 et al. 2011
MIR99AHG	ENSG00000215386	Mir99ahg	ENSMUSG00000090386	Hezroni et al. 2015
MIR155HG	ENSG00000234883	Mir155hg	ENSMUSG00000097418	Wu et al. 2007
MIAT	ENSG00000225783	Miat	ENSMUSG00000097767	Rapicavoli et al. 2010
TUG1	ENSG00000253352	Tug1	ENSMUSG00000056579	Lewandowski et al. 2020
XIST	ENSG00000229807	Xist	ENSMUSG00000086503	Brown et al. 1992
JPX	ENSG00000225470	Jpx	ENSMUSG00000097571	Karner et al. 2020
FTX	ENSG00000230590	Ftx	ENSMUSG00000086370	Chureau et al. 2011
FIRRE	ENSG00000213468	Firre	ENSMUSG00000085396	Lu et al. 2017

## Sheet: Global synteny
HumanSymbol	HumanEnsemblID	MouseSymbol	MouseEnsemblID
RP11-383H13.1	ENSG00000235531	RP24-356G6.1	ENSMUSG00000054493
RP3-525N10.2	ENSG00000230910	RP23-184I13.1	ENSMUSG00000104516
RP11-76I14.1	ENSG00000256637	RP23-176M9.1	ENSMUSG00000100832
AC013402.5	ENSG00000230690	RP23-480H8.1	ENSMUSG00000103106
AC018730.1	ENSG00000233639	Pantr1	ENSMUSG00000060424
AC018730.3	ENSG00000229743	Pantr2	ENSMUSG00000097063
AC005235.1	ENSG00000236653	RP24-421N21.2	ENSMUSG00000102491
SATB2-AS1	ENSG00000225953	RP24-123J3.1	ENSMUSG00000087022
AC009498.1	ENSG00000237271	RP23-163J17.4	ENSMUSG00000100893
AC007383.3	ENSG00000227946	Ino80dos	ENSMUSG00000084799
AC012462.1	ENSG00000230695	Apol7d	ENSMUSG00000073652
CATG00000051486.1	CATG00000051486	RP23-277E3.2	ENSMUSG00000102123
AC007557.1	ENSG00000223874	RP23-445K8.1	ENSMUSG00000101968
CATG00000036288.1	CATG00000036288	RP23-223I5.1	ENSMUSG00000097482
CATG00000037745.1	CATG00000037745	RP24-79F8.3	ENSMUSG00000099843
C1orf147	ENSG00000162888	RP23-31H15.4	ENSMUSG00000102027
RP11-203F10.5	ENSG00000231691	RP24-187D4.1	ENSMUSG00000101693
RP11-168O16.1	ENSG00000229191	AC124550.2	ENSMUSG00000086264
MIR181A1HG	ENSG00000229989	RP23-393I12.5	ENSMUSG00000102142
GAS5	ENSG00000234741	Gas5	ENSMUSG00000053332
RP11-474I16.8	ENSG00000226889	RP23-358M7.2	ENSMUSG00000053925
CATG00000100861.1	CATG00000100861	RP23-326H11.2	ENSMUSG00000102885
CATG00000033798.1	CATG00000033798	RP23-381K21.4	ENSMUSG00000047384
SERTAD4-AS1	ENSG00000203706	RP23-381K21.2	ENSMUSG00000089812
MIR205HG	ENSG00000230937	RP23-392F1.1	ENSMUSG00000097850
CATG00000033166.1	CATG00000033166	RP23-445K23.6	ENSMUSG00000104077
LINC00710	ENSG00000229240	RP23-245A10.4	ENSMUSG00000103412
RP11-271F18.1	ENSG00000234306	RP23-113H3.2	ENSMUSG00000099424
RP11-301N24.5	ENSG00000285254	Carlr	ENSMUSG00000097638
RP11-123K19.1	ENSG00000224842	RP23-65G6.4	ENSMUSG00000052951
RP11-205K6.1	ENSG00000233721	RP24-326B24.1	ENSMUSG00000085463
RP11-85O21.2	ENSG00000236668	RP23-399K8.5	ENSMUSG00000098383
ZEB2-AS1	ENSG00000238057	Zeb2os	ENSMUSG00000052248
AC010090.1	ENSG00000232606	RP23-431O5.2	ENSMUSG00000100135
AC104777.4	ENSG00000224048	RP23-397E13.1	ENSMUSG00000086349
CATG00000045067.1	CATG00000045067	RP23-435G20.3	ENSMUSG00000085315
CATG00000045279.1	CATG00000045279	RP23-412C22.4	ENSMUSG00000086578
CATG00000050696.1	CATG00000050696	Dlx1as	ENSMUSG00000084946
HOXD-AS2	ENSG00000237380	Hoxd3os1	ENSMUSG00000052371
HAGLR	ENSG00000224189	Haglr	ENSMUSG00000075277
AC009336.24	ENSG00000226363	RP23-190O13.3	ENSMUSG00000085015
AC017048.4	ENSG00000224577	RP23-180A8.3	ENSMUSG00000100303
AC073636.1	ENSG00000227098	RP23-180A8.2	ENSMUSG00000102473
AC009948.3	ENSG00000237298	RP23-435F21.1	ENSMUSG00000086354
RP11-430H10.1	ENSG00000254427	RP23-197C2.1	ENSMUSG00000086980
RP11-613D13.7	ENSG00000244926	Alkbh3os1	ENSMUSG00000027196
RP11-472I20.3	ENSG00000283217	RP23-201G13.1	ENSMUSG00000075020
RP11-148I19.1	ENSG00000255300	RP23-248D22.1	ENSMUSG00000104258
RP11-350D17.2	ENSG00000255427	RP23-445A5.3	ENSMUSG00000102686
RP11-702M1.1	ENSG00000248079	RP23-142N2.3	ENSMUSG00000099361
RP11-1008C21.2	ENSG00000236914	RP23-326F22.4	ENSMUSG00000099470
RP11-624L4.2	ENSG00000259269	RP23-75E19.3	ENSMUSG00000103266
OIP5-AS1	ENSG00000247556	RP23-22A15.2	ENSMUSG00000085438
CATG00000022783.1	CATG00000022783	RP23-337M17.4	ENSMUSG00000087519
CATG00000024789.1	CATG00000024789	RP23-328F20.2	ENSMUSG00000086913
RP1-278O22.1	ENSG00000224961	RP23-173O12.4	ENSMUSG00000099683
CATG00000052818.1	CATG00000052818	RP23-185F7.3	ENSMUSG00000085958
RP5-872K7.2	ENSG00000225127	RP23-8L8.1	ENSMUSG00000087618
RP11-218C14.5	ENSG00000225056	RP23-250M11.10	ENSMUSG00000103559
CATG00000054528.1	CATG00000054528	Gm26681	ENSMUSG00000097818
NCRNA00154	ENSG00000235214	RP23-380B10.6	ENSMUSG00000086754
RP5-995J12.2	ENSG00000223891	RP23-117O11.4	ENSMUSG00000099632
RP11-323C15.2	ENSG00000236028	RP23-90N15.1	ENSMUSG00000100796
RP4-569M23.2	ENSG00000231119	RP23-108D12.2	ENSMUSG00000086820
RP11-290F20.1	ENSG00000203999	RP24-151H6.3	ENSMUSG00000084797
RP4-806M20.3	ENSG00000268333	Nespas	ENSMUSG00000086537
RP11-706J10.3	ENSG00000271167	RP23-442I7.1	ENSMUSG00000098659
RP11-32K4.2	ENSG00000254377	Mir124-2hg	ENSMUSG00000100252
RP11-379K17.4	ENSG00000239219	RP24-393I15.2	ENSMUSG00000097786
RP11-791G22.1	ENSG00000244302	AC116723.1	ENSMUSG00000087625
SOX2-OT	ENSG00000242808	Sox2ot	ENSMUSG00000105265
RP11-4B14.3	ENSG00000239381	RP24-396D16.2	ENSMUSG00000099437
CATG00000014444.1	CATG00000014444	RP23-256O22.3	ENSMUSG00000104850
CATG00000066589.1	CATG00000066589	RP23-243H19.1	ENSMUSG00000104093
CTD-2049J23.2	ENSG00000244040	RP24-399B3.11	ENSMUSG00000091272
CATG00000074345.1	CATG00000074345	RP24-253I2.1	ENSMUSG00000102545
CATG00000020473.1	CATG00000020473	RP23-68H24.4	ENSMUSG00000096935
CATG00000077612.1	CATG00000077612	RP23-137J12.1	ENSMUSG00000097004
CATG00000017432.1	CATG00000017432	RP23-261M19.4	ENSMUSG00000097204
CATG00000013312.1	CATG00000013312	Phtf1os	ENSMUSG00000089998
RP11-88H9.2	ENSG00000231437	Kcnd3os	ENSMUSG00000074346
CATG00000069751.1	CATG00000069751	RP23-446B17.3	ENSMUSG00000106078
CATG00000006934.1	CATG00000006934	RP23-402L6.2	ENSMUSG00000105000
RP11-290M5.4	ENSG00000272691	RP23-175I24.3	ENSMUSG00000097183
RP11-510C10.3	ENSG00000224149	RP24-527P22.3	ENSMUSG00000093738
RP11-37B2.1	ENSG00000251136	RP23-415F19.4	ENSMUSG00000103595
RP11-436D23.1	ENSG00000271860	RP23-35K5.2	ENSMUSG00000099150
RP3-512E2.2	ENSG00000226455	Bach2os	ENSMUSG00000086150
RP11-296L22.8	ENSG00000230729	RP23-100C7.10	ENSMUSG00000084761
CATG00000105319.1	CATG00000105319	Gm26643	ENSMUSG00000097681
RMRP	ENSG00000269900	Rmrp	ENSMUSG00000115420
CATG00000106324.1	CATG00000106324	RP23-117B19.8	ENSMUSG00000085990
CATG00000109328.1	CATG00000109328	RP23-204P1.2	ENSMUSG00000086712
RP11-308N19.3	ENSG00000237062	RP23-390I8.4	ENSMUSG00000099421
CATG00000106655.1	CATG00000106655	Gm26889	ENSMUSG00000097249
RP11-120J1.1	ENSG00000225472	RP23-386C23.1	ENSMUSG00000087413
RP11-470E16.1	ENSG00000224609	RP23-231H10.1	ENSMUSG00000100129
RP11-5P4.1	ENSG00000229537	RP23-59N8.4	ENSMUSG00000103097
RP4-792G4.2	ENSG00000230798	RP23-35D18.1	ENSMUSG00000086096
RP4-535B20.1	ENSG00000231485	RP23-32L21.4	ENSMUSG00000086782
MKNK1-AS1	ENSG00000269956	RP23-374N19.5	ENSMUSG00000100081
CATG00000054022.1	CATG00000054022	RP23-198O15.4	ENSMUSG00000085389
CATG00000051278.1	CATG00000051278	RP23-321M9.3	ENSMUSG00000086788
CATG00000050965.1	CATG00000050965	RP23-161N17.13	ENSMUSG00000085714
CATG00000092891.1	CATG00000092891	RP23-123P10.1	ENSMUSG00000096936
HUADI00002049	HUADI00002049	RP24-235E5.1	ENSMUSG00000097216
CATG00000072419.1	CATG00000072419	RP23-213N8.1	ENSMUSG00000106947
CATG00000072491.1	CATG00000072491	RP23-204A8.2	ENSMUSG00000052154
RP11-463H12.2	ENSG00000248317	RP23-329A21.1	ENSMUSG00000103684
RP11-528I4.2	ENSG00000272969	RP23-386C10.2	ENSMUSG00000098449
RP11-12A1.1	ENSG00000245067	RP24-89O12.5	ENSMUSG00000106985
CATG00000073023.1	CATG00000073023	RP23-260N17.1	ENSMUSG00000106586
RP4-665J23.1	ENSG00000233593	RP24-421H18.1	ENSMUSG00000099061
RP4-665J23.2	ENSG00000225446	RP24-421H18.4	ENSMUSG00000101237
CATG00000008300.1	CATG00000008300	AC117574.7	ENSMUSG00000090030
MIAT	ENSG00000225783	Miat	ENSMUSG00000097767
CTA-125H2.2	ENSG00000231933	RP23-348L9.1	ENSMUSG00000098230
RP11-385N17.1	ENSG00000255399	RP24-150D8.2	ENSMUSG00000106795
RP11-347I19.8	ENSG00000272849	RP23-371A16.2	ENSMUSG00000104156
RP11-347I19.7	ENSG00000274292	RP23-371A16.3	ENSMUSG00000105881
RP13-942N8.1	ENSG00000256092	RP23-180G16.1	ENSMUSG00000103864
RP5-942I16.1	ENSG00000234215	RP24-399A15.1	ENSMUSG00000100420
MESTIT1	ENSG00000272701	RP24-211G11.3	ENSMUSG00000107825
LINC-PINT	ENSG00000231721	Lncpint	ENSMUSG00000044471
CATG00000091754.1	CATG00000091754	RP24-496L23.1	ENSMUSG00000108244
HOTAIRM1	ENSG00000233429	Hotairm1	ENSMUSG00000087658
HOXA-AS3	ENSG00000254369	Hoxaas3	ENSMUSG00000085696
HOXA-AS2	ENSG00000253552	RP23-329P9.11	ENSMUSG00000101451
HOXA11-AS1	ENSG00000240990	Hoxa11os	ENSMUSG00000086427
HOTTIP	ENSG00000243766	Hottip	ENSMUSG00000055408
RP1-170O19.17	ENSG00000253308	Evx1os	ENSMUSG00000086126
AC004549.6	ENSG00000229893	RP23-92M3.4	ENSMUSG00000108170
AC005013.5	ENSG00000228421	RP23-446E21.6	ENSMUSG00000108255
AC092660.1	ENSG00000234877	RP24-148O24.1	ENSMUSG00000101720
AC005041.9	ENSG00000237737	RP23-321M22.2	ENSMUSG00000085782
RP11-475N22.4	ENSG00000244300	RP23-74G1.5	ENSMUSG00000108010
CATG00000064974.1	CATG00000064974	LOC102634268	ENSMUSG00000085413
RP11-508O18.1	ENSG00000239454	RP23-227G6.2	ENSMUSG00000107579
CATG00000063589.1	CATG00000063589	RP23-305C1.1	ENSMUSG00000085067
RP11-58B17.1	ENSG00000206573	Gt(ROSA)26Sor	ENSMUSG00000086429
CATG00000063705.1	CATG00000063705	RP23-103G18.7	ENSMUSG00000107812
U47924.27	ENSG00000257084	RP24-297C1.12	ENSMUSG00000099609
RP11-319E16.1	ENSG00000256115	RP23-240C17.1	ENSMUSG00000101659
CTB-50E14.6	ENSG00000213904	RP23-457F4.2	ENSMUSG00000053714
CATG00000039616.1	CATG00000039616	AC151602.15	ENSMUSG00000109644
CTC-273B12.5	ENSG00000268530	RP24-502E20.4	ENSMUSG00000110197
CATG00000041255.1	CATG00000041255	RP24-502E20.5	ENSMUSG00000110020
RP11-358H18.2	ENSG00000255335	RP23-178G8.4	ENSMUSG00000109962
CATG00000004985.1	CATG00000004985	RP23-184M4.4	ENSMUSG00000109634
CTD-2140G10.1	ENSG00000255323	RP24-149G13.1	ENSMUSG00000102124
CATG00000024280.1	CATG00000024280	RP23-152B12.1	ENSMUSG00000109363
RP11-262A16.1	ENSG00000275322	RP24-286L23.2	ENSMUSG00000109364
RP11-327J17.3	ENSG00000247809	RP24-240G4.2	ENSMUSG00000100005
CTD-2536I1.1	ENSG00000248441	RP24-173C11.1	ENSMUSG00000099558
RP11-266O8.1	ENSG00000257060	RP24-136L4.1	ENSMUSG00000101843
RP11-386M24.3	ENSG00000258676	RP23-235M8.6	ENSMUSG00000108548
RP11-326A19.3	ENSG00000261407	RP23-24N16.5	ENSMUSG00000108387
CTD-2335A18.1	ENSG00000255571	RP23-207N5.1	ENSMUSG00000097023
RP11-752G15.6	ENSG00000250988	WI1-1616M8.2	ENSMUSG00000097277
RP11-727A23.5	ENSG00000247137	RP23-474B13.1	ENSMUSG00000103887
RP11-113K21.5	ENSG00000246067	AC104921.1	ENSMUSG00000074024
RP11-535A19.2	ENSG00000255507	RP24-252O10.4	ENSMUSG00000109468
CATG00000026816.1	CATG00000026816	RP23-383B18.1	ENSMUSG00000109357
RP11-673P17.1	ENSG00000234186	RP23-302N11.2	ENSMUSG00000090457
RP11-666O2.2	ENSG00000275441	RP24-464B24.1	ENSMUSG00000066175
CATG00000116746.1	CATG00000116746	AC100735.2	ENSMUSG00000086814
RP13-238F13.3	ENSG00000271434	RP23-376D24.2	ENSMUSG00000087657
RP11-383C5.4	ENSG00000224023	RP23-57D10.1	ENSMUSG00000101546
AP006621.8	ENSG00000255108	RP23-134L4.2	ENSMUSG00000073787
H19	ENSG00000130600	H19	ENSMUSG00000000031
IGF2AS	ENSG00000099869	Igf2os	ENSMUSG00000086266
CATG00000001375.1	CATG00000001375	RP23-124B2.7	ENSMUSG00000108934
CATG00000018037.1	CATG00000018037	RP23-366O14.1	ENSMUSG00000038917
RP11-120K24.2	ENSG00000235280	AC127308.2	ENSMUSG00000086770
CATG00000102261.1	CATG00000102261	RP23-106I21.5	ENSMUSG00000110148
RP11-527N22.1	ENSG00000253123	RP24-185N3.2	ENSMUSG00000110351
CATG00000102214.1	CATG00000102214	RP23-479K9.3	ENSMUSG00000109954
CATG00000102148.1	CATG00000102148	Gm26578	ENSMUSG00000097928
AC108142.1	ENSG00000177822	RP23-61B8.2	ENSMUSG00000100706
HAND2-AS1	ENSG00000237125	Uph	ENSMUSG00000100510
CATG00000074496.1	CATG00000074496	RP23-197N18.1	ENSMUSG00000045746
CATG00000098067.1	CATG00000098067	AC125262.1	ENSMUSG00000087266
CATG00000070525.1	CATG00000070525	AC113941.1	ENSMUSG00000074235
RP11-223C24.2	ENSG00000251248	RP24-460J16.1	ENSMUSG00000090732
RP11-491F9.1	ENSG00000279249	RP23-433F5.1	ENSMUSG00000097248
CATG00000029291.1	CATG00000029291	RP23-235I2.3	ENSMUSG00000074171
RP11-434E6.5	ENSG00000283689	Irx3os	ENSMUSG00000046413
CRNDE	ENSG00000245694	Crnde	ENSMUSG00000031736
CATG00000027623.1	CATG00000027623	RP23-403G9.6	ENSMUSG00000110652
AC140912.1	ENSG00000261227	RP23-143B2.1	ENSMUSG00000109868
RP11-566K11.4	ENSG00000259006	RP23-213K18.2	ENSMUSG00000103244
RP4-781K5.2	ENSG00000228830	RP24-89A4.2	ENSMUSG00000097060
CTD-2369P2.8	ENSG00000267607	RP23-110E20.5	ENSMUSG00000110790
ST3GAL4-AS1	ENSG00000280832	RP23-54G12.5	ENSMUSG00000070315
CATG00000007332.1	CATG00000007332	RP23-356D13.6	ENSMUSG00000111797
CATG00000007193.1	CATG00000007193	RP23-453B4.3	ENSMUSG00000110823
RP11-831A10.2	ENSG00000254863	RP24-115M13.1	ENSMUSG00000100836
RP11-334E6.10	ENSG00000245385	RP24-329C11.11	ENSMUSG00000111632
RP11-770J1.3	ENSG00000255435	RP23-444K20.5	ENSMUSG00000110750
RP11-770J1.5	ENSG00000254873	RP23-23P9.5	ENSMUSG00000111082
RP11-87O6.1	ENSG00000285513	RP24-302M3.2	ENSMUSG00000074373
AP000797.3	ENSG00000256717	RP23-304K3.2	ENSMUSG00000111669
COLCA1	ENSG00000196167	RP24-173L14.2	ENSMUSG00000044694
CATG00000023678.1	CATG00000023678	RP23-340E1.2	ENSMUSG00000074284
RP11-817O13.8	ENSG00000260274	Man2c1os	ENSMUSG00000086728
CATG00000023476.1	CATG00000023476	RP24-473A18.2	ENSMUSG00000074256
RP11-502I4.1	ENSG00000259673	RP23-284J4.1	ENSMUSG00000086539
RP11-317G6.1	ENSG00000259589	RP23-25A17.2	ENSMUSG00000100130
CATG00000025169.1	CATG00000025169	RP24-396L14.1	ENSMUSG00000097623
CATG00000023114.1	CATG00000023114	RP23-296I6.3	ENSMUSG00000099051
RP1-234P15.4	ENSG00000225793	RP23-469I15.2	ENSMUSG00000086918
CATG00000084680.1	CATG00000084680	RP23-353O7.5	ENSMUSG00000103710
SNHG5	ENSG00000203875	Snhg5	ENSMUSG00000097195
CATG00000066309.1	CATG00000066309	RP23-401G21.1	ENSMUSG00000085541
PISRT1	ENSG00000281473	Pisrt1	ENSMUSG00000102458
CATG00000066122.1	CATG00000066122	RP23-353G11.6	ENSMUSG00000104040
RP11-168J18.4	ENSG00000242797	RP23-441D9.4	ENSMUSG00000086296
CATG00000060136.1	CATG00000060136	RP23-456B9.9	ENSMUSG00000091425
CATG00000060105.1	CATG00000060105	RP23-286E6.4	ENSMUSG00000093619
RP11-222K16.2	ENSG00000272282	RP24-257F22.3	ENSMUSG00000110692
RP11-331G2.7	ENSG00000283849	RP24-233B16.1	ENSMUSG00000111639
RP11-497D6.4	ENSG00000233452	RP23-245C15.1	ENSMUSG00000101621
RP1-67K17.3	ENSG00000233138	RP23-202B12.1	ENSMUSG00000101014
RP3-332B22.1	ENSG00000236013	RP23-360M11.1	ENSMUSG00000101969
RP1-32B1.3	ENSG00000236703	RP23-395M5.3	ENSMUSG00000097923
TARID	ENSG00000227954	RP23-103E4.2	ENSMUSG00000112397
RP11-69I8.3	ENSG00000227220	RP23-234P12.1	ENSMUSG00000087400
RP3-487J7.2	ENSG00000231889	RP24-271F24.2	ENSMUSG00000087177
CATG00000089569.1	CATG00000089569	RP23-164P21.3	ENSMUSG00000111103
RP1-60O19.1	ENSG00000235142	RP23-177D16.1	ENSMUSG00000075184
RP11-432J9.3	ENSG00000271409	RP23-425D13.3	ENSMUSG00000093573
RP11-174J11.1	ENSG00000226426	RP24-395H7.1	ENSMUSG00000101338
RP11-266E14.1	ENSG00000257859	RP24-538A12.1	ENSMUSG00000104317
RMST	ENSG00000255794	Rmst	ENSMUSG00000112117
RP11-567C2.1	ENSG00000257194	RP23-464I2.1	ENSMUSG00000102310
RP11-87P13.2	ENSG00000258338	RP24-69E21.4	ENSMUSG00000103775
RP11-540D4.3	ENSG00000257741	RP23-208M17.1	ENSMUSG00000102934
RP11-114H23.1	ENSG00000258077	RP24-428L4.1	ENSMUSG00000102180
RP11-56G10.2	ENSG00000257386	RP23-91L6.2	ENSMUSG00000097185
AC087886.1	ENSG00000236333	RP23-116I16.1	ENSMUSG00000084865
RP11-611E13.2	ENSG00000257815	RP24-420A20.8	ENSMUSG00000052291
RP11-221N13.3	ENSG00000256268	RP24-502G8.2	ENSMUSG00000103213
RP11-58A17.4	ENSG00000257541	RP24-462H23.1	ENSMUSG00000112832
CATG00000009129.1	CATG00000009129	Gm26847	ENSMUSG00000097526
RP11-603J24.5	ENSG00000258317	RP23-116B8.1	ENSMUSG00000100548
TUG1	ENSG00000253352	Tug1	ENSMUSG00000056579
AC007392.3	ENSG00000232046	RP23-18O23.1	ENSMUSG00000099449
MEIS1-AS2	ENSG00000230749	AL603984.2	ENSMUSG00000087507
AC007131.2	ENSG00000233891	RP23-117H24.2	ENSMUSG00000033015
RP11-32D16.1	ENSG00000254135	RP23-48J15.4	ENSMUSG00000103248
LRRC75A-AS1	ENSG00000175061	RP23-234K24.8	ENSMUSG00000086841
CTC-297N7.7	ENSG00000214970	RP23-294E23.6	ENSMUSG00000087410
RP11-68I3.7	ENSG00000264647	2210008F06Rik	ENSMUSG00000097165
RP11-445F12.1	ENSG00000277268	Lhx1os	ENSMUSG00000087211
CATG00000034067.1	CATG00000034067	RP23-255E6.3	ENSMUSG00000085246
RP11-700H6.1	ENSG00000247011	RP23-244C22.5	ENSMUSG00000086003
RP11-501C14.5	ENSG00000250838	RP23-235J5.13	ENSMUSG00000099928
RP11-357H14.17	ENSG00000272763	RP23-85A17.4	ENSMUSG00000078706
HOXB-AS3	ENSG00000233101	Hoxb5os	ENSMUSG00000085645
HOXB-AS1	ENSG00000230148	Hoxb3os	ENSMUSG00000084844
RP5-1110E20.1	ENSG00000265359	RP23-336D20.8	ENSMUSG00000084890
CATG00000032064.1	CATG00000032064	RP23-186E14.5	ENSMUSG00000103469
CATG00000032133.1	CATG00000032133	RP23-202G21.4	ENSMUSG00000086268
LINC00511	ENSG00000227036	RP23-468D17.1	ENSMUSG00000087259
CATG00000032614.1	CATG00000032614	RP24-225K18.5	ENSMUSG00000086924
RP11-1055B8.9	ENSG00000275966	RP23-37J21.6	ENSMUSG00000075389
CATG00000047652.1	CATG00000047652	RP24-123B22.2	ENSMUSG00000113735
CATG00000041759.1	CATG00000041759	RP23-15F7.3	ENSMUSG00000097055
CATG00000041742.1	CATG00000041742	RP23-442I5.6	ENSMUSG00000113621
AC073479.1	ENSG00000232044	RP23-195H19.1	ENSMUSG00000094002
RP11-384J4.1	ENSG00000257612	RP24-87E7.1	ENSMUSG00000104308
RP11-260G13.1	ENSG00000258107	RP23-71C5.1	ENSMUSG00000112353
CATG00000018904.1	CATG00000018904	RP23-417C21.1	ENSMUSG00000085298
RP11-355I22.5	ENSG00000258842	RP23-182N12.2	ENSMUSG00000100192
FUT8-AS1	ENSG00000276116	RP23-278O17.1	ENSMUSG00000112150
RP11-109N23.4	ENSG00000258813	RP23-291K4.3	ENSMUSG00000099708
RP11-232C2.2	ENSG00000258874	RP23-55L9.1	ENSMUSG00000103136
RP11-356K23.1	ENSG00000258752	RP23-127O4.1	ENSMUSG00000033731
RP11-179A9.4	ENSG00000285205	RP24-352D3.1	ENSMUSG00000114826
CATG00000020039.1	CATG00000020039	RP24-357P7.3	ENSMUSG00000114181
CATG00000020058.1	CATG00000020058	RP23-394E9.1	ENSMUSG00000113835
MEG3	ENSG00000214548	Meg3	ENSMUSG00000021268
MEG8	ENSG00000225746	Rian	ENSMUSG00000097451
MEG9	ENSG00000223403	Mirg	ENSMUSG00000097391
DIO3OS	ENSG00000258498	RP23-392O3.2	ENSMUSG00000113581
CATG00000022102.1	CATG00000022102	RP23-60K23.10	ENSMUSG00000113662
CATG00000091573.1	CATG00000091573	RP24-403G3.1	ENSMUSG00000113875
RP11-204E9.1	ENSG00000231754	RP23-262C6.2	ENSMUSG00000086363
CATG00000082558.1	CATG00000082558	RP23-21N15.9	ENSMUSG00000114573
TFAP2A-AS2	ENSG00000285278	RP24-132N9.2	ENSMUSG00000114936
RP3-413H6.2	ENSG00000234427	RP23-21E23.3	ENSMUSG00000103479
CATG00000087443.1	CATG00000087443	RP23-299N21.2	ENSMUSG00000113619
RP1-151F17.1	ENSG00000229931	RP23-166O7.1	ENSMUSG00000038152
CATG00000083006.1	CATG00000083006	RP24-259F16.2	ENSMUSG00000114681
CATG00000079077.1	CATG00000079077	RP23-96D5.3	ENSMUSG00000113121
CATG00000076640.1	CATG00000076640	RP23-128L22.2	ENSMUSG00000089827
LINC00461	ENSG00000245526	RP23-88A13.2	ENSMUSG00000050334
CTC-467M3.1	ENSG00000245864	RP23-88A13.3	ENSMUSG00000097265
CATG00000076590.1	CATG00000076590	RP23-88A13.4	ENSMUSG00000102969
CTC-358I24.1	ENSG00000247828	RP23-445G17.1	ENSMUSG00000097292
CTD-2227C6.2	ENSG00000249664	RP24-394J17.3	ENSMUSG00000103228
CTD-2218K11.2	ENSG00000249100	RP23-222A16.1	ENSMUSG00000102793
CTD-2015A6.1	ENSG00000248393	RP24-132E6.1	ENSMUSG00000103069
CTD-2249K22.1	ENSG00000249483	RP23-241P22.1	ENSMUSG00000097182
CATG00000080296.1	CATG00000080296	RP23-237P18.2	ENSMUSG00000114968
CATG00000076377.1	CATG00000076377	RP23-97B15.4	ENSMUSG00000113647
CATG00000076368.1	CATG00000076368	RP23-464E7.4	ENSMUSG00000042857
CTC-235G5.3	ENSG00000248127	RP24-202N2.2	ENSMUSG00000100475
RP11-79P5.9	ENSG00000272525	RP24-76E2.3	ENSMUSG00000048603
CTD-2582M21.1	ENSG00000251044	RP23-99G9.1	ENSMUSG00000099774
RP11-434D9.1	ENSG00000249364	RP23-70P8.1	ENSMUSG00000102542
AC099754.1	ENSG00000225386	RP23-2H7.2	ENSMUSG00000097547
RP11-463J10.3	ENSG00000259007	RP24-80P9.3	ENSMUSG00000114436
RP11-137L10.6	ENSG00000221817	RP24-155O13.2	ENSMUSG00000084925
CATG00000115633.1	CATG00000115633	RP23-300H21.9	ENSMUSG00000114241
RP11-399K21.6	ENSG00000226051	RP24-428B12.4	ENSMUSG00000104232
RP11-180I22.2	ENSG00000225497	RP24-212L9.1	ENSMUSG00000100100
CATG00000000214.1	CATG00000000214	RP24-498C9.1	ENSMUSG00000048628
RP11-202P11.1	ENSG00000224596	Zmiz1os1	ENSMUSG00000087535
RP11-255M1.1	ENSG00000236208	RP23-56C21.2	ENSMUSG00000101086
RP11-77P6.2	ENSG00000227896	RP24-260F19.4	ENSMUSG00000115007
CTD-2201G16.1	ENSG00000258444	RP23-93K3.2	ENSMUSG00000101680
CATG00000018308.1	CATG00000018308	RP23-93K3.8	ENSMUSG00000115610
RP11-61K9.3	ENSG00000275964	RP23-170I24.2	ENSMUSG00000100017
CATG00000016565.1	CATG00000016565	RP23-379C1.1	ENSMUSG00000086112
DLEU2	ENSG00000231607	Dleu2	ENSMUSG00000097589
RP11-34F20.7	ENSG00000274270	RP24-271M20.2	ENSMUSG00000104187
CATG00000017176.1	CATG00000017176	Gm26536	ENSMUSG00000097501
RP11-403C10.2	ENSG00000253230	Mir124a-1hg	ENSMUSG00000097545
CATG00000098275.1	CATG00000098275	RP23-177N16.1	ENSMUSG00000093744
CATG00000015041.1	CATG00000015041	RP23-220B20.4	ENSMUSG00000115271
RP11-223F20.2	ENSG00000234767	RP23-126A8.1	ENSMUSG00000103410
RP11-30C8.2	ENSG00000224853	RP23-354M3.2	ENSMUSG00000103188
MIR17HG	ENSG00000215417	Mir17hg	ENSMUSG00000089726
RP11-477B16.5	ENSG00000227640	RP24-273I13.1	ENSMUSG00000090534
RP11-5N11.7	ENSG00000249688	RP23-41F9.2	ENSMUSG00000103130
CTD-2001E22.2	ENSG00000250786	Snhg18	ENSMUSG00000096956
HAS2AS	ENSG00000248690	Has2os	ENSMUSG00000086541
CATG00000100755.1	CATG00000100755	RP23-108H23.2	ENSMUSG00000097493
PVT1	ENSG00000249859	Pvt1	ENSMUSG00000097039
Z83844.1	ENSG00000233360	AL592169.2	ENSMUSG00000084864
RP5-1039K5.18	ENSG00000273214	RP23-28O11.1	ENSMUSG00000075555
MIRLET7BHG	ENSG00000197182	RP23-463E8.3	ENSMUSG00000116305
CATG00000009007.1	CATG00000009007	RP23-342B21.5	ENSMUSG00000116010
HOTAIR	ENSG00000228630	Hotair	ENSMUSG00000086903
RP11-753H16.4	ENSG00000257477	RP23-142L24.1	ENSMUSG00000104327
RP11-166B2.8	ENSG00000263307	RP23-230D17.7	ENSMUSG00000097537
RP11-132N15.3	ENSG00000224187	RP23-137L8.2	ENSMUSG00000115869
CATG00000061630.1	CATG00000061630	1700007L15Rik	ENSMUSG00000097318
CATG00000065979.1	CATG00000065979	RP24-92K17.3	ENSMUSG00000086083
RP11-768G7.2	ENSG00000241213	RP23-469N16.1	ENSMUSG00000102417
RP11-446H18.3	ENSG00000243701	Dubr	ENSMUSG00000022639
RP11-779P15.2	ENSG00000243089	RP23-210I15.1	ENSMUSG00000104285
CATG00000056400.1	CATG00000056400	RP24-443G20.1	ENSMUSG00000109338
MIR99AHG	ENSG00000215386	Mir99ahg	ENSMUSG00000090386
AP000288.2	ENSG00000232539	RP23-428P5.4	ENSMUSG00000102958
CATG00000055977.1	CATG00000055977	RP23-465H23.2	ENSMUSG00000097139
RP1-301L19.1	ENSG00000225683	AC090963.2	ENSMUSG00000089633
RP11-304L19.5	ENSG00000260260	Rab26os	ENSMUSG00000093565
SNHG9	ENSG00000255198	Snhg9	ENSMUSG00000090101
CATG00000083614.1	CATG00000083614	RP23-222K15.23	ENSMUSG00000092564
RP1-244F24.1	ENSG00000271857	Runx2os1	ENSMUSG00000073394
RP11-535K1.1	ENSG00000204091	RP24-176G22.2	ENSMUSG00000101012
RP11-6N13.1	ENSG00000251574	RP24-96P15.1	ENSMUSG00000101606
CATG00000042466.1	CATG00000042466	Gm17315	ENSMUSG00000097791
RP11-89K21.1	ENSG00000259439	Six3os1	ENSMUSG00000093460
SIX3-AS1	ENSG00000236502	RP24-68F22.7	ENSMUSG00000099635
AC009236.1	ENSG00000205054	RP23-449G13.1	ENSMUSG00000100345
AC106869.2	ENSG00000226087	RP23-243O16.1	ENSMUSG00000100847
RP11-135A24.4	ENSG00000233825	RP23-258L8.1	ENSMUSG00000101320
RP11-268I9.2	ENSG00000265142	RP24-66N1.1	ENSMUSG00000095438
RP11-627G18.3	ENSG00000266010	1010001N08Rik	ENSMUSG00000097222
AC012123.1	ENSG00000228835	AC140283.1	ENSMUSG00000043168
CTD-3224K15.2	ENSG00000250635	RP24-326K11.2	ENSMUSG00000100320
CATG00000081496.1	CATG00000081496	AC129603.1	ENSMUSG00000085289
RP11-492A10.1	ENSG00000246316	RP23-304I16.1	ENSMUSG00000098284
RP11-756H20.1	ENSG00000260192	RP23-211N23.1	ENSMUSG00000104455
MIR143HG	ENSG00000249669	Mir143hg	ENSMUSG00000097324
RP11-849I19.1	ENSG00000263146	RP23-148P22.2	ENSMUSG00000098720
MALAT1	ENSG00000251562	Malat1	ENSMUSG00000092341
NEAT1	ENSG00000245532	Neat1	ENSMUSG00000092274
CATG00000002598.1	CATG00000002598	AC167245.6	ENSMUSG00000084876
SNHG1	ENSG00000255717	Snhg1	ENSMUSG00000108414
RP11-375O18.2	ENSG00000233086	RP24-370B21.1	ENSMUSG00000103488
CATG00000108451.1	CATG00000108451	AC121973.1	ENSMUSG00000044387
RP11-509J21.2	ENSG00000237359	RP23-107E10.1	ENSMUSG00000101084
CATG00000115940.1	CATG00000115940	Gm26902	ENSMUSG00000097558
RP11-501J20.5	ENSG00000225936	RP23-292H20.1	ENSMUSG00000101630
RP11-245J24.1	ENSG00000238276	E330013P04Rik	ENSMUSG00000053117
RP11-319I23.2	ENSG00000232139	RP23-159D6.1	ENSMUSG00000099678
RP1-315G1.3	ENSG00000232412	RP23-295D9.3	ENSMUSG00000104042
RP1-30E17.2	ENSG00000225689	RP23-263F7.3	ENSMUSG00000101233
AC004383.4	ENSG00000223749	RP23-173F3.5	ENSMUSG00000101603
RP13-210D15.10	ENSG00000284994	RP23-402J24.1	ENSMUSG00000085114
LINC00632	ENSG00000203930	RP23-146D13.2	ENSMUSG00000071753
AC002368.4	ENSG00000237741	RP23-207B22.1	ENSMUSG00000086676
RP6-159A1.4	ENSG00000274536	RP23-23B17.2	ENSMUSG00000078122
RP11-528B10.5	ENSG00000284391	RP23-142M12.5	ENSMUSG00000085314
CATG00000111589.1	CATG00000111589	RP23-195A22.1	ENSMUSG00000085568
XIST	ENSG00000229807	Xist	ENSMUSG00000086503
MIR325HG	ENSG00000280870	RP23-316B4.2	ENSMUSG00000087620
RP6-24A23.3	ENSG00000237863	RP23-415G1.4	ENSMUSG00000086426
CATG00000110580.1	CATG00000110580	RP23-181L15.2	ENSMUSG00000087505
RP11-1277A3.3	ENSG00000272459	MMADI00000386	MMADI00000386
CATG00000076574.1	CATG00000076574	MMADI00000406	MMADI00000406
CATG00000016500.1	CATG00000016500	MMADI00000447	MMADI00000447
CATG00000012047.1	CATG00000012047	MMADI00000530	MMADI00000530
CATG00000063209.1	CATG00000063209	MMADI00000544	MMADI00000544
CATG00000065539.1	CATG00000065539	MMADI00000570	MMADI00000570
RP11-490M8.1	ENSG00000260025	MMADI00000653	MMADI00000653
AC007254.3	ENSG00000227028	MMADI00000659	MMADI00000659
CATG00000048245.1	CATG00000048245	MMADI00000662	MMADI00000662
CATG00000080924.1	CATG00000080924	MMADI00000696	MMADI00000696
CATG00000000346.1	CATG00000000346	MMADI00000750	MMADI00000750
CATG00000054391.1	CATG00000054391	MMADI00000843	MMADI00000843
CATG00000099175.1	CATG00000099175	MMADI00000889	MMADI00000889
AC022182.1	ENSG00000254777	MMADI00000960	MMADI00000960
RP11-231N3.1	ENSG00000254438	MMADI00001279	MMADI00001279

## Sheet: Local synteny
HumanSymbol	HumanEnsemblID	MouseSymbol	MouseEnsemblID
RP3-395M20.12	ENSG00000272449	RP24-89N4.5	ENSMUSG00000092483
RP5-1092A3.5	ENSG00000271398	MMADI00001031	MMADI00001031
RP11-84A19.2	ENSG00000203620	RP23-198O15.2	ENSMUSG00000086369
RP11-131M11.2	ENSG00000278997	RP23-269B7.7	ENSMUSG00000085961
RP11-566C13.2	ENSG00000284748	RP23-325M14.1	ENSMUSG00000087011
RP11-420K8.1	ENSG00000226438	RP23-247I20.1	ENSMUSG00000087307
RP11-399E6.4	ENSG00000229901	Foxo6os	ENSMUSG00000084929
RP5-994D16.9	ENSG00000228452	RP23-344D2.10	ENSMUSG00000085626
RP5-1198O20.4	ENSG00000230615	MMADI00001018	MMADI00001018
RP5-850O15.4	ENSG00000225767	Dmrta2os	ENSMUSG00000085256
RP4-682C21.5	ENSG00000178193	RP23-403C5.3	ENSMUSG00000105820
RP5-1102E8.3	ENSG00000272855	RP24-117O8.1	ENSMUSG00000105337
RP11-33E12.2	ENSG00000280099	RP24-267M11.2	ENSMUSG00000105146
RP11-290M5.4	ENSG00000272691	RP23-175I24.3	ENSMUSG00000097183
RP5-1065J22.8	ENSG00000273382	RP23-128G10.7	ENSMUSG00000105810
RP4-773A18.4	ENSG00000227811	RP24-500I24.6	ENSMUSG00000106317
RP11-426L16.8	ENSG00000215866	RP24-503L4.1	ENSMUSG00000100466
RP11-68I18.10	ENSG00000261168	RP24-372P19.2	ENSMUSG00000097167
RP11-263K19.6	ENSG00000236263	RP23-350K3.2	ENSMUSG00000105692
RP1-35C21.2	ENSG00000227579	RP23-152E3.1	ENSMUSG00000102789
RP11-74N20.1	ENSG00000232860	RP23-258M15.3	ENSMUSG00000103840
RP11-480I12.10	ENSG00000260021	MMADI00000056	MMADI00000056
RP11-496N12.6	ENSG00000234476	RP23-47K10.2	ENSMUSG00000056699
AC010096.1	ENSG00000234597	RP23-228C13.6	ENSMUSG00000113913
AC098828.2	ENSG00000234378	RP24-249A13.2	ENSMUSG00000112891
AC013403.9	ENSG00000229122	RP23-113M20.4	ENSMUSG00000107201
RP11-559M23.1	ENSG00000273106	1110020A21Rik	ENSMUSG00000097047
RP11-355F16.1	ENSG00000270571	RP23-16B4.2	ENSMUSG00000107809
RP11-301O19.1	ENSG00000273080	RP23-64D23.7	ENSMUSG00000108466
RP11-286H15.1	ENSG00000272789	AC127347.1	ENSMUSG00000084824
AC016725.4	ENSG00000224043	RP24-137J17.2	ENSMUSG00000102014
AC023469.1	ENSG00000222031	RP24-531M17.1	ENSMUSG00000086007
AC009227.3	ENSG00000238004	RP23-256M16.1	ENSMUSG00000087040
RP11-632P5.1	ENSG00000279205	RP23-180A8.3	ENSMUSG00000100303
AC013264.2	ENSG00000231621	RP24-97J22.2	ENSMUSG00000101674
AC005037.3	ENSG00000183308	AC118698.3	ENSMUSG00000085054
GPR1-AS	ENSG00000279220	Platr12	ENSMUSG00000086730
AC097662.2	ENSG00000236432	RP23-404A6.2	ENSMUSG00000097564
RP11-690I21.2	ENSG00000261096	RP23-11K8.4	ENSMUSG00000103609
AC114812.8	ENSG00000224814	RP23-324B17.1	ENSMUSG00000092220
AC016757.3	ENSG00000186235	RP24-503F14.1	ENSMUSG00000100253
RP11-367H1.1	ENSG00000273113	RP24-263F3.1	ENSMUSG00000101952
RP11-384L8.1	ENSG00000261572	RP24-66I20.1	ENSMUSG00000052724
XXcos-LUCA16.1	ENSG00000213600	RP23-456B9.18	ENSMUSG00000102324
RP11-572M11.4	ENSG00000240057	MMADI00000569	MMADI00000569
RP11-255N4.2	ENSG00000241313	MMADI00000908	MMADI00000908
RP11-747D18.1	ENSG00000239205	RP24-169F23.2	ENSMUSG00000102753
RP11-360P21.2	ENSG00000229102	RP23-237L12.1	ENSMUSG00000102825
RP11-29A1.3	ENSG00000223358	RP23-245B21.3	ENSMUSG00000097290
RP11-656G9.3	ENSG00000233308	MMADI00000555	MMADI00000555
RP11-440L14.3	ENSG00000260262	RP24-529E15.1	ENSMUSG00000105590
RP11-520M5.5	ENSG00000249673	AC151669.1	ENSMUSG00000085166
RP11-8L2.1	ENSG00000250546	MMADI00001085	MMADI00001085
RP11-766F14.1	ENSG00000248676	RP24-553B2.3	ENSMUSG00000104776
RP11-15B17.4	ENSG00000279098	RP23-209N19.1	ENSMUSG00000105748
RP11-83A24.2	ENSG00000273247	AC102860.3	ENSMUSG00000102775
RP11-364L4.3	ENSG00000250969	RP24-335D17.2	ENSMUSG00000098001
RP11-673E1.1	ENSG00000251600	AC126539.1	ENSMUSG00000086912
RP13-539F13.3	ENSG00000250406	RP24-134G9.4	ENSMUSG00000110202
RP11-1336O20.2	ENSG00000249690	RP23-438M14.4	ENSMUSG00000104108
CTD-2195M18.1	ENSG00000250056	RP23-459C10.5	ENSMUSG00000113299
CTD-2154B17.1	ENSG00000250576	RP24-217P15.3	ENSMUSG00000115474
CTD-2066L21.3	ENSG00000250697	RP23-35D4.1	ENSMUSG00000115804
RP11-305P14.1	ENSG00000251391	RP23-213B1.2	ENSMUSG00000114206
CTD-2235C13.3	ENSG00000271815	RP23-215B8.7	ENSMUSG00000113068
RP11-107N7.1	ENSG00000253572	RP24-547G7.1	ENSMUSG00000103438
CTD-2037K23.2	ENSG00000245556	RP23-213L20.4	ENSMUSG00000113494
AC005740.6	ENSG00000271871	MMADI00000690	MMADI00000690
AC005592.2	ENSG00000231185	MMADI00000691	MMADI00000691
RP11-394O4.6	ENSG00000275871	Bvht	ENSMUSG00000098098
AC008691.1	ENSG00000253311	RP23-266C4.1	ENSMUSG00000087172
RP11-281O15.4	ENSG00000254035	RP23-292E3.4	ENSMUSG00000086226
RP11-39H3.2	ENSG00000278965	MMADI00000201	MMADI00000201
RP11-428J1.5	ENSG00000272142	RP23-388A16.2	ENSMUSG00000114270
XXbac-BPG296P20.14	ENSG00000227198	RP23-115O3.18	ENSMUSG00000092241
RP11-203B9.4	ENSG00000226803	RP23-32P22.1	ENSMUSG00000103072
RP1-249I4.2	ENSG00000232311	RP23-381I17.2	ENSMUSG00000111587
RP3-523C21.3	ENSG00000280155	RP23-232L11.2	ENSMUSG00000086148
RP11-350J20.13	ENSG00000278899	RP24-258P4.8	ENSMUSG00000092190
RP5-933K21.3	ENSG00000271040	RP23-52K8.2	ENSMUSG00000101133
GS1-166A23.2	ENSG00000272361	RP23-89D11.2	ENSMUSG00000113832
AC004543.2	ENSG00000237921	RP23-435C1.2	ENSMUSG00000113460
RP1-170O19.14	ENSG00000253508	RP23-329P9.12	ENSMUSG00000102373
AC004549.6	ENSG00000229893	RP23-92M3.4	ENSMUSG00000108170
RP11-455I9.1	ENSG00000278959	RP23-121E15.5	ENSMUSG00000107681
AC002429.5	ENSG00000236197	RP23-353M17.3	ENSMUSG00000093570
RP11-44M6.1	ENSG00000225807	AC124730.4	ENSMUSG00000079163
RP4-726N20.2	ENSG00000240889	RP23-366P9.4	ENSMUSG00000086582
AC093673.5	ENSG00000232533	RP23-329D23.8	ENSMUSG00000108033
EXTL3-AS1	ENSG00000246339	RP23-453H5.2	ENSMUSG00000114693
CTD-2373N4.3	ENSG00000279041	RP23-4F1.1	ENSMUSG00000098166
RP11-11N9.4	ENSG00000247134	RP23-386L13.1	ENSMUSG00000110329
RP11-1070A24.2	ENSG00000272457	AC102242.1	ENSMUSG00000085623
CTA-397H3.3	ENSG00000253603	MMADI00000958	MMADI00000958
RP11-91I20.1	ENSG00000255289	MMADI00000959	MMADI00000959
RP11-758M4.1	ENSG00000254349	RP24-317E22.1	ENSMUSG00000099899
CTD-3118D11.3	ENSG00000253699	RP23-408N4.1	ENSMUSG00000086071
KB-1208A12.3	ENSG00000245970	RP24-542M6.2	ENSMUSG00000115685
AF130342.1	ENSG00000249917	RP23-345K19.1	ENSMUSG00000115654
RP11-56F10.3	ENSG00000254396	MMADI00000994	MMADI00000994
RP11-555J4.4	ENSG00000223440	RP23-346D23.1	ENSMUSG00000087137
RMRP	ENSG00000269900	Rmrp	ENSMUSG00000115420
RP11-112J3.15	ENSG00000228843	RP23-191F22.7	ENSMUSG00000086043
RP11-112J3.16	ENSG00000227388	RP23-191F22.5	ENSMUSG00000085351
RP11-406O23.2	ENSG00000232939	RP23-334A5.3	ENSMUSG00000073846
RP11-202G18.1	ENSG00000227531	RP23-107J3.4	ENSMUSG00000086470
C9orf147	ENSG00000230185	MMADI00000981	MMADI00000981
RP11-276E15.4	ENSG00000226609	RP23-451K12.2	ENSMUSG00000073843
RP11-356B19.11	ENSG00000271833	RP23-365F1.5	ENSMUSG00000104277
RP11-167N5.5	ENSG00000267834	RP23-395P6.4	ENSMUSG00000084892
RP11-247A12.1	ENSG00000234055	RP23-399D3.4	ENSMUSG00000087435
RP11-398C13.6	ENSG00000272853	RP23-167G19.8	ENSMUSG00000085043
RP11-414K1.3	ENSG00000204832	RP23-185P20.4	ENSMUSG00000104354
RP11-348J12.2	ENSG00000226425	RP23-117H14.1	ENSMUSG00000102353
RP11-18I14.10	ENSG00000269609	Gm26792	ENSMUSG00000096996
AP006621.9	ENSG00000269915	AC163434.5	ENSMUSG00000086844
AP006621.8	ENSG00000255108	RP23-134L4.2	ENSMUSG00000073787
RP11-58H20.3	ENSG00000177112	AC184052.2	ENSMUSG00000087160
RP11-98J9.1	ENSG00000255411	RP23-348F4.1	ENSMUSG00000101755
RP11-359E10.1	ENSG00000270607	RP23-378D16.5	ENSMUSG00000108950
Z83001.1	ENSG00000228061	RP23-431C3.2	ENSMUSG00000084870
RP11-872D17.4	ENSG00000254662	RP23-366I14.2	ENSMUSG00000086969
RP11-855O10.2	ENSG00000250230	Gm26859	ENSMUSG00000097862
RP11-25I9.3	ENSG00000203334	MMADI00001431	MMADI00001431
RP11-110I1.6	ENSG00000255114	RP24-175C20.10	ENSMUSG00000111088
RP11-687M24.7	ENSG00000259290	RP23-408K7.1	ENSMUSG00000111254
LINC01395	ENSG00000281097	RP24-63K13.2	ENSMUSG00000110813
RP11-713P17.4	ENSG00000254648	RP24-79I19.5	ENSMUSG00000111390
RP5-951N9.1	ENSG00000249028	RP24-440E3.4	ENSMUSG00000108282
RP11-666F17.1	ENSG00000234428	RP23-431M16.1	ENSMUSG00000107743
RP11-993B23.3	ENSG00000257042	RP24-249N9.2	ENSMUSG00000085600
RP11-848D3.5	ENSG00000257235	RP24-105I7.2	ENSMUSG00000112794
RP11-415I12.3	ENSG00000249753	RP23-136O17.2	ENSMUSG00000111952
RP11-338E21.2	ENSG00000225195	RP23-316F10.6	ENSMUSG00000112009
RP11-320P7.2	ENSG00000257139	RP24-284M17.1	ENSMUSG00000100198
RP11-887P2.6	ENSG00000258303	RP23-243B24.1	ENSMUSG00000112744
RP3-473L9.4	ENSG00000257595	RP23-431M7.4	ENSMUSG00000104719
AC003029.1	ENSG00000234608	RP23-181P9.3	ENSMUSG00000106590
RP11-545P7.9	ENSG00000277566	RP23-297M4.7	ENSMUSG00000106825
RP13-941N14.1	ENSG00000256742	AC121564.2	ENSMUSG00000056735
RP11-195L15.2	ENSG00000276436	RP23-38F20.5	ENSMUSG00000115656
RP11-694F24.2	ENSG00000223392	RP24-241I19.1	ENSMUSG00000098630
RP11-87L10.1	ENSG00000228889	RP23-293N22.1	ENSMUSG00000102112
RP11-430M15.1	ENSG00000233009	RP24-505E8.2	ENSMUSG00000115016
RP11-203M5.7	ENSG00000258515	RP23-138C14.7	ENSMUSG00000097431
RP11-203M5.8	ENSG00000258908	RP23-243M12.5	ENSMUSG00000103730
RP11-66N24.7	ENSG00000273618	Zfhx2os	ENSMUSG00000093452
RP11-468E2.10	ENSG00000276698	RP23-11O22.16	ENSMUSG00000115222
RP11-964E11.2	ENSG00000258661	RP23-136M3.4	ENSMUSG00000089894
CTD-2142D14.1	ENSG00000258649	RP24-136E11.1	ENSMUSG00000112704
CTD-3028N15.1	ENSG00000249163	RP24-161A16.1	ENSMUSG00000113298
RP11-589M4.3	ENSG00000258698	RP23-359O5.4	ENSMUSG00000115209
CTD-2568P8.1	ENSG00000258556	RP23-334L9.4	ENSMUSG00000113779
RP1-240K6.4	ENSG00000284930	RP24-210F23.7	ENSMUSG00000096953
RP11-293M10.5	ENSG00000259687	RP24-233K8.1	ENSMUSG00000114163
RP11-270M14.4	ENSG00000259103	RP23-43G12.3	ENSMUSG00000097902
RP11-516J2.1	ENSG00000258402	RP23-76M13.4	ENSMUSG00000097488
RP11-120E11.2	ENSG00000278396	RP23-449L24.1	ENSMUSG00000113907
FAM181A-AS1	ENSG00000258584	RP23-226D9.5	ENSMUSG00000100789
RP11-362L22.1	ENSG00000258620	RP23-281J12.2	ENSMUSG00000113966
CTD-2134A5.4	ENSG00000258534	RP23-123N23.3	ENSMUSG00000113769
RP11-44N21.3	ENSG00000280244	RP24-380G7.4	ENSMUSG00000113830
RP11-111A22.1	ENSG00000259536	RP23-286G12.3	ENSMUSG00000084802
OIP5-AS1	ENSG00000247556	RP23-22A15.2	ENSMUSG00000085438
CTD-2308G16.1	ENSG00000259377	RP24-126O19.4	ENSMUSG00000110895
RP11-361D15.2	ENSG00000259238	RP23-277J20.1	ENSMUSG00000101555
RP11-321F6.1	ENSG00000259471	RP24-209N21.4	ENSMUSG00000093616
RP11-315D16.4	ENSG00000260657	Gm26609	ENSMUSG00000097672
RP11-138H8.3	ENSG00000259624	RP23-42F24.1	ENSMUSG00000095956
RP11-592N21.2	ENSG00000260586	RP23-106F10.2	ENSMUSG00000111065
RP11-60L3.6	ENSG00000277749	AC158996.2	ENSMUSG00000086624
RP11-593F23.1	ENSG00000259422	MMADI00001435	MMADI00001435
RP11-7M10.2	ENSG00000259415	RP24-120F8.5	ENSMUSG00000109302
RP11-617F23.2	ENSG00000273691	RP24-174G2.2	ENSMUSG00000108365
RP11-90E5.1	ENSG00000259356	RP24-573I5.1	ENSMUSG00000109079
SNHG9	ENSG00000255198	Snhg9	ENSMUSG00000090101
RP11-304L19.5	ENSG00000260260	Rab26os	ENSMUSG00000093565
CTD-2380F24.1	ENSG00000261195	RP23-446E13.1	ENSMUSG00000109517
AC004381.7	ENSG00000260510	RP24-263G24.2	ENSMUSG00000109233
AF001550.7	ENSG00000262983	RP23-175F18.3	ENSMUSG00000109414
RP11-196G11.3	ENSG00000280160	RP23-325D10.6	ENSMUSG00000108479
RP11-401P9.7	ENSG00000278909	RP23-298O13.2	ENSMUSG00000110187
CTD-3032H12.2	ENSG00000259711	RP24-390A22.1	ENSMUSG00000110290
CTD-2258A20.4	ENSG00000246898	RP23-453P1.1	ENSMUSG00000109909
RP11-297D21.4	ENSG00000270049	RP23-410B24.2	ENSMUSG00000104168
RP1-253P7.4	ENSG00000197815	RP23-456O18.2	ENSMUSG00000085132
RP11-78O7.2	ENSG00000270091	RP23-70A15.2	ENSMUSG00000072847
AC087294.2	ENSG00000235530	Gm26534	ENSMUSG00000097747
RP11-60A24.3	ENSG00000265542	RP24-402O2.2	ENSMUSG00000108634
RP5-1171I10.5	ENSG00000265206	Mir142hg	ENSMUSG00000084796
AC099850.1	ENSG00000224738	RP23-352L3.6	ENSMUSG00000085310
AC005922.3	ENSG00000231749	RP23-102B2.2	ENSMUSG00000085629
RP11-13N13.6	ENSG00000265656	4930563E18Rik	ENSMUSG00000097387
RP11-718I15.1	ENSG00000267743	RP23-198J15.1	ENSMUSG00000114210
AC004490.1	ENSG00000267122	RP24-121A12.3	ENSMUSG00000075558
CTB-133G6.2	ENSG00000267852	MMADI00001308	MMADI00001308
CTC-425F1.4	ENSG00000267458	AC155163.6	ENSMUSG00000087685
CTD-2540B15.12	ENSG00000270212	MMADI00001244	MMADI00001244
CTC-273B12.10	ENSG00000269814	RP24-354I16.2	ENSMUSG00000109602
RP5-967N21.12	ENSG00000278719	RP23-77H16.5	ENSMUSG00000086575
RP5-1025A1.3	ENSG00000275358	MMADI00000846	MMADI00000846
NCRNA00028	ENSG00000233354	MMADI00000849	MMADI00000849
RP5-1057B20.3	ENSG00000277550	RP23-396G1.4	ENSMUSG00000100860
RP4-530I15.6	ENSG00000234693	RP23-209N3.1	ENSMUSG00000086411
RP11-11M20.4	ENSG00000283078	RP23-23G3.3	ENSMUSG00000085704
RP11-261N11.14	ENSG00000275620	RP23-397H18.2	ENSMUSG00000087293
AP000699.2	ENSG00000237646	RP23-163K5.1	ENSMUSG00000115044
AP000704.5	ENSG00000224790	RP23-163K5.4	ENSMUSG00000115246
AJ011932.1	ENSG00000274248	RP24-485I12.4	ENSMUSG00000112291
CTA-796E4.3	ENSG00000236464	RP23-156K23.1	ENSMUSG00000097962
RP11-247I13.11	ENSG00000240591	RP23-191E3.18	ENSMUSG00000086049
GTSE1-AS1	ENSG00000277232	RP23-151N6.4	ENSMUSG00000116435
RP1-315G1.3	ENSG00000232412	RP23-295D9.3	ENSMUSG00000104042
RP3-527F8.2	ENSG00000233093	RP23-153G22.2	ENSMUSG00000085808
U52112.12	ENSG00000273769	RP23-373N8.8	ENSMUSG00000085669
XX-FW83563B9.5	ENSG00000280195	MMADI00001502	MMADI00001502
CATG00000000314.1	CATG00000000314	RP23-478G5.1	ENSMUSG00000097310
CATG00000000700.1	CATG00000000700	19.47525802-47711187.1	ENSMUSG00000086121
CATG00000001520.1	CATG00000001520	RP23-462D5.5	ENSMUSG00000109904
CATG00000002229.1	CATG00000002229	Gm17281	ENSMUSG00000097317
CATG00000002314.1	CATG00000002314	RP23-421E12.13	ENSMUSG00000085179
CATG00000002339.1	CATG00000002339	MMADI00000809	MMADI00000809
CATG00000002938.1	CATG00000002938	RP24-281E19.1	ENSMUSG00000053360
CATG00000003997.1	CATG00000003997	RP23-444K20.4	ENSMUSG00000111345
CATG00000004080.1	CATG00000004080	RP24-395P13.5	ENSMUSG00000111074
CATG00000004170.1	CATG00000004170	RP23-445E20.7	ENSMUSG00000108391
CATG00000004324.1	CATG00000004324	RP24-63K13.5	ENSMUSG00000111771
CATG00000004415.1	CATG00000004415	RP23-410O11.1	ENSMUSG00000111109
CATG00000004581.1	CATG00000004581	RP23-118G3.2	ENSMUSG00000092536
CATG00000004847.1	CATG00000004847	RP24-527P22.4	ENSMUSG00000106500
CATG00000004905.1	CATG00000004905	RP24-403B15.1	ENSMUSG00000087475
CATG00000004942.1	CATG00000004942	AC160535.2	ENSMUSG00000087621
CATG00000005683.1	CATG00000005683	RP23-404I24.3	ENSMUSG00000067577
CATG00000005759.1	CATG00000005759	MMADI00000737	MMADI00000737
CATG00000005878.1	CATG00000005878	RP23-140G16.2	ENSMUSG00000086938
CATG00000006636.1	CATG00000006636	RP23-431G3.3	ENSMUSG00000110766
CATG00000008025.1	CATG00000008025	RP23-174M4.2	ENSMUSG00000108121
CATG00000008036.1	CATG00000008036	Lockd	ENSMUSG00000098318
CATG00000008381.1	CATG00000008381	RP23-35A4.1	ENSMUSG00000085213
CATG00000008474.1	CATG00000008474	RP23-311O16.1	ENSMUSG00000085077
CATG00000008633.1	CATG00000008633	RP24-448D10.1	ENSMUSG00000097068
CATG00000008932.1	CATG00000008932	Galnt6os	ENSMUSG00000090062
CATG00000009113.1	CATG00000009113	CT7-BM104O10.3	ENSMUSG00000090761
CATG00000009159.1	CATG00000009159	RP24-492D11.5	ENSMUSG00000087163
CATG00000009867.1	CATG00000009867	RP24-341P14.1	ENSMUSG00000028009
CATG00000010586.1	CATG00000010586	RP23-418H8.3	ENSMUSG00000106909
CATG00000010661.1	CATG00000010661	RP23-214I6.4	ENSMUSG00000105107
CATG00000011429.1	CATG00000011429	RP23-383I7.4	ENSMUSG00000084807
CATG00000011570.1	CATG00000011570	RP23-359M3.6	ENSMUSG00000107964
CATG00000012509.1	CATG00000012509	RP24-121J1.2	ENSMUSG00000112246
CATG00000013246.1	CATG00000013246	RP24-555M20.3	ENSMUSG00000105071
CATG00000013247.1	CATG00000013247	RP24-555M20.5	ENSMUSG00000105664
CATG00000013322.1	CATG00000013322	RP23-431M7.2	ENSMUSG00000104872
CATG00000013334.1	CATG00000013334	RP24-435H23.1	ENSMUSG00000104999
CATG00000013341.1	CATG00000013341	RP23-50I16.3	ENSMUSG00000106115
CATG00000013611.1	CATG00000013611	RP23-214I6.3	ENSMUSG00000106555
CATG00000015810.1	CATG00000015810	RP24-414E6.2	ENSMUSG00000087479
CATG00000016453.1	CATG00000016453	RP23-395B13.2	ENSMUSG00000105976
CATG00000016639.1	CATG00000016639	AC133954.1	ENSMUSG00000085565
CATG00000016785.1	CATG00000016785	RP23-137P16.2	ENSMUSG00000106589
CATG00000017508.1	CATG00000017508	RP23-55A5.4	ENSMUSG00000114980
CATG00000017855.1	CATG00000017855	RP24-119M15.2	ENSMUSG00000115390
CATG00000017996.1	CATG00000017996	RP24-387H11.2	ENSMUSG00000095279
CATG00000018138.1	CATG00000018138	MMADI00001317	MMADI00001317
CATG00000018489.1	CATG00000018489	RP23-402F16.3	ENSMUSG00000112412
CATG00000019064.1	CATG00000019064	RP23-226A4.3	ENSMUSG00000115617
CATG00000019066.1	CATG00000019066	RP23-226A4.10	ENSMUSG00000115823
CATG00000019181.1	CATG00000019181	MMADI00000302	MMADI00000302
CATG00000019424.1	CATG00000019424	RP24-388M1.8	ENSMUSG00000097575
CATG00000019524.1	CATG00000019524	RP23-465F1.3	ENSMUSG00000113317
CATG00000019949.1	CATG00000019949	RP23-276E10.3	ENSMUSG00000113265
CATG00000020039.1	CATG00000020039	RP24-357P7.3	ENSMUSG00000114181
CATG00000020219.1	CATG00000020219	RP23-447P16.3	ENSMUSG00000097381
CATG00000020511.1	CATG00000020511	Gm26751	ENSMUSG00000097542
CATG00000021161.1	CATG00000021161	RP23-337O1.7	ENSMUSG00000115041
CATG00000021427.1	CATG00000021427	RP23-359K10.9	ENSMUSG00000111929
CATG00000021457.1	CATG00000021457	RP24-98A23.3	ENSMUSG00000097729
CATG00000021467.1	CATG00000021467	Scarna3b	ENSMUSG00000112285
CATG00000021720.1	CATG00000021720	RP24-357I4.2	ENSMUSG00000090722
CATG00000021937.1	CATG00000021937	RP24-159O13.1	ENSMUSG00000100975
CATG00000022111.1	CATG00000022111	RP23-367G12.5	ENSMUSG00000097832
CATG00000022208.1	CATG00000022208	RP24-380G7.8	ENSMUSG00000097476
CATG00000023523.1	CATG00000023523	RP23-203D1.2	ENSMUSG00000111761
CATG00000023635.1	CATG00000023635	RP24-243A3.6	ENSMUSG00000097445
CATG00000024697.1	CATG00000024697	RP23-46P4.7	ENSMUSG00000074912
CATG00000025338.1	CATG00000025338	RP23-103K12.3	ENSMUSG00000085574
CATG00000025349.1	CATG00000025349	RP24-153N24.3	ENSMUSG00000102994
CATG00000025662.1	CATG00000025662	Gm26882	ENSMUSG00000096976
CATG00000027420.1	CATG00000027420	RP24-97K3.3	ENSMUSG00000110702
CATG00000027424.1	CATG00000027424	RP23-258M15.6	ENSMUSG00000099969
CATG00000027707.1	CATG00000027707	RP23-129K6.1	ENSMUSG00000102271
CATG00000029056.1	CATG00000029056	RP23-430B14.1	ENSMUSG00000108766
CATG00000029423.1	CATG00000029423	RP23-264J18.1	ENSMUSG00000110556
CATG00000030132.1	CATG00000030132	RP23-209N14.5	ENSMUSG00000100459
CATG00000030612.1	CATG00000030612	Kcnab3os	ENSMUSG00000086900
CATG00000031044.1	CATG00000031044	Ptprv	ENSMUSG00000097993
CATG00000031172.1	CATG00000031172	RP23-101H2.1	ENSMUSG00000069796
CATG00000031400.1	CATG00000031400	RP23-392I3.3	ENSMUSG00000086031
CATG00000031413.1	CATG00000031413	Dhx58os	ENSMUSG00000085604
CATG00000031671.1	CATG00000031671	RP23-151M22.7	ENSMUSG00000085578
CATG00000032199.1	CATG00000032199	RP23-80J21.1	ENSMUSG00000086733
CATG00000032598.1	CATG00000032598	RP23-161I3.2	ENSMUSG00000087675
CATG00000032614.1	CATG00000032614	RP24-225K18.5	ENSMUSG00000086924
CATG00000032870.1	CATG00000032870	RP23-122P1.7	ENSMUSG00000086976
CATG00000033736.1	CATG00000033736	RP23-398F7.6	ENSMUSG00000087216
CATG00000033744.1	CATG00000033744	RP23-95L22.1	ENSMUSG00000103640
CATG00000033798.1	CATG00000033798	RP23-381K21.4	ENSMUSG00000047384
CATG00000033876.1	CATG00000033876	RP23-196B19.3	ENSMUSG00000085242
CATG00000033919.1	CATG00000033919	Dlx4os	ENSMUSG00000086552
CATG00000034570.1	CATG00000034570	RP23-392H19.5	ENSMUSG00000085651
CATG00000034675.1	CATG00000034675	RP24-288J3.1	ENSMUSG00000103467
CATG00000034790.1	CATG00000034790	MMADI00000270	MMADI00000270
CATG00000034822.1	CATG00000034822	RP23-11M24.2	ENSMUSG00000097925
CATG00000035843.1	CATG00000035843	A330094K24Rik	ENSMUSG00000097666
CATG00000036299.1	CATG00000036299	MMADI00000049	MMADI00000049
CATG00000038573.1	CATG00000038573	RP23-123D6.11	ENSMUSG00000096981
CATG00000039339.1	CATG00000039339	RP24-113D21.1	ENSMUSG00000108675
CATG00000039461.1	CATG00000039461	RP23-191I16.4	ENSMUSG00000109214
CATG00000039476.1	CATG00000039476	Gm26890	ENSMUSG00000097246
CATG00000039493.1	CATG00000039493	RP23-457C1.1	ENSMUSG00000097231
CATG00000039811.1	CATG00000039811	AC130680.15	ENSMUSG00000086032
CATG00000040095.1	CATG00000040095	Atcayos	ENSMUSG00000085779
CATG00000040343.1	CATG00000040343	RP23-247I1.9	ENSMUSG00000073739
CATG00000040401.1	CATG00000040401	RP23-212H13.8	ENSMUSG00000110580
CATG00000040722.1	CATG00000040722	RP23-471O11.1	ENSMUSG00000108704
CATG00000040922.1	CATG00000040922	RP23-96N11.4	ENSMUSG00000099098
CATG00000041269.1	CATG00000041269	RP23-345D18.5	ENSMUSG00000109632
CATG00000041320.1	CATG00000041320	RP23-312I2.8	ENSMUSG00000108509
CATG00000041958.1	CATG00000041958	RP23-141H24.1	ENSMUSG00000103287
CATG00000042435.1	CATG00000042435	Gm26637	ENSMUSG00000097567
CATG00000042639.1	CATG00000042639	MMADI00000668	MMADI00000668
CATG00000043119.1	CATG00000043119	RP23-19L22.3	ENSMUSG00000085035
CATG00000043852.1	CATG00000043852	RP23-134L6.5	ENSMUSG00000102762
CATG00000043978.1	CATG00000043978	MMADI00000016	MMADI00000016
CATG00000044325.1	CATG00000044325	RP24-534C15.3	ENSMUSG00000099336
CATG00000044616.1	CATG00000044616	RP23-348C6.1	ENSMUSG00000104358
CATG00000045529.1	CATG00000045529	RP23-326E21.2	ENSMUSG00000087345
CATG00000046247.1	CATG00000046247	RP23-27C10.2	ENSMUSG00000103696
CATG00000046492.1	CATG00000046492	RP23-121D17.2	ENSMUSG00000086740
CATG00000046685.1	CATG00000046685	RP23-331P21.7	ENSMUSG00000087273
CATG00000047054.1	CATG00000047054	RP23-11K8.3	ENSMUSG00000102927
CATG00000047638.1	CATG00000047638	RP23-131N12.3	ENSMUSG00000114049
CATG00000048032.1	CATG00000048032	MMADI00000649	MMADI00000649
CATG00000048511.1	CATG00000048511	RP23-92B18.8	ENSMUSG00000086707
CATG00000048515.1	CATG00000048515	RP23-92B18.4	ENSMUSG00000085165
CATG00000049040.1	CATG00000049040	RP23-177J21.15	ENSMUSG00000108109
CATG00000049811.1	CATG00000049811	RP23-133I8.4	ENSMUSG00000101224
CATG00000049912.1	CATG00000049912	Gm26717	ENSMUSG00000097363
CATG00000049984.1	CATG00000049984	MMADI00001039	MMADI00001039
CATG00000051684.1	CATG00000051684	RP24-193D9.2	ENSMUSG00000103404
CATG00000051757.1	CATG00000051757	RP23-430H22.3	ENSMUSG00000100786
CATG00000052521.1	CATG00000052521	Platr3	ENSMUSG00000084762
CATG00000052646.1	CATG00000052646	Gm26615	ENSMUSG00000097088
CATG00000053061.1	CATG00000053061	RP23-290O4.2	ENSMUSG00000109877
CATG00000053168.1	CATG00000053168	RP23-396G1.3	ENSMUSG00000092283
CATG00000053322.1	CATG00000053322	RP23-144O20.5	ENSMUSG00000058812
CATG00000053469.1	CATG00000053469	RP23-19L12.11	ENSMUSG00000090397
CATG00000053603.1	CATG00000053603	RP23-412B2.2	ENSMUSG00000086548
CATG00000054022.1	CATG00000054022	RP23-198O15.4	ENSMUSG00000085389
CATG00000054324.1	CATG00000054324	MMADI00001026	MMADI00001026
CATG00000054927.1	CATG00000054927	RP23-140D14.12	ENSMUSG00000085760
CATG00000055831.1	CATG00000055831	RP23-264F8.3	ENSMUSG00000093606
CATG00000055948.1	CATG00000055948	RP23-388P2.5	ENSMUSG00000085337
CATG00000055949.1	CATG00000055949	RP23-388P2.4	ENSMUSG00000085169
CATG00000056036.1	CATG00000056036	Gm7976	ENSMUSG00000097551
CATG00000056888.1	CATG00000056888	RP23-463P13.2	ENSMUSG00000087282
CATG00000057408.1	CATG00000057408	RP23-280J3.2	ENSMUSG00000056288
CATG00000057659.1	CATG00000057659	RP23-414K1.13	ENSMUSG00000115887
CATG00000057953.1	CATG00000057953	AC116764.2	ENSMUSG00000086424
CATG00000058545.1	CATG00000058545	RP23-406B13.3	ENSMUSG00000085093
CATG00000058559.1	CATG00000058559	RP23-79F10.5	ENSMUSG00000115854
CATG00000058838.1	CATG00000058838	AC116764.4	ENSMUSG00000089680
CATG00000059005.1	CATG00000059005	RP23-131B11.2	ENSMUSG00000090576
CATG00000059204.1	CATG00000059204	RP24-179I4.3	ENSMUSG00000107994
CATG00000059241.1	CATG00000059241	RP23-292C5.8	ENSMUSG00000108526
CATG00000059268.1	CATG00000059268	RP23-319O9.6	ENSMUSG00000115102
CATG00000059510.1	CATG00000059510	RP23-203C5.2	ENSMUSG00000114794
CATG00000059822.1	CATG00000059822	RP23-135A21.4	ENSMUSG00000052767
CATG00000059872.1	CATG00000059872	RP23-186B12.2	ENSMUSG00000110863
CATG00000060114.1	CATG00000060114	RP24-432B3.4	ENSMUSG00000102670
CATG00000060189.1	CATG00000060189	MMADI00000434	MMADI00000434
CATG00000061870.1	CATG00000061870	RP23-217J11.6	ENSMUSG00000111399
CATG00000062266.1	CATG00000062266	RP23-349H13.2	ENSMUSG00000104235
CATG00000062391.1	CATG00000062391	MMADI00000915	MMADI00000915
CATG00000064454.1	CATG00000064454	RP23-453B15.7	ENSMUSG00000110945
CATG00000064532.1	CATG00000064532	RP24-363K20.7	ENSMUSG00000104983
CATG00000065385.1	CATG00000065385	RP23-24C24.3	ENSMUSG00000084999
CATG00000066020.1	CATG00000066020	RP23-82I13.4	ENSMUSG00000085828
CATG00000066170.1	CATG00000066170	RP23-467E4.5	ENSMUSG00000100279
CATG00000066622.1	CATG00000066622	RP24-140D11.6	ENSMUSG00000106288
CATG00000066707.1	CATG00000066707	RP24-369K4.1	ENSMUSG00000102362
CATG00000066833.1	CATG00000066833	RP23-145M5.3	ENSMUSG00000109716
CATG00000066877.1	CATG00000066877	RP24-501F21.2	ENSMUSG00000097584
CATG00000066984.1	CATG00000066984	RP23-372I17.3	ENSMUSG00000104231
CATG00000067187.1	CATG00000067187	MMADI00000939	MMADI00000939
CATG00000067341.1	CATG00000067341	RP23-10P23.2	ENSMUSG00000087605
CATG00000068606.1	CATG00000068606	RP23-55P22.3	ENSMUSG00000107192
CATG00000068882.1	CATG00000068882	RP24-365I5.2	ENSMUSG00000104715
CATG00000068998.1	CATG00000068998	RP23-166O22.1	ENSMUSG00000092266
CATG00000069329.1	CATG00000069329	RP23-102H7.11	ENSMUSG00000097877
CATG00000069655.1	CATG00000069655	RP23-335C9.1	ENSMUSG00000105957
CATG00000069829.1	CATG00000069829	RP23-60D2.2	ENSMUSG00000090427
CATG00000070329.1	CATG00000070329	RP23-403H2.5	ENSMUSG00000103191
CATG00000070334.1	CATG00000070334	RP24-511H12.4	ENSMUSG00000102570
CATG00000070669.1	CATG00000070669	RP24-180K20.1	ENSMUSG00000102595
CATG00000071578.1	CATG00000071578	RP24-118B12.1	ENSMUSG00000092275
CATG00000071802.1	CATG00000071802	RP24-263A3.3	ENSMUSG00000106794
CATG00000071919.1	CATG00000071919	RP24-137F10.2	ENSMUSG00000104800
CATG00000072352.1	CATG00000072352	RP23-477N9.4	ENSMUSG00000104641
CATG00000072356.1	CATG00000072356	RP23-403P24.3	ENSMUSG00000107102
CATG00000072387.1	CATG00000072387	RP23-70G12.3	ENSMUSG00000104925
CATG00000072662.1	CATG00000072662	RP23-63A19.3	ENSMUSG00000106121
CATG00000073012.1	CATG00000073012	RP24-292F8.2	ENSMUSG00000105097
CATG00000073487.1	CATG00000073487	RP23-60D3.4	ENSMUSG00000105695
CATG00000074343.1	CATG00000074343	RP24-96D10.2	ENSMUSG00000068957
CATG00000074384.1	CATG00000074384	RP23-451G9.2	ENSMUSG00000110500
CATG00000074470.1	CATG00000074470	AC139846.1	ENSMUSG00000086866
CATG00000076223.1	CATG00000076223	RP24-195M20.2	ENSMUSG00000114282
CATG00000076231.1	CATG00000076231	RP24-186F6.5	ENSMUSG00000097828
CATG00000076411.1	CATG00000076411	RP23-154K12.3	ENSMUSG00000090907
CATG00000077458.1	CATG00000077458	Gm26507	ENSMUSG00000097618
CATG00000077666.1	CATG00000077666	MMADI00000388	MMADI00000388
CATG00000078096.1	CATG00000078096	Slc36a3os	ENSMUSG00000085531
CATG00000078672.1	CATG00000078672	RP23-94F11.2	ENSMUSG00000085676
CATG00000079108.1	CATG00000079108	RP23-401L15.2	ENSMUSG00000107924
CATG00000079789.1	CATG00000079789	RP23-145F9.3	ENSMUSG00000103883
CATG00000079821.1	CATG00000079821	RP24-209E3.3	ENSMUSG00000114333
CATG00000079838.1	CATG00000079838	RP24-325A23.2	ENSMUSG00000114286
CATG00000081364.1	CATG00000081364	MMADI00000685	MMADI00000685
CATG00000081477.1	CATG00000081477	1700086O06Rik	ENSMUSG00000097080
CATG00000082600.1	CATG00000082600	RP23-284E24.4	ENSMUSG00000114525
CATG00000083982.1	CATG00000083982	RP23-96A14.2	ENSMUSG00000090307
CATG00000084157.1	CATG00000084157	RP23-18M12.2	ENSMUSG00000110839
CATG00000084189.1	CATG00000084189	RP24-423J19.7	ENSMUSG00000102198
CATG00000085760.1	CATG00000085760	RP23-88C11.2	ENSMUSG00000111865
CATG00000087497.1	CATG00000087497	RP23-167E23.2	ENSMUSG00000113891
CATG00000087606.1	CATG00000087606	RP24-536G18.2	ENSMUSG00000062282
CATG00000087978.1	CATG00000087978	RP23-77N9.11	ENSMUSG00000092239
CATG00000087995.1	CATG00000087995	RP24-180B11.7	ENSMUSG00000084998
CATG00000088200.1	CATG00000088200	RP23-209N14.2	ENSMUSG00000099510
CATG00000088230.1	CATG00000088230	Tbc1d22bos	ENSMUSG00000089900
CATG00000088450.1	CATG00000088450	MMADI00000632	MMADI00000632
CATG00000089107.1	CATG00000089107	RP23-363K7.6	ENSMUSG00000102259
CATG00000089334.1	CATG00000089334	RP24-70H3.1	ENSMUSG00000087399
CATG00000089548.1	CATG00000089548	RP23-287O2.2	ENSMUSG00000097988
CATG00000089763.1	CATG00000089763	RP23-8N6.2	ENSMUSG00000112809
CATG00000090154.1	CATG00000090154	RP23-353K11.3	ENSMUSG00000110902
CATG00000091654.1	CATG00000091654	RP23-114F22.2	ENSMUSG00000108071
CATG00000092123.1	CATG00000092123	RP23-340E18.3	ENSMUSG00000084819
CATG00000092813.1	CATG00000092813	MMADI00001055	MMADI00001055
CATG00000093047.1	CATG00000093047	RP23-114F4.1	ENSMUSG00000105560
CATG00000093119.1	CATG00000093119	RP23-353M17.4	ENSMUSG00000107977
CATG00000093280.1	CATG00000093280	WI1-166E14.1	ENSMUSG00000105736
CATG00000093626.1	CATG00000093626	RP23-16J8.5	ENSMUSG00000084947
CATG00000093692.1	CATG00000093692	RP24-169J24.2	ENSMUSG00000106709
CATG00000094183.1	CATG00000094183	MMADI00001150	MMADI00001150
CATG00000095605.1	CATG00000095605	RP23-15K8.1	ENSMUSG00000107494
CATG00000096510.1	CATG00000096510	RP23-69B14.2	ENSMUSG00000085416
CATG00000096540.1	CATG00000096540	AC121845.3	ENSMUSG00000087484
CATG00000096607.1	CATG00000096607	MMADI00001114	MMADI00001114
CATG00000096609.1	CATG00000096609	RP23-45G4.1	ENSMUSG00000090873
CATG00000096745.1	CATG00000096745	RP24-112H7.2	ENSMUSG00000084979
CATG00000097519.1	CATG00000097519	RP24-239E2.1	ENSMUSG00000104190
CATG00000097527.1	CATG00000097527	RP24-365C2.2	ENSMUSG00000097275
CATG00000098879.1	CATG00000098879	RP23-37D15.1	ENSMUSG00000104328
CATG00000098898.1	CATG00000098898	RP23-333I7.1	ENSMUSG00000102343
CATG00000098941.1	CATG00000098941	RP23-49A12.1	ENSMUSG00000085394
CATG00000100421.1	CATG00000100421	RP23-275G21.2	ENSMUSG00000115241
CATG00000100635.1	CATG00000100635	AC144905.1	ENSMUSG00000087082
CATG00000101626.1	CATG00000101626	RP23-273A20.1	ENSMUSG00000110367
CATG00000101836.1	CATG00000101836	RP23-386K17.3	ENSMUSG00000087347
CATG00000102692.1	CATG00000102692	RP24-327F2.1	ENSMUSG00000102556
CATG00000104218.1	CATG00000104218	RP24-534D4.3	ENSMUSG00000113259
CATG00000104883.1	CATG00000104883	Saxo1os	ENSMUSG00000085108
CATG00000105348.1	CATG00000105348	RP23-209M8.7	ENSMUSG00000087326
CATG00000105376.1	CATG00000105376	RP23-218A4.8	ENSMUSG00000070997
CATG00000107094.1	CATG00000107094	RP23-320N1.2	ENSMUSG00000087496
CATG00000107815.1	CATG00000107815	RP23-17O21.3	ENSMUSG00000086321
CATG00000108539.1	CATG00000108539	RP23-34E4.7	ENSMUSG00000109733
CATG00000109831.1	CATG00000109831	RP23-320N1.1	ENSMUSG00000085397
CATG00000112288.1	CATG00000112288	RP23-286I5.7	ENSMUSG00000084990
CATG00000112833.1	CATG00000112833	RP23-95K12.11	ENSMUSG00000103141
CATG00000113716.1	CATG00000113716	RP23-84O5.1	ENSMUSG00000086286
CATG00000113809.1	CATG00000113809	MMADI00001512	MMADI00001512
CATG00000115245.1	CATG00000115245	RP23-325M14.7	ENSMUSG00000086342
CATG00000115490.1	CATG00000115490	RP23-168M5.7	ENSMUSG00000085263
CATG00000115658.1	CATG00000115658	RP24-92D11.2	ENSMUSG00000084940
CATG00000116021.1	CATG00000116021	A330032B11Rik	ENSMUSG00000097591
CATG00000116635.1	CATG00000116635	RP23-172P1.2	ENSMUSG00000108648
CATG00000116773.1	CATG00000116773	RP23-211A9.2	ENSMUSG00000109842
CATG00000116783.1	CATG00000116783	RP23-187N1.2	ENSMUSG00000109816
CATG00000116831.1	CATG00000116831	RP23-226C6.3	ENSMUSG00000109598
CATG00000117009.1	CATG00000117009	RP23-68K21.4	ENSMUSG00000113455
CATG00000117325.1	CATG00000117325	RP23-307E15.6	ENSMUSG00000085818
CATG00000117400.1	CATG00000117400	RP23-248L2.3	ENSMUSG00000085656
CATG00000117550.1	CATG00000117550	RP23-32H12.2	ENSMUSG00000086340
CATG00000118059.1	CATG00000118059	RP24-84D8.10	ENSMUSG00000097794
CATG00000118250.1	CATG00000118250	RP23-281E24.3	ENSMUSG00000112798
HUADI00000076	HUADI00000076	Kank4os	ENSMUSG00000085843
HUADI00000316	HUADI00000316	Gm26776	ENSMUSG00000097770
HUADI00000413	HUADI00000413	MMADI00000751	MMADI00000751
HUADI00000434	HUADI00000434	MMADI00000769	MMADI00000769
HUADI00000435	HUADI00000435	MMADI00000770	MMADI00000770
HUADI00000630	HUADI00000630	RP23-158O11.6	ENSMUSG00000085238
HUADI00001089	HUADI00001089	MMADI00001387	MMADI00001387
HUADI00001496	HUADI00001496	RP23-247A1.7	ENSMUSG00000104237
HUADI00001553	HUADI00001553	RP23-151F21.1	ENSMUSG00000087455
HUADI00001602	HUADI00001602	RP23-471L1.1	ENSMUSG00000100354
HUADI00001674	HUADI00001674	RP23-140D14.14	ENSMUSG00000086179
HUADI00001818	HUADI00001818	RP23-97D19.2	ENSMUSG00000097486
HUADI00001973	HUADI00001973	AC120377.3	ENSMUSG00000086189
HUADI00002037	HUADI00002037	RP23-181F22.1	ENSMUSG00000052295
HUADI00002097	HUADI00002097	RP23-209N19.6	ENSMUSG00000105296
HUADI00002508	HUADI00002508	RP23-55G19.2	ENSMUSG00000111195
HUADI00002600	HUADI00002600	RP23-287D23.1	ENSMUSG00000108063
HUADI00002689	HUADI00002689	RP24-67I3.8	ENSMUSG00000086542
HUADI00002775	HUADI00002775	RP23-322E23.8	ENSMUSG00000091514
HUADI00002841	HUADI00002841	RP24-282E2.3	ENSMUSG00000115318
RP4-758J18.10	ENSG00000225285	Gm26840	ENSMUSG00000097728
RP4-665J23.1	ENSG00000233593	RP24-421H18.1	ENSMUSG00000099061
RP11-469A15.2	ENSG00000230623	RP24-68C1.4	ENSMUSG00000104509
CATG00000030474.1	CATG00000030474	Platr23	ENSMUSG00000097229
CATG00000090897.1	CATG00000090897	RP23-217K18.4	ENSMUSG00000100658
AC009506.1	ENSG00000224152	RP23-323P11.3	ENSMUSG00000086603
CATG00000051341.1	CATG00000051341	RP23-434D24.1	ENSMUSG00000087561
RP11-331G2.7	ENSG00000283849	RP24-233B16.1	ENSMUSG00000111639
RP4-613B23.1	ENSG00000230084	RP24-93F20.4	ENSMUSG00000097820
CATG00000066352.1	CATG00000066352	RP24-324I23.4	ENSMUSG00000103755
RP11-298O21.3	ENSG00000244706	RP24-536C4.1	ENSMUSG00000102188
RP11-326I11.3	ENSG00000271646	RP24-337F7.1	ENSMUSG00000097534
CATG00000077434.1	CATG00000077434	MMADI00000701	MMADI00000701
CATG00000078882.1	CATG00000078882	RP23-370G8.1	ENSMUSG00000085564
RP11-46B11.5	ENSG00000270362	RP23-13G1.4	ENSMUSG00000101144
CATG00000089065.1	CATG00000089065	RP24-216P6.1	ENSMUSG00000103368
RP1-67K17.3	ENSG00000233138	RP23-202B12.1	ENSMUSG00000101014
CATG00000096157.1	CATG00000096157	RP24-300D7.1	ENSMUSG00000101013
JHDM1D-AS1	ENSG00000260231	RP24-173B18.2	ENSMUSG00000115026
CATG00000098591.1	CATG00000098591	RP24-191C23.1	ENSMUSG00000110110
CATG00000101220.1	CATG00000101220	RP24-388K7.1	ENSMUSG00000115810
RP11-399K21.6	ENSG00000226051	RP24-428B12.4	ENSMUSG00000104232
ZNF503-AS2	ENSG00000237149	RP24-428B12.3	ENSMUSG00000103160
KCNQ1OT1	ENSG00000269821	Kcnq1ot1	ENSMUSG00000101609
RP11-231N3.1	ENSG00000254438	MMADI00001279	MMADI00001279
RP11-727A23.11	ENSG00000269939	RP23-474B13.2	ENSMUSG00000102555
CATG00000006395.1	CATG00000006395	RP23-474B13.4	ENSMUSG00000098041
RP11-334E6.10	ENSG00000245385	RP24-329C11.11	ENSMUSG00000111632
RP11-50B3.2	ENSG00000254833	RP23-456L15.4	ENSMUSG00000111059
CATG00000018228.1	CATG00000018228	RP24-223I19.6	ENSMUSG00000105868
AL163953.2	ENSG00000225680	RP24-68H1.2	ENSMUSG00000102763
CATG00000019528.1	CATG00000019528	RP23-296E17.4	ENSMUSG00000092130
CATG00000022448.1	CATG00000022448	RP23-84M17.5	ENSMUSG00000108472
RP11-493E3.3	ENSG00000280377	RP23-207N2.6	ENSMUSG00000097685
RP11-146F11.1	ENSG00000261840	RP23-4H17.1	ENSMUSG00000101225
CATG00000040933.1	CATG00000040933	RP24-177G14.2	ENSMUSG00000108905
AL133493.2	ENSG00000233922	RP23-56K17.3	ENSMUSG00000102522
CATG00000000659.1	CATG00000000659	MMADI00000759	MMADI00000759
CATG00000001093.1	CATG00000001093	AC115697.2	ENSMUSG00000086108
CATG00000001650.1	CATG00000001650	RP23-335G1.1	ENSMUSG00000108738
CATG00000021477.1	CATG00000021477	RP23-168F21.4	ENSMUSG00000112880
CATG00000034295.1	CATG00000034295	MMADI00000257	MMADI00000257
CATG00000037717.1	CATG00000037717	RP23-453G13.2	ENSMUSG00000102608
CATG00000039519.1	CATG00000039519	RP24-576D1.3	ENSMUSG00000074355
CATG00000046284.1	CATG00000046284	RP23-157N11.10	ENSMUSG00000104069
CATG00000061698.1	CATG00000061698	RP23-129P10.1	ENSMUSG00000087231
CATG00000063721.1	CATG00000063721	RP23-89P21.6	ENSMUSG00000107560
CATG00000088941.1	CATG00000088941	RP24-63G9.2	ENSMUSG00000084917
CATG00000096982.1	CATG00000096982	Gm26719	ENSMUSG00000097364
CATG00000100507.1	CATG00000100507	RP24-356L7.3	ENSMUSG00000097286
CATG00000111337.1	CATG00000111337	MMADI00001526	MMADI00001526
RP11-242F24.1	ENSG00000228750	RP23-460D14.5	ENSMUSG00000104142
CATG00000046222.1	CATG00000046222	RP23-169H13.6	ENSMUSG00000102813
SNHG12	ENSG00000197989	Snhg12	ENSMUSG00000086290
RP11-114B7.6	ENSG00000224409	RP23-391E6.1	ENSMUSG00000087575
CATG00000115684.1	CATG00000115684	RP23-230F2.7	ENSMUSG00000086589
CATG00000116318.1	CATG00000116318	RP23-138L21.3	ENSMUSG00000102997
MKNK1-AS1	ENSG00000269956	RP23-374N19.5	ENSMUSG00000100081
RP11-275F13.1	ENSG00000261664	Ttc39aos1	ENSMUSG00000085873
RP11-5P4.1	ENSG00000229537	RP23-59N8.4	ENSMUSG00000103097
RP11-510C10.3	ENSG00000224149	RP24-527P22.3	ENSMUSG00000093738
RP11-284N8.3	ENSG00000259834	RP23-469H5.1	ENSMUSG00000056145
RP11-88H9.2	ENSG00000231437	Kcnd3os	ENSMUSG00000074346
CATG00000074692.1	CATG00000074692	RP24-316D12.2	ENSMUSG00000105004
CATG00000075427.1	CATG00000075427	C920021L13Rik	ENSMUSG00000080727
RP11-126K1.2	ENSG00000232671	AC087062.10	ENSMUSG00000085956
RP11-422P24.13	ENSG00000284738	RP23-358O22.1	ENSMUSG00000105350
CATG00000077612.1	CATG00000077612	RP23-137J12.1	ENSMUSG00000097004
RP11-190A12.10	ENSG00000272668	RP24-144H23.1	ENSMUSG00000085184
RP1-79C4.4	ENSG00000271811	RP24-485J8.3	ENSMUSG00000103195
DNM3OS	ENSG00000230630	Dnm3os	ENSMUSG00000078190
GAS5	ENSG00000234741	Gas5	ENSMUSG00000053332
RP11-533E19.5	ENSG00000260360	RP24-310B3.1	ENSMUSG00000102833
GS1-279B7.2	ENSG00000273004	RP24-167M10.2	ENSMUSG00000100954
RP11-203F10.5	ENSG00000231691	RP24-187D4.1	ENSMUSG00000101693
CATG00000092417.1	CATG00000092417	RP23-282D4.2	ENSMUSG00000090080
CATG00000093307.1	CATG00000093307	AC115896.3	ENSMUSG00000073478
CATG00000036835.1	CATG00000036835	RP23-67I3.2	ENSMUSG00000073482
RP11-396C23.4	ENSG00000272562	H3f3aos	ENSMUSG00000073485
CATG00000098900.1	CATG00000098900	RP23-312B17.1	ENSMUSG00000110626
CATG00000099117.1	CATG00000099117	RP23-312B17.2	ENSMUSG00000110697
CATG00000100861.1	CATG00000100861	RP23-326H11.2	ENSMUSG00000102885
CATG00000042466.1	CATG00000042466	Gm17315	ENSMUSG00000097791
C2orf58	ENSG00000232973	MMADI00000656	MMADI00000656
AC009229.5	ENSG00000227292	RP23-242A12.1	ENSMUSG00000103091
AC009236.1	ENSG00000205054	RP23-449G13.1	ENSMUSG00000100345
AC106869.2	ENSG00000226087	RP23-243O16.1	ENSMUSG00000100847
AC079807.2	ENSG00000233230	MMADI00000674	MMADI00000674
CATG00000043289.1	CATG00000043289	RP23-281H4.4	ENSMUSG00000085589
AC005041.9	ENSG00000237737	RP23-321M22.2	ENSMUSG00000085782
AC015971.2	ENSG00000228363	RP23-402P24.5	ENSMUSG00000107406
AC068491.1	ENSG00000172965	RP23-249P4.1	ENSMUSG00000074813
CATG00000045520.1	CATG00000045520	RP23-5K9.1	ENSMUSG00000087570
AC009336.24	ENSG00000226363	RP23-190O13.3	ENSMUSG00000085015
AC104820.2	ENSG00000234663	RP23-118H3.3	ENSMUSG00000102286
AC007383.3	ENSG00000227946	Ino80dos	ENSMUSG00000084799
CATG00000051365.1	CATG00000051365	AC101915.2	ENSMUSG00000087213
AC079135.1	ENSG00000233611	RP23-118M14.1	ENSMUSG00000092627
CATG00000047188.1	CATG00000047188	RP24-393L8.1	ENSMUSG00000103292
CATG00000047246.1	CATG00000047246	RP24-291E1.1	ENSMUSG00000101705
CATG00000059277.1	CATG00000059277	RP23-476N23.1	ENSMUSG00000046005
CATG00000059888.1	CATG00000059888	RP24-93F20.9	ENSMUSG00000111465
CATG00000064405.1	CATG00000064405	RP23-366E4.9	ENSMUSG00000110729
CATG00000064407.1	CATG00000064407	RP23-366E4.10	ENSMUSG00000111389
DENND6A-AS1	ENSG00000239801	Arf4os	ENSMUSG00000090861
RP11-475N22.4	ENSG00000244300	RP23-74G1.5	ENSMUSG00000108010
CATG00000061776.1	CATG00000061776	RP23-4F16.15	ENSMUSG00000107798
CATG00000062416.1	CATG00000062416	RP24-372I24.2	ENSMUSG00000102652
TERC	ENSG00000270141	RP24-120B18.5	ENSMUSG00000102505
RP11-1263C18.2	ENSG00000283183	RP24-317M4.4	ENSMUSG00000072769
CATG00000068412.1	CATG00000068412	RP24-351O18.6	ENSMUSG00000097092
CATG00000068414.1	CATG00000068414	RP24-351O18.7	ENSMUSG00000107125
RP11-124A7.2	ENSG00000251173	Uchl1os	ENSMUSG00000087601
CATG00000072419.1	CATG00000072419	RP23-213N8.1	ENSMUSG00000106947
RP11-463H12.2	ENSG00000248317	RP23-329A21.1	ENSMUSG00000103684
RP11-46J23.1	ENSG00000272986	MMADI00001079	MMADI00001079
RP11-710C12.1	ENSG00000271474	AC157492.1	ENSMUSG00000089737
RP11-286E11.1	ENSG00000245293	RP23-86I19.1	ENSMUSG00000097761
RP11-558N14.1	ENSG00000232021	RP24-176P19.3	ENSMUSG00000106086
SNHG8	ENSG00000269893	Snhg8	ENSMUSG00000104960
CATG00000073909.1	CATG00000073909	RP24-313N2.2	ENSMUSG00000102614
RP11-342I1.2	ENSG00000272717	RP24-511H12.3	ENSMUSG00000097885
CATG00000074004.1	CATG00000074004	AC087115.1	ENSMUSG00000037982
CTD-2130F23.1	ENSG00000248533	RP24-92L23.1	ENSMUSG00000103142
CATG00000079544.1	CATG00000079544	AC109195.1	ENSMUSG00000090199
CTD-2127H9.1	ENSG00000249740	RP24-86P1.1	ENSMUSG00000104334
CATG00000080296.1	CATG00000080296	RP23-237P18.2	ENSMUSG00000114968
CTD-2218K11.2	ENSG00000249100	RP23-222A16.1	ENSMUSG00000102793
LINC00461	ENSG00000245526	RP23-88A13.2	ENSMUSG00000050334
CATG00000081377.1	CATG00000081377	Gm26538	ENSMUSG00000097507
CTD-3224K15.2	ENSG00000250635	RP24-326K11.2	ENSMUSG00000100320
CATG00000081405.1	CATG00000081405	MMADI00000687	MMADI00000687
CTC-529P8.1	ENSG00000250072	RP23-131E5.1	ENSMUSG00000104035
MIR143HG	ENSG00000249669	Mir143hg	ENSMUSG00000097324
RP11-375B1.3	ENSG00000248859	RP24-300H23.6	ENSMUSG00000100728
RP11-420L9.5	ENSG00000270504	RP24-447D15.2	ENSMUSG00000086786
RP11-556O15.1	ENSG00000203498	RP23-476E21.3	ENSMUSG00000114800
CATG00000082558.1	CATG00000082558	RP23-21N15.9	ENSMUSG00000114573
CATG00000082568.1	CATG00000082568	RP23-151C6.1	ENSMUSG00000114665
RP3-512B11.3	ENSG00000261189	RP23-406J20.2	ENSMUSG00000103789
RP3-413H6.2	ENSG00000234427	RP23-21E23.3	ENSMUSG00000103479
RP1-50J22.4	ENSG00000224666	RP24-318I24.2	ENSMUSG00000087693
CATG00000083795.1	CATG00000083795	RP23-364A24.1	ENSMUSG00000103207
RP1-244F24.1	ENSG00000271857	Runx2os1	ENSMUSG00000073394
CATG00000089473.1	CATG00000089473	RP23-188F7.1	ENSMUSG00000110893
RP1-191J18.66	ENSG00000272476	Gm26860	ENSMUSG00000097008
RP11-69I8.3	ENSG00000227220	RP23-234P12.1	ENSMUSG00000087400
RP1-32B1.3	ENSG00000236703	RP23-395M5.3	ENSMUSG00000097923
AC147651.3	ENSG00000223855	RP23-451A12.1	ENSMUSG00000075585
CATG00000091142.1	CATG00000091142	MMADI00001118	MMADI00001118
CATG00000095025.1	CATG00000095025	AC123686.3	ENSMUSG00000089889
CATG00000095029.1	CATG00000095029	RP23-301L9.4	ENSMUSG00000104875
AC006042.7	ENSG00000233108	RP24-267I24.2	ENSMUSG00000087305
AC003075.4	ENSG00000237773	RP24-111I3.3	ENSMUSG00000113741
CATG00000091573.1	CATG00000091573	RP24-403G3.1	ENSMUSG00000113875
RP1-170O19.16	ENSG00000253405	Evx1os	ENSMUSG00000086126
SNHG15	ENSG00000232956	RP23-69P8.2	ENSMUSG00000085156
RP11-306G20.1	ENSG00000244036	RP23-384N6.2	ENSMUSG00000084861
MESTIT1	ENSG00000272701	RP24-211G11.3	ENSMUSG00000107825
LINC-PINT	ENSG00000231721	Lncpint	ENSMUSG00000044471
CATG00000097246.1	CATG00000097246	Gm26699	ENSMUSG00000097206
CATG00000094789.1	CATG00000094789	RP24-67A10.1	ENSMUSG00000097561
RP11-349F21.3	ENSG00000279271	Gm26584	ENSMUSG00000097474
RP11-582J16.4	ENSG00000251034	RP24-239E14.2	ENSMUSG00000115186
C8orf75	ENSG00000251191	RP24-155I9.2	ENSMUSG00000110015
CATG00000102242.1	CATG00000102242	RP23-322E23.1	ENSMUSG00000043794
RP11-930P14.1	ENSG00000253389	AC126445.2	ENSMUSG00000086741
RP11-589C21.6	ENSG00000271938	RP23-372N15.1	ENSMUSG00000054822
AC022182.1	ENSG00000254777	MMADI00000960	MMADI00000960
SNHG6	ENSG00000245910	Snhg6	ENSMUSG00000098234
CATG00000103254.1	CATG00000103254	Gm26663	ENSMUSG00000097019
KB-1562D12.1	ENSG00000254024	AC114008.1	ENSMUSG00000089804
CATG00000105319.1	CATG00000105319	Gm26643	ENSMUSG00000097681
RP11-297B17.3	ENSG00000250850	RP23-397E2.2	ENSMUSG00000086211
RP11-575L7.2	ENSG00000226877	RP24-194D17.4	ENSMUSG00000097399
RP11-554F20.1	ENSG00000237461	RP23-184D5.1	ENSMUSG00000102450
CATG00000106655.1	CATG00000106655	Gm26889	ENSMUSG00000097249
RP11-85O21.2	ENSG00000236668	RP23-399K8.5	ENSMUSG00000098383
RP11-343J18.2	ENSG00000232413	RP23-241O13.2	ENSMUSG00000087461
RP11-205K6.1	ENSG00000233721	RP24-326B24.1	ENSMUSG00000085463
RP11-334J6.7	ENSG00000176868	RP23-161B9.2	ENSMUSG00000086216
ZEB1-AS1	ENSG00000237036	AC121576.1	ENSMUSG00000063087
RP11-255M1.1	ENSG00000236208	RP23-56C21.2	ENSMUSG00000101086
RP11-137L10.6	ENSG00000221817	RP24-155O13.2	ENSMUSG00000084925
CATG00000115633.1	CATG00000115633	RP23-300H21.9	ENSMUSG00000114241
CATG00000115940.1	CATG00000115940	Gm26902	ENSMUSG00000097558
RP11-107I14.2	ENSG00000225208	RP23-188J8.4	ENSMUSG00000102057
RP11-107I14.5	ENSG00000230967	RP23-188J8.2	ENSMUSG00000100417
RP11-501J20.5	ENSG00000225936	RP23-292H20.1	ENSMUSG00000101630
EMX2OS	ENSG00000229847	Emx2os	ENSMUSG00000087095
RP11-383C5.8	ENSG00000280561	RP23-57D10.1	ENSMUSG00000101546
CATG00000001375.1	CATG00000001375	RP23-124B2.7	ENSMUSG00000108934
CTD-2371O3.3	ENSG00000268403	RP24-310M4.2	ENSMUSG00000073867
RP11-350D17.2	ENSG00000255427	RP23-445A5.3	ENSMUSG00000102686
RP11-513I7.3	ENSG00000235661	RP23-201G13.1	ENSMUSG00000075020
RP11-831H9.3	ENSG00000254964	RP24-458M20.6	ENSMUSG00000114220
CATG00000002598.1	CATG00000002598	AC167245.6	ENSMUSG00000084876
CATG00000002616.1	CATG00000002616	AC127556.5	ENSMUSG00000085196
AP003068.23	ENSG00000254614	Gm10814	ENSMUSG00000097404
NEAT1	ENSG00000245532	Neat1	ENSMUSG00000092274
MALAT1	ENSG00000251562	Malat1	ENSMUSG00000092341
CATG00000005853.1	CATG00000005853	RP24-458F14.4	ENSMUSG00000102349
CATG00000005974.1	CATG00000005974	MMADI00000727	MMADI00000727
CTD-2562J17.4	ENSG00000255136	RP23-152P5.2	ENSMUSG00000097974
RP11-535A19.2	ENSG00000255507	RP24-252O10.4	ENSMUSG00000109468
RP11-113K21.5	ENSG00000246067	AC104921.1	ENSMUSG00000074024
CATG00000006499.1	CATG00000006499	RP24-88J19.1	ENSMUSG00000097585
CATG00000006874.1	CATG00000006874	AC158384.4	ENSMUSG00000086914
RP11-64D24.4	ENSG00000256195	RP23-137G18.2	ENSMUSG00000111570
BACE1-AS	ENSG00000278768	RP23-3F1.4	ENSMUSG00000089810
CATG00000003984.1	CATG00000003984	RP23-284E19.11	ENSMUSG00000074385
RP11-770J1.5	ENSG00000254873	RP23-23P9.5	ENSMUSG00000111082
RP11-770J1.4	ENSG00000255384	RP23-23P9.4	ENSMUSG00000110773
RP11-770J1.3	ENSG00000255435	RP23-444K20.5	ENSMUSG00000110750
RP11-831A10.2	ENSG00000254863	RP24-115M13.1	ENSMUSG00000100836
CATG00000007193.1	CATG00000007193	RP23-453B4.3	ENSMUSG00000110823
CATG00000004152.1	CATG00000004152	RP24-374N16.5	ENSMUSG00000087135
RP11-712L6.7	ENSG00000254905	RP23-54G12.8	ENSMUSG00000110774
ST3GAL4-AS1	ENSG00000280832	RP23-54G12.5	ENSMUSG00000070315
CCND2-AS1	ENSG00000255920	RP23-387P23.6	ENSMUSG00000097166
CATG00000011063.1	CATG00000011063	RP23-8L20.6	ENSMUSG00000107379
CATG00000011098.1	CATG00000011098	RP23-389F23.2	ENSMUSG00000101191
RP11-877E17.2	ENSG00000246695	RP24-340J19.1	ENSMUSG00000085658
RP11-579D7.2	ENSG00000257653	RP23-204C16.3	ENSMUSG00000100220
CATG00000012026.1	CATG00000012026	RP23-263M4.7	ENSMUSG00000116091
HOTAIR	ENSG00000228630	Hotair	ENSMUSG00000086903
HOXC-AS1	ENSG00000250451	MMADI00000528	MMADI00000528
CATG00000012047.1	CATG00000012047	MMADI00000530	MMADI00000530
RP11-834C11.4	ENSG00000250742	RP24-89G21.3	ENSMUSG00000099758
RP11-753H16.4	ENSG00000257477	RP23-142L24.1	ENSMUSG00000104327
RP11-603J24.5	ENSG00000258317	RP23-116B8.1	ENSMUSG00000100548
RP11-766N7.3	ENSG00000255693	RP24-124N8.3	ENSMUSG00000112846
RP11-221N13.3	ENSG00000256268	RP24-502G8.2	ENSMUSG00000103213
RP11-81H14.2	ENSG00000251301	RP24-130G2.1	ENSMUSG00000102896
RP11-611E13.2	ENSG00000257815	RP24-420A20.8	ENSMUSG00000052291
RP11-114H23.1	ENSG00000258077	RP24-428L4.1	ENSMUSG00000102180
CATG00000009605.1	CATG00000009605	RP23-231H21.2	ENSMUSG00000101801
RP11-540D4.3	ENSG00000257741	RP23-208M17.1	ENSMUSG00000102934
RP11-256L6.5	ENSG00000283422	RP23-381H23.1	ENSMUSG00000110647
CATG00000010362.1	CATG00000010362	RP24-555M20.4	ENSMUSG00000106623
RP11-18C24.6	ENSG00000248008	RP23-41I11.9	ENSMUSG00000086368
HNF1A-AS1	ENSG00000241388	Hnf1aos2	ENSMUSG00000086140
CATG00000010649.1	CATG00000010649	RP23-31J24.2	ENSMUSG00000105613
RP11-347I19.7	ENSG00000274292	RP23-371A16.3	ENSMUSG00000105881
CATG00000010691.1	CATG00000010691	RP23-121M13.4	ENSMUSG00000104694
RP13-942N8.1	ENSG00000256092	RP23-180G16.1	ENSMUSG00000103864
RP11-143E21.7	ENSG00000250208	AC122789.1	ENSMUSG00000072591
RP11-252M21.1	ENSG00000236094	AC114420.2	ENSMUSG00000107271
RP11-550E22.3	ENSG00000236778	4931440J10Rik	ENSMUSG00000097775
RP11-632L2.1	ENSG00000232849	RP24-68I9.1	ENSMUSG00000104296
CATG00000016283.1	CATG00000016283	RP23-418L5.3	ENSMUSG00000109810
CATG00000016366.1	CATG00000016366	RP23-185G9.3	ENSMUSG00000099338
RP11-356O9.1	ENSG00000258414	RP23-287C21.4	ENSMUSG00000103704
CATG00000018909.1	CATG00000018909	RP23-306C18.1	ENSMUSG00000112945
RP11-1012E15.2	ENSG00000259868	RP23-428E20.2	ENSMUSG00000114989
CATG00000021230.1	CATG00000021230	RP23-131O4.7	ENSMUSG00000115579
CATG00000019283.1	CATG00000019283	RP24-314N20.1	ENSMUSG00000112857
RP11-109N23.4	ENSG00000258813	RP23-291K4.3	ENSMUSG00000099708
CATG00000021552.1	CATG00000021552	RP24-185O19.9	ENSMUSG00000097762
RP11-293M10.6	ENSG00000259319	RP24-276C17.2	ENSMUSG00000113165
CATG00000021645.1	CATG00000021645	Gm26698	ENSMUSG00000097208
RP11-300J18.2	ENSG00000258407	RP23-304C21.2	ENSMUSG00000112510
RP11-507K2.6	ENSG00000278576	RP24-68E20.3	ENSMUSG00000113196
CATG00000020058.1	CATG00000020058	RP23-394E9.1	ENSMUSG00000113835
RP11-1017G21.5	ENSG00000271780	RP23-60K23.7	ENSMUSG00000113361
CATG00000020199.1	CATG00000020199	RP23-78F1.4	ENSMUSG00000113056
RP11-624L4.1	ENSG00000259345	RP23-291N19.2	ENSMUSG00000101394
CATG00000022783.1	CATG00000022783	RP23-337M17.4	ENSMUSG00000087519
RP11-507B12.1	ENSG00000259675	RP23-112O8.1	ENSMUSG00000101345
RP11-317G6.1	ENSG00000259589	RP23-25A17.2	ENSMUSG00000100130
CATG00000025431.1	CATG00000025431	RP23-116C19.1	ENSMUSG00000111147
RP11-24D15.1	ENSG00000260624	RP24-410G8.1	ENSMUSG00000100487
CATG00000025537.1	CATG00000025537	RP24-539A10.2	ENSMUSG00000091908
RP11-817O13.8	ENSG00000260274	Man2c1os	ENSMUSG00000086728
CATG00000023677.1	CATG00000023677	RP23-340E1.2	ENSMUSG00000074284
CATG00000025597.1	CATG00000025597	RP23-5H10.2	ENSMUSG00000090270
RP11-326A19.3	ENSG00000261407	RP23-24N16.5	ENSMUSG00000108387
RP11-217B1.2	ENSG00000261441	RP24-186G5.4	ENSMUSG00000108599
CTD-2335A18.1	ENSG00000255571	RP23-207N5.1	ENSMUSG00000097023
CATG00000023999.1	CATG00000023999	RP23-207N5.2	ENSMUSG00000108616
CATG00000026816.1	CATG00000026816	RP23-383B18.1	ENSMUSG00000109357
CATG00000028923.1	CATG00000028923	AC122248.2	ENSMUSG00000085118
CTD-2196E14.5	ENSG00000261266	RP23-136G1.3	ENSMUSG00000108688
CATG00000026892.1	CATG00000026892	RP23-385F8.2	ENSMUSG00000108522
CATG00000026897.1	CATG00000026897	RP23-385F8.1	ENSMUSG00000108317
AC106782.18	ENSG00000261359	RP24-144C5.1	ENSMUSG00000108353
CATG00000029291.1	CATG00000029291	RP23-235I2.3	ENSMUSG00000074171
CATG00000029303.1	CATG00000029303	RP24-323I19.2	ENSMUSG00000110216
CTD-2050B12.2	ENSG00000261439	RP23-194O23.1	ENSMUSG00000097520
CATG00000029387.1	CATG00000029387	RP23-128L6.4	ENSMUSG00000070111
RP11-61A14.4	ENSG00000246777	RP24-178J22.1	ENSMUSG00000110630
AC004158.2	ENSG00000261008	RP23-409B11.1	ENSMUSG00000097393
CATG00000028123.1	CATG00000028123	RP23-441L19.2	ENSMUSG00000102665
CTD-2542L18.1	ENSG00000260417	RP23-246H16.2	ENSMUSG00000097983
RP11-667K14.3	ENSG00000263050	RP23-143A14.3	ENSMUSG00000085609
AL450226.2	ENSG00000225084	RP23-174M12.6	ENSMUSG00000101295
CATG00000030491.1	CATG00000030491	RP23-263M10.3	ENSMUSG00000086943
SPAG5-AS1	ENSG00000227543	RP23-185A18.12	ENSMUSG00000087295
C17orf102	ENSG00000197322	RP23-153J5.2	ENSMUSG00000113710
RP11-445F12.1	ENSG00000277268	Lhx1os	ENSMUSG00000087211
RP11-501C14.5	ENSG00000250838	RP23-235J5.13	ENSMUSG00000099928
CATG00000033898.1	CATG00000033898	RP23-151M22.6	ENSMUSG00000086015
RP11-1079K10.3	ENSG00000248714	Zfp652os	ENSMUSG00000086191
RP11-613C6.2	ENSG00000250751	RP23-67E18.7	ENSMUSG00000101258
RP11-700H6.1	ENSG00000247011	RP23-244C22.5	ENSMUSG00000086003
RP11-159D12.6	ENSG00000279069	RP23-16C4.1	ENSMUSG00000086193
RP11-156L14.1	ENSG00000265702	RP23-35E7.5	ENSMUSG00000086487
RP11-401F2.3	ENSG00000266473	RP23-338K8.1	ENSMUSG00000059706
RP11-649A18.12	ENSG00000263843	Gm26613	ENSMUSG00000097020
CTD-2047H16.4	ENSG00000263069	RP23-25M3.6	ENSMUSG00000109408
CATG00000036288.1	CATG00000036288	RP23-223I5.1	ENSMUSG00000097482
CATG00000039962.1	CATG00000039962	RP23-13B8.9	ENSMUSG00000091994
RP11-886P16.3	ENSG00000269386	RP23-27D5.2	ENSMUSG00000090952
CTD-2369P2.8	ENSG00000267607	RP23-110E20.5	ENSMUSG00000110790
CATG00000038520.1	CATG00000038520	MMADI00001411	MMADI00001411
CTC-539A10.4	ENSG00000267100	RP24-496O17.9	ENSMUSG00000110915
CATG00000040293.1	CATG00000040293	RP23-402N3.5	ENSMUSG00000097155
CTD-3222D19.8	ENSG00000279529	RP23-478A9.4	ENSMUSG00000097000
CATG00000040786.1	CATG00000040786	RP23-358K1.3	ENSMUSG00000097750
CATG00000040788.1	CATG00000040788	RP24-63G4.13	ENSMUSG00000108546
AD000090.2	ENSG00000236144	Tmem147os	ENSMUSG00000097320
CTC-378H22.1	ENSG00000254887	MMADI00001231	MMADI00001231
CTC-378H22.2	ENSG00000259436	RP24-312B12.1	ENSMUSG00000074274
CTC-273B12.5	ENSG00000268530	RP24-502E20.4	ENSMUSG00000110197
CATG00000041255.1	CATG00000041255	RP24-502E20.5	ENSMUSG00000110020
CATG00000039666.1	CATG00000039666	RP24-510K1.8	ENSMUSG00000109198
CTD-2545M3.8	ENSG00000268518	RP23-455C13.7	ENSMUSG00000108322
AC012314.8	ENSG00000237017	AC130680.12	ENSMUSG00000085039
RP5-828H9.1	ENSG00000230563	RP23-190K7.1	ENSMUSG00000086379
RP11-416N4.4	ENSG00000230506	RP23-142F14.3	ENSMUSG00000103066
Nkx2-2os	ENSG00000258197	Nkx2-2os	ENSMUSG00000086509
RP5-881L22.4	ENSG00000229005	Hnf4aos	ENSMUSG00000046840
RP4-569M23.2	ENSG00000231119	RP23-108D12.2	ENSMUSG00000086820
CATG00000055191.1	CATG00000055191	MMADI00000870	MMADI00000870
CATG00000053943.1	CATG00000053943	Gata5os	ENSMUSG00000056061
C21orf62-AS1	ENSG00000205930	RP24-104I20.6	ENSMUSG00000085398
AP000288.2	ENSG00000232539	RP23-428P5.4	ENSMUSG00000102958
LINC00649	ENSG00000237945	RP23-280L21.3	ENSMUSG00000087190
AP001043.1	ENSG00000229925	RP23-135L20.1	ENSMUSG00000104172
XXbac-B476C20.17	ENSG00000235295	RP23-259J8.9	ENSMUSG00000108171
TUG1	ENSG00000253352	Tug1	ENSMUSG00000056579
RP3-333H23.10	ENSG00000284633	RP23-383D13.2	ENSMUSG00000116125
CATG00000058666.1	CATG00000058666	RP23-129J8.5	ENSMUSG00000116220
CATG00000057773.1	CATG00000057773	AC102198.1	ENSMUSG00000047938
CATG00000058706.1	CATG00000058706	RP23-310L8.1	ENSMUSG00000103520
MIRLET7BHG	ENSG00000197182	RP23-463E8.3	ENSMUSG00000116305
CATG00000110580.1	CATG00000110580	RP23-181L15.2	ENSMUSG00000087505
AF196970.3	ENSG00000232828	RP23-27I6.2	ENSMUSG00000087193
RP6-159A1.4	ENSG00000274536	RP23-23B17.2	ENSMUSG00000078122
AC002407.3	ENSG00000283638	Kis2	ENSMUSG00000086173
CATG00000001493.1	CATG00000001493	AC124457.2	ENSMUSG00000085407
CATG00000003157.1	CATG00000003157	RP24-344N22.1	ENSMUSG00000097162
CATG00000007149.1	CATG00000007149	MMADI00001424	MMADI00001424
CATG00000007332.1	CATG00000007332	RP23-356D13.6	ENSMUSG00000111797
CATG00000008057.1	CATG00000008057	RP23-200M5.6	ENSMUSG00000108276
CATG00000008928.1	CATG00000008928	RP24-404P10.2	ENSMUSG00000106224
CATG00000008939.1	CATG00000008939	RP23-30A13.1	ENSMUSG00000044522
CATG00000009129.1	CATG00000009129	Gm26847	ENSMUSG00000097526
CATG00000010404.1	CATG00000010404	RP23-407I6.5	ENSMUSG00000105970
CATG00000011925.1	CATG00000011925	RP24-430H1.3	ENSMUSG00000116021
CATG00000012031.1	CATG00000012031	Gm26518	ENSMUSG00000097234
CATG00000013862.1	CATG00000013862	Gm26718	ENSMUSG00000097367
CATG00000017432.1	CATG00000017432	RP23-261M19.4	ENSMUSG00000097204
CATG00000019957.1	CATG00000019957	AC161600.4	ENSMUSG00000086718
CATG00000020185.1	CATG00000020185	RP23-199B2.8	ENSMUSG00000105512
CATG00000021165.1	CATG00000021165	RP24-226L18.4	ENSMUSG00000115100
CATG00000021182.1	CATG00000021182	RP24-320A12.6	ENSMUSG00000114977
CATG00000024264.1	CATG00000024264	RP23-36P10.10	ENSMUSG00000103768
CATG00000027083.1	CATG00000027083	RP24-443B5.5	ENSMUSG00000108806
CATG00000028289.1	CATG00000028289	RP23-354I24.3	ENSMUSG00000093682
CATG00000030195.1	CATG00000030195	RP24-414I2.1	ENSMUSG00000099459
CATG00000031864.1	CATG00000031864	RP23-268M1.1	ENSMUSG00000086919
CATG00000033586.1	CATG00000033586	RP23-355L10.3	ENSMUSG00000085944
CATG00000034064.1	CATG00000034064	RP23-393B19.1	ENSMUSG00000087574
CATG00000034346.1	CATG00000034346	RP23-317F9.4	ENSMUSG00000087596
CATG00000034567.1	CATG00000034567	Ict1os	ENSMUSG00000085072
CATG00000035840.1	CATG00000035840	AC162291.2	ENSMUSG00000073529
CATG00000039215.1	CATG00000039215	RP23-51L15.5	ENSMUSG00000109351
CATG00000039306.1	CATG00000039306	RP23-311C19.3	ENSMUSG00000108592
CATG00000039616.1	CATG00000039616	AC151602.15	ENSMUSG00000109644
CATG00000047607.1	CATG00000047607	RP24-374P12.2	ENSMUSG00000113246
CATG00000048679.1	CATG00000048679	RP23-160F12.2	ENSMUSG00000085665
CATG00000049924.1	CATG00000049924	RP23-25C1.7	ENSMUSG00000046109
CATG00000050696.1	CATG00000050696	Dlx1as	ENSMUSG00000084946
CATG00000052312.1	CATG00000052312	RP23-32L15.5	ENSMUSG00000087405
CATG00000052770.1	CATG00000052770	RP23-35E16.3	ENSMUSG00000085127
CATG00000053365.1	CATG00000053365	Zfp335os	ENSMUSG00000085436
CATG00000054593.1	CATG00000054593	RP23-192G18.7	ENSMUSG00000073236
CATG00000060027.1	CATG00000060027	RP24-330A11.11	ENSMUSG00000091102
CATG00000060105.1	CATG00000060105	RP23-286E6.3	ENSMUSG00000093749
CATG00000063705.1	CATG00000063705	RP23-103G18.7	ENSMUSG00000107812
CATG00000064553.1	CATG00000064553	RP24-421E18.7	ENSMUSG00000105962
CATG00000066122.1	CATG00000066122	RP23-353G11.6	ENSMUSG00000104040
CATG00000068398.1	CATG00000068398	RP23-403P24.6	ENSMUSG00000106696
CATG00000072102.1	CATG00000072102	RP24-296L6.1	ENSMUSG00000105663
CATG00000072197.1	CATG00000072197	RP23-357D17.5	ENSMUSG00000104768
CATG00000072866.1	CATG00000072866	RP24-470E5.3	ENSMUSG00000107194
CATG00000073400.1	CATG00000073400	RP23-200E11.1	ENSMUSG00000105472
CATG00000073560.1	CATG00000073560	RP23-48L9.1	ENSMUSG00000105478
CATG00000074088.1	CATG00000074088	AC113049.2	ENSMUSG00000086451
CATG00000074496.1	CATG00000074496	RP23-197N18.1	ENSMUSG00000045746
CATG00000079760.1	CATG00000079760	RP23-155B20.2	ENSMUSG00000114935
CATG00000083006.1	CATG00000083006	RP24-259F16.2	ENSMUSG00000114681
CATG00000084090.1	CATG00000084090	RP23-191A12.2	ENSMUSG00000102121
CATG00000084818.1	CATG00000084818	RP23-12I24.9	ENSMUSG00000085037
CATG00000086356.1	CATG00000086356	RP23-82B19.2	ENSMUSG00000097378
CATG00000088548.1	CATG00000088548	RP23-191A12.5	ENSMUSG00000097934
CATG00000088838.1	CATG00000088838	RP23-211F21.6	ENSMUSG00000097433
CATG00000091000.1	CATG00000091000	Gm26892	ENSMUSG00000097454
CATG00000092610.1	CATG00000092610	RP23-240H6.1	ENSMUSG00000107296
CATG00000092653.1	CATG00000092653	RP23-15K13.2	ENSMUSG00000107000
CATG00000093892.1	CATG00000093892	RP23-189E15.2	ENSMUSG00000092090
CATG00000095020.1	CATG00000095020	RP23-151C5.3	ENSMUSG00000104708
CATG00000095751.1	CATG00000095751	RP23-29I5.4	ENSMUSG00000113338
CATG00000097082.1	CATG00000097082	RP23-353E8.7	ENSMUSG00000107012
CATG00000103472.1	CATG00000103472	RP24-90D21.3	ENSMUSG00000115009
CATG00000108451.1	CATG00000108451	AC121973.1	ENSMUSG00000044387
CATG00000116094.1	CATG00000116094	E030044B06Rik	ENSMUSG00000097740
CATG00000116746.1	CATG00000116746	AC100735.2	ENSMUSG00000086814
CATG00000117939.1	CATG00000117939	MMADI00001194	MMADI00001194
CATG00000118295.1	CATG00000118295	RP23-224F12.3	ENSMUSG00000112396

## Sheet: Sequence similarity
HumanSymbol	HumanEnsemblID	MouseSymbol	MouseEnsemblID
RP1-163G9.1	ENSG00000177133	RP23-360O1.1	ENSMUSG00000085069
SNHG12	ENSG00000197989	Snhg12	ENSMUSG00000086290
RP11-329N22.1	ENSG00000238063	RP23-62L9.4	ENSMUSG00000103541
RP11-69E11.8	ENSG00000228060	Gm26837	ENSMUSG00000097913
RP11-101C11.1	ENSG00000231090	RP23-289L17.3	ENSMUSG00000104192
RP11-470E16.1	ENSG00000224609	RP23-231H10.1	ENSMUSG00000100129
RP11-5P4.1	ENSG00000229537	RP23-59N8.4	ENSMUSG00000103097
RP11-510C10.3	ENSG00000224149	RP24-527P22.3	ENSMUSG00000093738
RP11-147G16.1	ENSG00000233290	RP24-196A21.1	ENSMUSG00000103566
RP11-290M5.4	ENSG00000272691	RP23-175I24.3	ENSMUSG00000097183
RP11-76N22.2	ENSG00000237505	RP24-273H20.1	ENSMUSG00000103816
RP4-665J23.1	ENSG00000233593	RP24-421H18.1	ENSMUSG00000099061
RP4-665J23.2	ENSG00000225446	RP24-421H18.4	ENSMUSG00000101237
RP4-575N6.4	ENSG00000225938	RP24-80G20.3	ENSMUSG00000052769
RP11-190A12.10	ENSG00000272668	RP24-144H23.1	ENSMUSG00000085184
RP11-297H3.4	ENSG00000224286	RP24-141B16.1	ENSMUSG00000101869
RP1-79C4.4	ENSG00000271811	RP24-485J8.3	ENSMUSG00000103195
DNM3OS	ENSG00000230630	Dnm3os	ENSMUSG00000078190
RP1-35C21.2	ENSG00000227579	RP23-152E3.1	ENSMUSG00000102789
RP11-428K3.1	ENSG00000273062	RP24-444I15.2	ENSMUSG00000101905
RP11-108M21.1	ENSG00000230426	RP24-150D10.1	ENSMUSG00000101011
MIR181A1HG	ENSG00000229989	RP23-393I12.5	ENSMUSG00000102142
RP11-469A15.2	ENSG00000230623	RP24-68C1.4	ENSMUSG00000104509
RP11-203F10.5	ENSG00000231691	RP24-187D4.1	ENSMUSG00000101693
AL035209.2	ENSG00000203709	RP23-445K23.4	ENSMUSG00000096929
MIR205HG	ENSG00000230937	RP23-392F1.1	ENSMUSG00000097850
AC009232.2	ENSG00000225619	RP24-345F16.1	ENSMUSG00000112390
AC013267.2	ENSG00000224165	RP23-132D7.4	ENSMUSG00000105389
AC074091.13	ENSG00000205334	RP24-80F7.3	ENSMUSG00000107352
C2orf58	ENSG00000232973	MMADI00000656	MMADI00000656
AC104654.1	ENSG00000214691	RP24-320K4.1	ENSMUSG00000100154
RP11-89K21.1	ENSG00000259439	Six3os1	ENSMUSG00000093460
SIX3-AS1	ENSG00000236502	RP24-68F22.7	ENSMUSG00000099635
AC009236.1	ENSG00000205054	RP23-449G13.1	ENSMUSG00000100345
AC007131.2	ENSG00000233891	RP23-117H24.2	ENSMUSG00000033015
AC018462.2	ENSG00000229839	RP23-386F19.2	ENSMUSG00000114688
AC092669.6	ENSG00000225815	RP23-137B16.4	ENSMUSG00000102585
AC007392.3	ENSG00000232046	RP23-18O23.1	ENSMUSG00000099449
AC007403.2	ENSG00000230525	RP23-436D9.3	ENSMUSG00000102178
AC005041.9	ENSG00000237737	RP23-321M22.2	ENSMUSG00000085782
AC015971.2	ENSG00000228363	RP23-402P24.5	ENSMUSG00000107406
RP11-76I14.1	ENSG00000256637	RP23-176M9.1	ENSMUSG00000100832
AC013402.2	ENSG00000235597	RP24-421J9.3	ENSMUSG00000101299
AC013402.5	ENSG00000230690	RP23-480H8.1	ENSMUSG00000103106
AC018730.1	ENSG00000233639	Pantr1	ENSMUSG00000060424
RP11-13J10.1	ENSG00000269707	RP23-114H2.1	ENSMUSG00000093436
AC068491.1	ENSG00000172965	RP23-249P4.1	ENSMUSG00000074813
AC093901.1	ENSG00000226856	RP23-36O22.1	ENSMUSG00000101700
ZEB2-AS1	ENSG00000238057	Zeb2os	ENSMUSG00000052248
AC010090.1	ENSG00000232606	RP23-431O5.2	ENSMUSG00000100135
AC104777.3	ENSG00000237220	RP23-355H24.3	ENSMUSG00000100496
AC009506.1	ENSG00000224152	RP23-323P11.3	ENSMUSG00000086603
AC010127.3	ENSG00000236107	RP23-276I21.1	ENSMUSG00000087301
AC096649.3	ENSG00000229066	RP23-319N14.1	ENSMUSG00000099502
HOXD-AS2	ENSG00000237380	RP23-313J15.16	ENSMUSG00000100209
HAGLR	ENSG00000224189	Haglr	ENSMUSG00000075277
AC009948.3	ENSG00000237298	RP23-435F21.1	ENSMUSG00000086354
AC097500.2	ENSG00000237877	RP23-419O21.1	ENSMUSG00000102082
SATB2-AS1	ENSG00000225953	RP24-123J3.1	ENSMUSG00000087022
AC016903.2	ENSG00000237843	RP23-280M7.4	ENSMUSG00000102168
AC007383.3	ENSG00000227946	Ino80dos	ENSMUSG00000084799
AC079135.1	ENSG00000233611	RP23-118M14.1	ENSMUSG00000092627
AC024168.2	ENSG00000231249	MMADI00001187	MMADI00001187
AC018816.3	ENSG00000235978	RP24-266P6.8	ENSMUSG00000107458
RP11-58B17.1	ENSG00000206573	Gt(ROSA)26Sor	ENSMUSG00000086429
AC144521.1	ENSG00000228956	RP24-490B17.3	ENSMUSG00000103753
RP11-331G2.7	ENSG00000283849	RP24-233B16.1	ENSMUSG00000111639
RP11-168J18.4	ENSG00000242797	RP23-441D9.4	ENSMUSG00000086296
RP11-779P15.2	ENSG00000243089	RP23-210I15.1	ENSMUSG00000104285
RP11-454H13.5	ENSG00000256628	Zbtb11os1	ENSMUSG00000102101
RP11-138N21.1	ENSG00000241295	RP23-357P12.2	ENSMUSG00000102967
RP11-768G7.2	ENSG00000241213	RP23-469N16.1	ENSMUSG00000102417
RP13-685P2.5	ENSG00000206417	RP23-226O20.3	ENSMUSG00000084950
PISRT1	ENSG00000281473	Pisrt1	ENSMUSG00000102458
RP11-649A16.1	ENSG00000243620	RP23-146C24.2	ENSMUSG00000100341
RP11-451G4.3	ENSG00000242790	RP24-79E2.1	ENSMUSG00000102883
RP11-33A14.1	ENSG00000223930	RP24-268H11.1	ENSMUSG00000102807
RP11-791G22.1	ENSG00000244302	AC116723.1	ENSMUSG00000087625
SOX2-OT	ENSG00000242808	Sox2ot	ENSMUSG00000105265
RP11-4B14.3	ENSG00000239381	RP24-396D16.2	ENSMUSG00000099437
LPP-AS2	ENSG00000270959	Lppos	ENSMUSG00000097867
RP11-415C15.2	ENSG00000249699	RP24-482F14.1	ENSMUSG00000105912
RP11-617D20.1	ENSG00000231160	RP24-448C16.2	ENSMUSG00000097640
RP11-814P23.1	ENSG00000249348	RP23-413J12.1	ENSMUSG00000111631
RP11-124A7.2	ENSG00000251173	Uchl1os	ENSMUSG00000087601
RP11-12A1.1	ENSG00000245067	RP24-89O12.5	ENSMUSG00000106985
RP11-567N4.2	ENSG00000248646	RP23-442L7.2	ENSMUSG00000107301
RP11-710C12.1	ENSG00000271474	AC157492.1	ENSMUSG00000089737
RP11-286E11.1	ENSG00000245293	RP23-86I19.1	ENSMUSG00000097761
RP11-558N14.1	ENSG00000232021	RP24-176P19.3	ENSMUSG00000106086
SNHG8	ENSG00000269893	Snhg8	ENSMUSG00000104960
RP11-10K16.1	ENSG00000245213	RP23-383A10.9	ENSMUSG00000110419
HAND2-AS1	ENSG00000237125	Uph	ENSMUSG00000100510
AC108142.1	ENSG00000177822	RP23-61B8.2	ENSMUSG00000100706
CTD-2161F6.3	ENSG00000249521	RP24-218O2.1	ENSMUSG00000102303
AC091878.1	ENSG00000215196	RP23-471J11.2	ENSMUSG00000056089
CTD-2234B20.1	ENSG00000249404	RP23-75H23.1	ENSMUSG00000102810
RP11-5N11.7	ENSG00000249688	RP23-41F9.2	ENSMUSG00000103130
RP11-434D9.1	ENSG00000249364	RP23-70P8.1	ENSMUSG00000102542
CTC-537E7.1	ENSG00000249588	RP23-170A19.2	ENSMUSG00000103437
RP11-60A8.2	ENSG00000251543	RP23-369M17.3	ENSMUSG00000100416
CTD-2249K22.1	ENSG00000249483	RP23-241P22.1	ENSMUSG00000097182
CTC-358I24.1	ENSG00000247828	RP23-356G2.1	ENSMUSG00000098087
LINC00461	ENSG00000245526	RP23-88A13.2	ENSMUSG00000050334
RP11-213H15.3	ENSG00000248323	RP23-128L22.3	ENSMUSG00000114554
CTC-529L17.2	ENSG00000249984	RP23-338M12.2	ENSMUSG00000101416
RP11-65F13.2	ENSG00000237187	RP23-471B6.2	ENSMUSG00000087143
RP11-65F13.3	ENSG00000278905	RP23-471B6.4	ENSMUSG00000114401
RP11-6N13.1	ENSG00000251574	RP24-96P15.1	ENSMUSG00000101606
C5orf66	ENSG00000224186	RP24-320I19.2	ENSMUSG00000114493
CTD-3224K15.2	ENSG00000250635	RP24-326K11.2	ENSMUSG00000100320
AC005609.18	ENSG00000278915	RP23-6P18.2	ENSMUSG00000073594
CH17-140K24.7	ENSG00000278936	RP23-56B11.9	ENSMUSG00000097330
MIR143HG	ENSG00000249669	Mir143hg	ENSMUSG00000097324
RP11-375B1.3	ENSG00000248859	RP24-300H23.6	ENSMUSG00000100728
RP11-423H2.3	ENSG00000249684	RP24-409D4.3	ENSMUSG00000105731
CTC-338M12.6	ENSG00000250900	RP23-14F5.9	ENSMUSG00000086245
TFAP2A-AS2	ENSG00000285278	RP24-132N9.2	ENSMUSG00000114936
RP3-413H6.2	ENSG00000234427	RP23-21E23.3	ENSMUSG00000103479
RP11-204E9.1	ENSG00000231754	RP23-262C6.2	ENSMUSG00000086363
LINC00340	ENSG00000272168	RP23-143O13.1	ENSMUSG00000085936
RP1-179N16.6	ENSG00000246982	RP23-274K4.1	ENSMUSG00000113063
RP3-525N10.2	ENSG00000230910	RP23-184I13.1	ENSMUSG00000104516
RP11-554D15.4	ENSG00000224583	RP23-261O3.1	ENSMUSG00000102020
RP11-46B11.5	ENSG00000270362	RP23-13G1.4	ENSMUSG00000101144
RP3-512E2.2	ENSG00000226455	Bach2os	ENSMUSG00000086150
TARID	ENSG00000227954	RP23-103E4.2	ENSMUSG00000112397
RP3-332B22.1	ENSG00000236013	RP23-360M11.1	ENSMUSG00000101969
RP11-497D6.4	ENSG00000233452	RP23-245C15.1	ENSMUSG00000101621
AC006042.7	ENSG00000233108	RP24-267I24.2	ENSMUSG00000087305
CTD-2060L22.1	ENSG00000283117	Gm26825	ENSMUSG00000097554
AC005550.4	ENSG00000229108	RP23-96D14.2	ENSMUSG00000101067
AC002480.2	ENSG00000238033	RP24-176O2.4	ENSMUSG00000105926
HOTAIRM1	ENSG00000233429	Hotairm1	ENSMUSG00000087658
HOXA-AS2	ENSG00000253552	RP23-329P9.11	ENSMUSG00000101451
HOXA-AS3	ENSG00000254369	Hoxaas3	ENSMUSG00000085696
HOXA11-AS1	ENSG00000240990	Hoxa11os	ENSMUSG00000086427
HOTTIP	ENSG00000243766	Hottip	ENSMUSG00000055408
AC018647.3	ENSG00000227544	RP23-308G10.2	ENSMUSG00000100002
AC017116.8	ENSG00000235314	AC087420.7	ENSMUSG00000086656
RP4-673M15.1	ENSG00000272768	RP23-74L9.6	ENSMUSG00000086839
SNHG15	ENSG00000232956	RP23-69P8.2	ENSMUSG00000085156
AC083884.8	ENSG00000232729	RP23-39M18.2	ENSMUSG00000106841
AC002454.1	ENSG00000237819	RP24-459P6.1	ENSMUSG00000097709
DLX6-AS1	ENSG00000231764	Dlx6os1	ENSMUSG00000090063
RP11-325F22.4	ENSG00000239569	RP23-443N7.2	ENSMUSG00000073147
RP11-560I19.4	ENSG00000230316	RP23-124H2.4	ENSMUSG00000106775
MESTIT1	ENSG00000272701	RP24-211G11.3	ENSMUSG00000107825
LINC-PINT	ENSG00000231721	Lncpint	ENSMUSG00000044471
RP5-894A10.5	ENSG00000228775	RP23-276C6.4	ENSMUSG00000112713
RP4-798C17.6	ENSG00000244479	RP23-62E15.1	ENSMUSG00000108190
RP11-375N15.2	ENSG00000272267	RP23-292K4.3	ENSMUSG00000054247
RP11-403C10.2	ENSG00000253230	Mir124a-1hg	ENSMUSG00000097545
RP11-24P4.1	ENSG00000254334	RP23-348K1.1	ENSMUSG00000104288
RP11-675F6.4	ENSG00000253361	RP24-191C23.2	ENSMUSG00000110017
RP11-17A4.2	ENSG00000254254	RP23-76M24.3	ENSMUSG00000085996
RP11-32K4.2	ENSG00000254377	Mir124-2hg	ENSMUSG00000100252
RP11-181D18.2	ENSG00000253302	RP24-73D23.1	ENSMUSG00000100868
RP11-706J10.3	ENSG00000271167	RP23-442I7.1	ENSMUSG00000098659
ZFHX4-AS1	ENSG00000253661	RP24-257J5.1	ENSMUSG00000086224
RP11-120J1.1	ENSG00000225472	RP23-386C23.1	ENSMUSG00000087413
RMRP	ENSG00000269900	Rmrp	ENSMUSG00000115420
RP11-160N1.10	ENSG00000204814	AC021667.1	ENSMUSG00000102297
RP5-1050E16.1	ENSG00000236507	RP23-356F21.1	ENSMUSG00000102173
RP11-554F20.1	ENSG00000237461	RP23-184D5.1	ENSMUSG00000102450
RP11-308N19.1	ENSG00000234323	RP23-390I8.1	ENSMUSG00000086371
RP11-355O1.11	ENSG00000261094	RP24-67N17.5	ENSMUSG00000114369
MIR181A2HG	ENSG00000224020	Nr6a1os	ENSMUSG00000085201
RP11-343J18.2	ENSG00000232413	RP23-241O13.2	ENSMUSG00000087461
RP11-123K19.1	ENSG00000224842	RP23-65G6.4	ENSMUSG00000052951
RP11-492E3.1	ENSG00000204054	RP24-229G16.1	ENSMUSG00000103400
RP11-216L13.8	ENSG00000228544	Fcnaos	ENSMUSG00000052403
RP5-1119O21.2	ENSG00000226861	RP23-141B15.3	ENSMUSG00000104276
LINC00710	ENSG00000229240	RP23-245A10.4	ENSMUSG00000103412
RP11-301N24.5	ENSG00000285254	Carlr	ENSMUSG00000097638
RP11-80K21.1	ENSG00000233642	RP23-294B13.1	ENSMUSG00000085680
ZEB1-AS1	ENSG00000237036	AC121576.1	ENSMUSG00000063087
RP11-322I2.1	ENSG00000238176	RP23-374N19.5	ENSMUSG00000100081
RP11-255M1.1	ENSG00000236208	RP23-56C21.2	ENSMUSG00000101086
RP11-137L10.6	ENSG00000221817	RP24-155O13.2	ENSMUSG00000084925
RP11-399K21.6	ENSG00000226051	RP24-428B12.4	ENSMUSG00000104232
ZNF503-AS2	ENSG00000237149	RP24-428B12.3	ENSMUSG00000103160
RP11-77P6.2	ENSG00000227896	RP24-260F19.4	ENSMUSG00000115007
RP11-107I14.5	ENSG00000230967	RP23-188J8.2	ENSMUSG00000100417
EMX2OS	ENSG00000229847	Emx2os	ENSMUSG00000087095
RP11-319I23.2	ENSG00000232139	RP23-159D6.1	ENSMUSG00000099678
RP13-238F13.3	ENSG00000271434	RP23-376D24.2	ENSMUSG00000087657
RP11-383C5.8	ENSG00000280561	RP23-57D10.1	ENSMUSG00000101546
LINC01163	ENSG00000280953	RP24-371E20.2	ENSMUSG00000109898
H19	ENSG00000130600	H19	ENSMUSG00000000031
IGF2AS	ENSG00000099869	Igf2os	ENSMUSG00000086266
KCNQ1OT1	ENSG00000269821	Kcnq1ot1	ENSMUSG00000101609
RP11-231N3.1	ENSG00000254438	MMADI00001279	MMADI00001279
CTD-2140G10.1	ENSG00000255323	RP24-149G13.1	ENSMUSG00000102124
RP11-348A11.4	ENSG00000247151	RP23-359F12.4	ENSMUSG00000113159
RP11-148I19.1	ENSG00000255300	RP23-248D22.1	ENSMUSG00000104258
RP11-613D13.7	ENSG00000244926	Alkbh3os1	ENSMUSG00000027196
SNHG1	ENSG00000255717	Snhg1	ENSMUSG00000108414
NEAT1	ENSG00000245532	Neat1	ENSMUSG00000092274
MALAT1	ENSG00000251562	Malat1	ENSMUSG00000092341
CTD-2562J17.4	ENSG00000255136	RP23-152P5.2	ENSMUSG00000097974
COLCA1	ENSG00000196167	RP24-173L14.2	ENSMUSG00000044694
AP000997.3	ENSG00000279771	RP23-235J18.1	ENSMUSG00000109844
BACE1-AS	ENSG00000278768	RP23-3F1.4	ENSMUSG00000089810
RP11-770J1.3	ENSG00000255435	RP23-444K20.5	ENSMUSG00000110750
RP11-50B3.2	ENSG00000254833	RP23-456L15.4	ENSMUSG00000111059
NCRNA00167	ENSG00000233220	RP24-153A6.1	ENSMUSG00000111246
CCND2-AS1	ENSG00000255920	RP23-387P23.6	ENSMUSG00000097166
RP5-940J5.9	ENSG00000269968	RP23-115A18.2	ENSMUSG00000078308
RP11-434C1.1	ENSG00000247157	RP23-349H12.6	ENSMUSG00000111892
RP11-627K11.7	ENSG00000177340	RP24-325P20.3	ENSMUSG00000085355
RP11-352M15.2	ENSG00000273015	RP23-212I23.1	ENSMUSG00000097536
RP11-386G11.5	ENSG00000257913	RP23-278C10.3	ENSMUSG00000097414
RP11-386G11.8	ENSG00000257346	RP23-278C10.6	ENSMUSG00000116033
HOTAIR	ENSG00000228630	Hotair	ENSMUSG00000086903
RP11-834C11.4	ENSG00000250742	RP24-89G21.3	ENSMUSG00000099758
RP11-366L20.4	ENSG00000256259	RP23-57A16.4	ENSMUSG00000102382
RP11-81H14.2	ENSG00000251301	RP24-122N24.4	ENSMUSG00000107116
RP11-611E13.2	ENSG00000257815	RP24-420A20.8	ENSMUSG00000052291
RP11-693J15.5	ENSG00000205056	RP24-263E2.2	ENSMUSG00000110442
RMST	ENSG00000255794	Rmst	ENSMUSG00000112117
RP11-780K2.1	ENSG00000257359	RP23-304I24.1	ENSMUSG00000097368
RP11-347I19.7	ENSG00000274292	RP23-371A16.3	ENSMUSG00000105881
RP11-486O12.2	ENSG00000247373	RP23-337F12.2	ENSMUSG00000102235
RP11-143E21.7	ENSG00000250208	AC122789.1	ENSMUSG00000072591
N4BP2L2-IT2	ENSG00000281026	RP23-430F12.1	ENSMUSG00000112323
DLEU2	ENSG00000231607	Dleu2	ENSMUSG00000097589
RP11-34F20.7	ENSG00000274270	RP24-271M20.2	ENSMUSG00000104187
RP11-550E22.3	ENSG00000236778	4931440J10Rik	ENSMUSG00000097775
RP11-359P14.1	ENSG00000227336	RP23-461D6.1	ENSMUSG00000102284
RP11-168G22.2	ENSG00000229307	RP23-434O19.1	ENSMUSG00000102164
RP11-223F20.2	ENSG00000234767	RP23-126A8.1	ENSMUSG00000103410
LINC00550	ENSG00000281778	RP23-250A14.2	ENSMUSG00000087174
RP11-276G3.1	ENSG00000229011	RP23-241B5.1	ENSMUSG00000022116
RP11-470M1.2	ENSG00000284196	RP24-140A15.3	ENSMUSG00000113100
MIR17HG	ENSG00000215417	Mir17hg	ENSMUSG00000089726
RP11-75F3.1	ENSG00000226903	RP24-133K20.2	ENSMUSG00000101899
RP11-203M5.8	ENSG00000258908	RP23-243M12.5	ENSMUSG00000103730
RP11-260G13.1	ENSG00000258107	RP23-71C5.1	ENSMUSG00000112353
NKX2-1-AS1	ENSG00000253563	RP23-136M3.8	ENSMUSG00000098172
AL163953.2	ENSG00000225680	RP24-68H1.2	ENSMUSG00000102763
RP11-1077A2.1	ENSG00000248550	Otx2os1	ENSMUSG00000098682
RP11-618G20.2	ENSG00000258667	RP24-103K4.2	ENSMUSG00000087700
FUT8-AS1	ENSG00000276116	RP23-278O17.1	ENSMUSG00000112150
RP11-293M10.6	ENSG00000259319	RP24-276C17.2	ENSMUSG00000113165
RP11-270M14.5	ENSG00000258876	RP24-299H18.2	ENSMUSG00000103301
RP11-179A9.4	ENSG00000285205	RP24-352D3.1	ENSMUSG00000114826
RP11-1127D7.2	ENSG00000278990	RP24-266P11.1	ENSMUSG00000085641
MEG3	ENSG00000214548	Meg3	ENSMUSG00000021268
MEG9	ENSG00000223403	Mirg	ENSMUSG00000097391
DIO3OS	ENSG00000258498	RP23-392O3.2	ENSMUSG00000113581
RP11-702M1.1	ENSG00000248079	RP23-142N2.3	ENSMUSG00000099361
RP11-684B21.1	ENSG00000259245	RP23-21N12.1	ENSMUSG00000099802
RP11-1008C21.2	ENSG00000236914	RP23-326F22.4	ENSMUSG00000099470
RP11-624L4.1	ENSG00000259345	RP23-291N19.2	ENSMUSG00000101394
OIP5-AS1	ENSG00000247556	RP23-22A15.2	ENSMUSG00000085438
RP11-23P13.4	ENSG00000250379	RP23-383I16.3	ENSMUSG00000087458
RP11-209E8.1	ENSG00000259237	RP24-376I11.2	ENSMUSG00000101526
RP11-798K3.2	ENSG00000259347	RP23-89D6.1	ENSMUSG00000069996
RP11-502I4.1	ENSG00000259673	RP23-284J4.1	ENSMUSG00000086539
RP11-24D15.1	ENSG00000260624	RP24-410G8.1	ENSMUSG00000100487
RP11-307C19.1	ENSG00000259362	RP23-180C14.5	ENSMUSG00000110821
RP11-752G15.7	ENSG00000252690	WI1-1616M8.2	ENSMUSG00000097277
CTD-2335A18.1	ENSG00000255571	RP23-207N5.1	ENSMUSG00000097023
CTD-2536I1.1	ENSG00000248441	RP24-173C11.1	ENSMUSG00000099558
RP11-522B15.3	ENSG00000259275	RP23-474J16.2	ENSMUSG00000109097
CTD-2196E14.5	ENSG00000261266	RP23-136G1.3	ENSMUSG00000108688
RP11-673P17.1	ENSG00000234186	RP23-302N11.2	ENSMUSG00000090457
RP11-196G11.6	ENSG00000232748	RP24-116M4.4	ENSMUSG00000103580
RP11-44F14.7	ENSG00000279344	RP24-225A21.3	ENSMUSG00000109727
CRNDE	ENSG00000245694	Crnde	ENSMUSG00000031736
CTD-2050B12.2	ENSG00000261439	RP23-194O23.1	ENSMUSG00000097520
AC004158.2	ENSG00000261008	RP23-409B11.1	ENSMUSG00000097393
RP11-58C22.2	ENSG00000273659	RP23-137G18.2	ENSMUSG00000111570
CTD-2542L18.1	ENSG00000260417	RP23-246H16.2	ENSMUSG00000097983
RP11-566K11.4	ENSG00000259006	RP23-213K18.2	ENSMUSG00000103244
AL450226.2	ENSG00000225084	RP23-174M12.6	ENSMUSG00000101295
RP11-314A20.2	ENSG00000244184	RP23-181P23.2	ENSMUSG00000108443
CTC-297N7.7	ENSG00000214970	RP23-294E23.6	ENSMUSG00000087410
SPAG5-AS1	ENSG00000227543	RP23-185A18.12	ENSMUSG00000087295
RP11-215E13.2	ENSG00000264990	RP23-350G1.2	ENSMUSG00000084996
C17orf102	ENSG00000197322	RP23-153J5.2	ENSMUSG00000113710
RP11-445F12.1	ENSG00000277268	Lhx1os	ENSMUSG00000087211
CTD-2020K17.3	ENSG00000233175	RP23-341C5.10	ENSMUSG00000092371
HOXB-AS1	ENSG00000230148	Hoxb3os	ENSMUSG00000084844
HOXB-AS3	ENSG00000233101	Hoxb5os	ENSMUSG00000085645
RP11-1079K10.3	ENSG00000248714	Zfp652os	ENSMUSG00000086191
RP11-226M10.3	ENSG00000279281	Ppp1r18os	ENSMUSG00000087443
RP11-159D12.6	ENSG00000279069	RP23-16C4.1	ENSMUSG00000086193
RP5-1171I10.4	ENSG00000265148	RP23-88C11.1	ENSMUSG00000111256
RP11-627G18.3	ENSG00000266010	1010001N08Rik	ENSMUSG00000097222
AC012123.1	ENSG00000228835	AC140283.1	ENSMUSG00000043168
SCARNA17	ENSG00000267322	MMADI00000714	MMADI00000714
RP11-866E20.3	ENSG00000267462	RP23-306D20.7	ENSMUSG00000085767
RP11-886P16.3	ENSG00000269386	RP23-27D5.2	ENSMUSG00000090952
CTD-3222D19.8	ENSG00000279529	RP23-478A9.4	ENSMUSG00000097000
AD000090.2	ENSG00000236144	Tmem147os	ENSMUSG00000097320
CTC-378H22.2	ENSG00000259436	RP24-312B12.1	ENSMUSG00000074274
CTB-129P6.4	ENSG00000267282	RP23-236D19.3	ENSMUSG00000092381
CTD-2587H24.5	ENSG00000267577	AC161218.5	ENSMUSG00000085725
AC016629.3	ENSG00000269600	RP23-349I9.14	ENSMUSG00000108737
RP4-738P15.1	ENSG00000230725	RP23-156P22.9	ENSMUSG00000100630
NORAD	ENSG00000260032	RP24-114E18.8	ENSMUSG00000102869
ZFAS1	ENSG00000177410	Zfas1	ENSMUSG00000074578
RP4-678D15.1	ENSG00000271774	Gm26883	ENSMUSG00000096972
AJ006998.2	ENSG00000229425	RP23-185P17.2	ENSMUSG00000109333
MIR99AHG	ENSG00000215386	Mir99ahg	ENSMUSG00000090386
MIR155HG	ENSG00000234883	Mir155hg	ENSMUSG00000097418
AP000288.2	ENSG00000232539	RP23-428P5.4	ENSMUSG00000102958
AL133493.2	ENSG00000233922	RP23-56K17.3	ENSMUSG00000102522
AC008079.10	ENSG00000280007	RP23-27C9.2	ENSMUSG00000086527
MIF-AS1	ENSG00000218537	RP23-233O21.5	ENSMUSG00000063623
CTA-125H2.2	ENSG00000231933	RP23-348L9.1	ENSMUSG00000098230
MIAT	ENSG00000225783	Miat	ENSMUSG00000097767
CTA-373H7.7	ENSG00000206028	RP24-317K11.2	ENSMUSG00000097986
TUG1	ENSG00000253352	Tug1	ENSMUSG00000056579
CTA-212A2.4	ENSG00000279927	AC127594.2	ENSMUSG00000084821
RP3-333H23.10	ENSG00000284633	RP23-383D13.2	ENSMUSG00000116125
RP6-99M1.2	ENSG00000270069	RP23-146O20.1	ENSMUSG00000073274
AF196970.3	ENSG00000232828	RP23-27I6.2	ENSMUSG00000087193
AF238380.5	ENSG00000234390	RP23-207H18.2	ENSMUSG00000087252
XIST	ENSG00000229807	Xist	ENSMUSG00000086503
RP11-196G4.2	ENSG00000284618	RP23-349K15.2	ENSMUSG00000104222
RP6-24A23.3	ENSG00000237863	RP23-415G1.4	ENSMUSG00000086426
AC002368.4	ENSG00000237741	RP23-207B22.1	ENSMUSG00000086676
CH507-513H4.3	ENSG00000281181	Yam1	ENSMUSG00000105361
CATG00000000459.1	CATG00000000459	RP23-117H14.1	ENSMUSG00000102353
CATG00000000467.1	CATG00000000467	RP23-387L12.4	ENSMUSG00000106747
CATG00000000624.1	CATG00000000624	Gm26644	ENSMUSG00000097683
CATG00000001375.1	CATG00000001375	RP23-124B2.7	ENSMUSG00000108934
CATG00000001642.1	CATG00000001642	RP23-54L16.2	ENSMUSG00000104869
CATG00000002557.1	CATG00000002557	RP23-349H13.2	ENSMUSG00000104235
CATG00000003468.1	CATG00000003468	RP23-442I5.6	ENSMUSG00000113621
CATG00000004052.1	CATG00000004052	RP24-115M13.2	ENSMUSG00000111829
CATG00000004114.1	CATG00000004114	RP23-130L13.2	ENSMUSG00000111726
CATG00000004152.1	CATG00000004152	RP24-374N16.5	ENSMUSG00000087135
CATG00000004775.1	CATG00000004775	RP23-293B11.5	ENSMUSG00000114598
CATG00000005325.1	CATG00000005325	MMADI00000782	MMADI00000782
CATG00000006484.1	CATG00000006484	RP24-344N22.3	ENSMUSG00000109429
CATG00000007149.1	CATG00000007149	MMADI00001424	MMADI00001424
CATG00000007422.1	CATG00000007422	RP24-86O15.1	ENSMUSG00000102184
CATG00000008373.1	CATG00000008373	RP23-285L15.1	ENSMUSG00000110779
CATG00000008514.1	CATG00000008514	RP23-102K8.1	ENSMUSG00000104114
CATG00000008752.1	CATG00000008752	RP23-271G7.2	ENSMUSG00000097563
CATG00000008762.1	CATG00000008762	RP24-365B9.2	ENSMUSG00000110673
CATG00000008979.1	CATG00000008979	RP24-180L12.9	ENSMUSG00000116132
CATG00000009129.1	CATG00000009129	Gm26847	ENSMUSG00000097526
CATG00000009605.1	CATG00000009605	RP23-231H21.2	ENSMUSG00000101801
CATG00000009893.1	CATG00000009893	RP23-346B18.2	ENSMUSG00000074776
CATG00000010650.1	CATG00000010650	RP23-6J21.2	ENSMUSG00000073226
CATG00000011128.1	CATG00000011128	RP23-145G7.3	ENSMUSG00000111463
CATG00000012047.1	CATG00000012047	MMADI00000530	MMADI00000530
CATG00000012605.1	CATG00000012605	RP24-69E21.1	ENSMUSG00000085282
CATG00000012771.1	CATG00000012771	RP23-176M22.6	ENSMUSG00000097596
CATG00000012839.1	CATG00000012839	Pcsk2os2	ENSMUSG00000087115
CATG00000016472.1	CATG00000016472	RP24-239E14.2	ENSMUSG00000115186
CATG00000016500.1	CATG00000016500	MMADI00000447	MMADI00000447
CATG00000018308.1	CATG00000018308	RP23-93K3.8	ENSMUSG00000115610
CATG00000018515.1	CATG00000018515	RP23-422H22.2	ENSMUSG00000113209
CATG00000018909.1	CATG00000018909	RP23-306C18.1	ENSMUSG00000112945
CATG00000019528.1	CATG00000019528	RP23-296E17.4	ENSMUSG00000092130
CATG00000019860.1	CATG00000019860	RP23-304C21.4	ENSMUSG00000112860
CATG00000020185.1	CATG00000020185	RP23-52F4.1	ENSMUSG00000108478
CATG00000020473.1	CATG00000020473	RP23-68H24.4	ENSMUSG00000096935
CATG00000021505.1	CATG00000021505	RP23-414N3.1	ENSMUSG00000102405
CATG00000021552.1	CATG00000021552	RP24-185O19.9	ENSMUSG00000097762
CATG00000021645.1	CATG00000021645	Gm26698	ENSMUSG00000097208
CATG00000022101.1	CATG00000022101	RP23-60K23.10	ENSMUSG00000113662
CATG00000023114.1	CATG00000023114	RP23-296I6.3	ENSMUSG00000099051
CATG00000023382.1	CATG00000023382	RP23-293K21.8	ENSMUSG00000105553
CATG00000023476.1	CATG00000023476	RP24-473A18.2	ENSMUSG00000074256
CATG00000023959.1	CATG00000023959	RP24-192L21.1	ENSMUSG00000102548
CATG00000024612.1	CATG00000024612	RP23-326F22.1	ENSMUSG00000086462
CATG00000024694.1	CATG00000024694	RP24-429G21.2	ENSMUSG00000103706
CATG00000025191.1	CATG00000025191	Pnpla1os	ENSMUSG00000087615
CATG00000025944.1	CATG00000025944	RP24-380D10.1	ENSMUSG00000110168
CATG00000026017.1	CATG00000026017	RP24-362L9.2	ENSMUSG00000109532
CATG00000026718.1	CATG00000026718	MMADI00000535	MMADI00000535
CATG00000027083.1	CATG00000027083	RP24-443B5.5	ENSMUSG00000108806
CATG00000028123.1	CATG00000028123	RP23-441L19.2	ENSMUSG00000102665
CATG00000029303.1	CATG00000029303	RP24-323I19.2	ENSMUSG00000110216
CATG00000029713.1	CATG00000029713	RP23-427B4.2	ENSMUSG00000104918
CATG00000030157.1	CATG00000030157	RP23-71H9.2	ENSMUSG00000085546
CATG00000030195.1	CATG00000030195	RP24-414I2.1	ENSMUSG00000099459
CATG00000030379.1	CATG00000030379	MMADI00001380	MMADI00001380
CATG00000030701.1	CATG00000030701	RP23-294E23.8	ENSMUSG00000085348
CATG00000031670.1	CATG00000031670	Dnmt3aos	ENSMUSG00000073242
CATG00000032111.1	CATG00000032111	Arhgap27os2	ENSMUSG00000085360
CATG00000032133.1	CATG00000032133	RP23-202G21.4	ENSMUSG00000086268
CATG00000032389.1	CATG00000032389	RP23-257P11.4	ENSMUSG00000105837
CATG00000032548.1	CATG00000032548	RP23-312H15.4	ENSMUSG00000085048
CATG00000032614.1	CATG00000032614	RP24-225K18.5	ENSMUSG00000086924
CATG00000033245.1	CATG00000033245	RP24-308I2.1	ENSMUSG00000099025
CATG00000033271.1	CATG00000033271	RP24-554B1.11	ENSMUSG00000102336
CATG00000033481.1	CATG00000033481	Slfn5os	ENSMUSG00000086327
CATG00000033798.1	CATG00000033798	RP23-381K21.4	ENSMUSG00000047384
CATG00000034064.1	CATG00000034064	RP23-393B19.1	ENSMUSG00000087574
CATG00000034067.1	CATG00000034067	RP23-255E6.3	ENSMUSG00000085246
CATG00000034342.1	CATG00000034342	RP23-433B2.8	ENSMUSG00000097463
CATG00000035404.1	CATG00000035404	RP23-306D9.2	ENSMUSG00000114536
CATG00000036185.1	CATG00000036185	RP23-172L16.4	ENSMUSG00000102794
CATG00000037098.1	CATG00000037098	RP24-338G10.1	ENSMUSG00000104164
CATG00000038914.1	CATG00000038914	RP23-214I6.4	ENSMUSG00000105107
CATG00000039215.1	CATG00000039215	RP23-51L15.5	ENSMUSG00000109351
CATG00000039859.1	CATG00000039859	Jpx	ENSMUSG00000097571
CATG00000040959.1	CATG00000040959	RP23-89A16.3	ENSMUSG00000109168
CATG00000041320.1	CATG00000041320	RP23-312I2.8	ENSMUSG00000108509
CATG00000042466.1	CATG00000042466	Gm17315	ENSMUSG00000097791
CATG00000042563.1	CATG00000042563	RP24-273I13.4	ENSMUSG00000115774
CATG00000043014.1	CATG00000043014	RP23-85E24.3	ENSMUSG00000093514
CATG00000043553.1	CATG00000043553	RP23-178I17.4	ENSMUSG00000107917
CATG00000043721.1	CATG00000043721	RP23-242J3.1	ENSMUSG00000109370
CATG00000045270.1	CATG00000045270	RP23-71L21.7	ENSMUSG00000114230
CATG00000046492.1	CATG00000046492	RP23-121D17.2	ENSMUSG00000086740
CATG00000047960.1	CATG00000047960	RP23-14P23.10	ENSMUSG00000102729
CATG00000048168.1	CATG00000048168	RP23-242K15.24	ENSMUSG00000096221
CATG00000048245.1	CATG00000048245	MMADI00000662	MMADI00000662
CATG00000049158.1	CATG00000049158	RP24-282K24.4	ENSMUSG00000112254
CATG00000049549.1	CATG00000049549	RP23-57G16.2	ENSMUSG00000114960
CATG00000049837.1	CATG00000049837	RP23-20I24.2	ENSMUSG00000111825
CATG00000050696.1	CATG00000050696	Dlx1as	ENSMUSG00000084946
CATG00000051483.1	CATG00000051483	RP23-93F3.6	ENSMUSG00000110384
CATG00000051748.1	CATG00000051748	RP24-355N14.3	ENSMUSG00000103234
CATG00000051984.1	CATG00000051984	RP23-84E4.3	ENSMUSG00000103151
CATG00000052818.1	CATG00000052818	RP23-185F7.3	ENSMUSG00000085958
CATG00000053254.1	CATG00000053254	RP23-127O5.7	ENSMUSG00000100813
CATG00000053336.1	CATG00000053336	Lrp8os3	ENSMUSG00000087200
CATG00000053450.1	CATG00000053450	RP23-321G17.9	ENSMUSG00000109781
CATG00000053613.1	CATG00000053613	RP23-354I18.3	ENSMUSG00000085322
CATG00000054022.1	CATG00000054022	RP23-198O15.4	ENSMUSG00000085389
CATG00000054391.1	CATG00000054391	MMADI00000843	MMADI00000843
CATG00000054593.1	CATG00000054593	RP23-192G18.7	ENSMUSG00000073236
CATG00000054858.1	CATG00000054858	Dancr	ENSMUSG00000053656
CATG00000054913.1	CATG00000054913	RP23-89L15.3	ENSMUSG00000085295
CATG00000056242.1	CATG00000056242	RP24-282C4.3	ENSMUSG00000111378
CATG00000056888.1	CATG00000056888	RP23-480H2.2	ENSMUSG00000085822
CATG00000056943.1	CATG00000056943	AC133523.2	ENSMUSG00000082848
CATG00000057756.1	CATG00000057756	RP23-13C17.6	ENSMUSG00000101599
CATG00000058666.1	CATG00000058666	9330136K24Rik	ENSMUSG00000097781
CATG00000060136.1	CATG00000060136	RP23-456B9.9	ENSMUSG00000091425
CATG00000061359.1	CATG00000061359	RP23-109N9.2	ENSMUSG00000114118
CATG00000061432.1	CATG00000061432	RP23-438D3.3	ENSMUSG00000107163
CATG00000061630.1	CATG00000061630	1700007L15Rik	ENSMUSG00000097318
CATG00000061649.1	CATG00000061649	2010015M23Rik	ENSMUSG00000096983
CATG00000062040.1	CATG00000062040	RP24-345A14.4	ENSMUSG00000056418
CATG00000062131.1	CATG00000062131	RP23-298I7.2	ENSMUSG00000103622
CATG00000063209.1	CATG00000063209	MMADI00000544	MMADI00000544
CATG00000064172.1	CATG00000064172	RP23-454G7.1	ENSMUSG00000093650
CATG00000064454.1	CATG00000064454	RP23-453B15.7	ENSMUSG00000110945
CATG00000065058.1	CATG00000065058	RP23-125I14.2	ENSMUSG00000103085
CATG00000065425.1	CATG00000065425	RP24-289C19.1	ENSMUSG00000112788
CATG00000065539.1	CATG00000065539	MMADI00000570	MMADI00000570
CATG00000066589.1	CATG00000066589	RP23-243H19.1	ENSMUSG00000104093
CATG00000067212.1	CATG00000067212	RP23-168F21.4	ENSMUSG00000112880
CATG00000067565.1	CATG00000067565	RP23-127O4.4	ENSMUSG00000093465
CATG00000068979.1	CATG00000068979	RP23-132K20.4	ENSMUSG00000115372
CATG00000069751.1	CATG00000069751	RP23-446B17.3	ENSMUSG00000106078
CATG00000069831.1	CATG00000069831	MMADI00000712	MMADI00000712
CATG00000069998.1	CATG00000069998	RP23-175H4.1	ENSMUSG00000085689
CATG00000070525.1	CATG00000070525	AC113941.1	ENSMUSG00000074235
CATG00000071158.1	CATG00000071158	RP23-127M7.1	ENSMUSG00000110246
CATG00000071192.1	CATG00000071192	RP23-324L6.1	ENSMUSG00000109838
CATG00000071420.1	CATG00000071420	RP24-199K4.3	ENSMUSG00000110409
CATG00000072419.1	CATG00000072419	RP23-213N8.1	ENSMUSG00000106947
CATG00000072491.1	CATG00000072491	RP23-204A8.2	ENSMUSG00000052154
CATG00000073878.1	CATG00000073878	RP23-315C11.3	ENSMUSG00000090244
CATG00000074337.1	CATG00000074337	RP23-416E18.4	ENSMUSG00000114165
CATG00000074905.1	CATG00000074905	RP23-342M4.6	ENSMUSG00000106411
CATG00000075349.1	CATG00000075349	RP23-339H16.1	ENSMUSG00000084873
CATG00000075725.1	CATG00000075725	RP23-112D14.4	ENSMUSG00000110050
CATG00000076323.1	CATG00000076323	RP24-396L14.1	ENSMUSG00000097623
CATG00000076377.1	CATG00000076377	RP23-97B15.4	ENSMUSG00000113647
CATG00000076640.1	CATG00000076640	RP23-128L22.2	ENSMUSG00000089827
CATG00000076723.1	CATG00000076723	MMADI00000870	MMADI00000870
CATG00000076802.1	CATG00000076802	4930480K23Rik	ENSMUSG00000097284
CATG00000076960.1	CATG00000076960	MMADI00001487	MMADI00001487
CATG00000078660.1	CATG00000078660	RP23-392I3.14	ENSMUSG00000092509
CATG00000078730.1	CATG00000078730	RP23-168C6.2	ENSMUSG00000087540
CATG00000079326.1	CATG00000079326	RP23-311I21.1	ENSMUSG00000102134
CATG00000079544.1	CATG00000079544	AC109195.1	ENSMUSG00000090199
CATG00000079760.1	CATG00000079760	RP23-155B20.2	ENSMUSG00000114935
CATG00000079793.1	CATG00000079793	RP23-386J3.3	ENSMUSG00000115715
CATG00000079879.1	CATG00000079879	RP24-114K21.4	ENSMUSG00000085204
CATG00000081003.1	CATG00000081003	AC120859.3	ENSMUSG00000086600
CATG00000081287.1	CATG00000081287	RP23-57F11.3	ENSMUSG00000086283
CATG00000081405.1	CATG00000081405	MMADI00000687	MMADI00000687
CATG00000082057.1	CATG00000082057	RP23-368L6.1	ENSMUSG00000114531
CATG00000082901.1	CATG00000082901	RP23-293K21.7	ENSMUSG00000105378
CATG00000082918.1	CATG00000082918	RP24-80C13.1	ENSMUSG00000113492
CATG00000083006.1	CATG00000083006	RP24-136L4.2	ENSMUSG00000108383
CATG00000084659.1	CATG00000084659	RP23-259L1.2	ENSMUSG00000113877
CATG00000084681.1	CATG00000084681	RP23-353O7.5	ENSMUSG00000103710
CATG00000085214.1	CATG00000085214	RP24-167A12.4	ENSMUSG00000111116
CATG00000086280.1	CATG00000086280	RP23-300F10.1	ENSMUSG00000115314
CATG00000086569.1	CATG00000086569	RP23-385F8.2	ENSMUSG00000108522
CATG00000087370.1	CATG00000087370	Gm26785	ENSMUSG00000097390
CATG00000087488.1	CATG00000087488	RP23-376H8.2	ENSMUSG00000107225
CATG00000088206.1	CATG00000088206	RP24-191N24.2	ENSMUSG00000103839
CATG00000088311.1	CATG00000088311	RP23-56N1.2	ENSMUSG00000044574
CATG00000088823.1	CATG00000088823	RP24-69E5.3	ENSMUSG00000097595
CATG00000088838.1	CATG00000088838	RP23-211F21.6	ENSMUSG00000097433
CATG00000089370.1	CATG00000089370	Map2k3os	ENSMUSG00000042549
CATG00000089473.1	CATG00000089473	RP23-188F7.1	ENSMUSG00000110893
CATG00000091000.1	CATG00000091000	Gm26892	ENSMUSG00000097454
CATG00000091402.1	CATG00000091402	RP24-123H11.2	ENSMUSG00000115210
CATG00000092575.1	CATG00000092575	RP24-95O4.4	ENSMUSG00000105720
CATG00000093273.1	CATG00000093273	RP23-285H9.2	ENSMUSG00000103948
CATG00000093280.1	CATG00000093280	AC132148.3	ENSMUSG00000064032
CATG00000093892.1	CATG00000093892	RP23-189E15.2	ENSMUSG00000092090
CATG00000094678.1	CATG00000094678	RP24-356L7.3	ENSMUSG00000097286
CATG00000095061.1	CATG00000095061	RP24-555M20.4	ENSMUSG00000106623
CATG00000095991.1	CATG00000095991	RP23-390I1.6	ENSMUSG00000102858
CATG00000096982.1	CATG00000096982	Gm26719	ENSMUSG00000097364
CATG00000097080.1	CATG00000097080	RP23-470I4.7	ENSMUSG00000115383
CATG00000097082.1	CATG00000097082	RP23-353E8.7	ENSMUSG00000107012
CATG00000097577.1	CATG00000097577	RP23-20K24.10	ENSMUSG00000108197
CATG00000099271.1	CATG00000099271	AC109202.1	ENSMUSG00000078925
CATG00000100004.1	CATG00000100004	RP24-74O18.3	ENSMUSG00000103123
CATG00000101583.1	CATG00000101583	RP23-336L12.3	ENSMUSG00000107750
CATG00000101944.1	CATG00000101944	RP24-175I14.8	ENSMUSG00000102611
CATG00000101985.1	CATG00000101985	RP23-184O11.2	ENSMUSG00000086838
CATG00000102214.1	CATG00000102214	RP23-479K9.3	ENSMUSG00000109954
CATG00000102242.1	CATG00000102242	RP23-322E23.1	ENSMUSG00000043794
CATG00000102491.1	CATG00000102491	RP23-18J12.1	ENSMUSG00000085615
CATG00000104369.1	CATG00000104369	RP24-417N13.4	ENSMUSG00000109206
CATG00000105994.1	CATG00000105994	Etohd2	ENSMUSG00000089875
CATG00000108631.1	CATG00000108631	RP23-82F10.2	ENSMUSG00000086648
CATG00000110580.1	CATG00000110580	RP23-181L15.2	ENSMUSG00000087505
CATG00000111213.1	CATG00000111213	RP23-54C14.5	ENSMUSG00000087644
CATG00000111307.1	CATG00000111307	RP23-105P9.3	ENSMUSG00000084771
CATG00000111715.1	CATG00000111715	RP23-228C13.5	ENSMUSG00000112158
CATG00000111728.1	CATG00000111728	RP23-145N17.1	ENSMUSG00000086629
CATG00000112295.1	CATG00000112295	RP23-398F7.1	ENSMUSG00000071818
CATG00000112359.1	CATG00000112359	RP24-75H6.1	ENSMUSG00000053980
CATG00000113045.1	CATG00000113045	RP24-213J23.8	ENSMUSG00000109430
CATG00000114844.1	CATG00000114844	RP23-81C12.3	ENSMUSG00000098178
CATG00000115044.1	CATG00000115044	RP23-323D23.1	ENSMUSG00000107207
CATG00000115873.1	CATG00000115873	RP23-454I20.4	ENSMUSG00000112701
CATG00000116021.1	CATG00000116021	A330032B11Rik	ENSMUSG00000097591
CATG00000116356.1	CATG00000116356	MMADI00001178	MMADI00001178
CATG00000116439.1	CATG00000116439	AC113271.1	ENSMUSG00000086047
CATG00000116833.1	CATG00000116833	4732491K20Rik	ENSMUSG00000097350
CATG00000117263.1	CATG00000117263	RP23-385L14.1	ENSMUSG00000079604
CATG00000117368.1	CATG00000117368	RP23-300J20.6	ENSMUSG00000114094
HUADI00000385	HUADI00000385	RP23-243E17.13	ENSMUSG00000104998
HUADI00001820	HUADI00001820	RP23-469D18.1	ENSMUSG00000101342
HUADI00002049	HUADI00002049	RP24-235E5.1	ENSMUSG00000097216
RP11-284N8.3	ENSG00000259834	RP23-469H5.1	ENSMUSG00000056145
AC073479.1	ENSG00000232044	RP23-195H19.1	ENSMUSG00000094002
AC068535.4	ENSG00000234781	RP24-421J9.4	ENSMUSG00000100180
CTD-2021J15.2	ENSG00000240476	RP23-269B2.1	ENSMUSG00000104456
RP11-777N19.1	ENSG00000249519	RP23-386C15.1	ENSMUSG00000099640
RP11-60A8.1	ENSG00000249743	RP23-369M17.2	ENSMUSG00000104430
RP1-290I10.6	ENSG00000229950	RP24-132N9.1	ENSMUSG00000097752
RP1-273N12.4	ENSG00000283010	RP23-381K3.5	ENSMUSG00000107859
RP11-85O21.2	ENSG00000236668	RP23-399K8.5	ENSMUSG00000098383
RP11-334J6.7	ENSG00000176868	RP23-161B9.2	ENSMUSG00000086216
RP11-319E16.1	ENSG00000256115	RP23-240C17.1	ENSMUSG00000101659
RP11-603J24.5	ENSG00000258317	RP23-116B8.1	ENSMUSG00000100548
RP13-942N8.1	ENSG00000256092	RP23-180G16.1	ENSMUSG00000103864
RP11-477B16.5	ENSG00000227640	RP24-273I13.1	ENSMUSG00000090534
RP11-66N24.7	ENSG00000273618	Zfhx2os	ENSMUSG00000093452
RP11-146F11.1	ENSG00000261840	RP23-4H17.1	ENSMUSG00000101225
RP11-501C14.5	ENSG00000250838	RP23-235J5.13	ENSMUSG00000099928
CTC-273B12.5	ENSG00000268530	RP24-502E20.4	ENSMUSG00000110197
GNAS-AS1	ENSG00000235590	Nespas	ENSMUSG00000086537
AC002407.3	ENSG00000283638	Kis2	ENSMUSG00000086173
CATG00000025725.1	CATG00000025725	RP24-363B22.1	ENSMUSG00000111883
CATG00000034295.1	CATG00000034295	MMADI00000257	MMADI00000257
CATG00000038100.1	CATG00000038100	RP23-354F11.5	ENSMUSG00000097397
CATG00000049996.1	CATG00000049996	MMADI00000190	MMADI00000190
CATG00000050245.1	CATG00000050245	RP23-228C13.2	ENSMUSG00000112496
CATG00000058505.1	CATG00000058505	RP23-131O4.4	ENSMUSG00000115669
CATG00000061554.1	CATG00000061554	RP23-323O18.2	ENSMUSG00000113032
CATG00000063950.1	CATG00000063950	RP24-173G12.1	ENSMUSG00000115837
CATG00000075606.1	CATG00000075606	RP24-496C8.9	ENSMUSG00000112530
CATG00000083355.1	CATG00000083355	RP24-201C14.10	ENSMUSG00000093656
CATG00000084404.1	CATG00000084404	RP23-335G1.5	ENSMUSG00000108500
CATG00000092717.1	CATG00000092717	RP24-241I18.1	ENSMUSG00000113055
CATG00000097572.1	CATG00000097572	RP23-180F3.5	ENSMUSG00000114430
CATG00000098671.1	CATG00000098671	CH25-501L8.4	ENSMUSG00000109879

## Sheet: Promoter conservation
HumanSymbol	HumanEnsemblID	MouseSymbol	MouseEnsemblID
RP1-163G9.1	ENSG00000177133	RP23-360O1.1	ENSMUSG00000085069
RP11-242F24.1	ENSG00000228750	RP23-460D14.5	ENSMUSG00000104142
RP1-43E13.2	ENSG00000230424	2700016F22Rik	ENSMUSG00000097731
RP5-884C9.2	ENSG00000224592	RP23-230F2.8	ENSMUSG00000098760
RP4-784A16.4	ENSG00000232762	Lrp8os2	ENSMUSG00000073779
RP4-784A16.5	ENSG00000225675	Lrp8os3	ENSMUSG00000087200
RP4-535B20.1	ENSG00000231485	RP23-32L21.4	ENSMUSG00000086782
RP11-316C12.2	ENSG00000229956	RP23-210I6.1	ENSMUSG00000105834
RP4-665J23.1	ENSG00000233593	RP24-421H18.1	ENSMUSG00000099061
RP11-286B14.1	ENSG00000228971	RP24-158L2.1	ENSMUSG00000098097
RP11-421L21.3	ENSG00000233184	RP24-155C13.1	ENSMUSG00000054426
RP11-483I13.6	ENSG00000280186	RP23-288B16.4	ENSMUSG00000105139
RP11-336K24.12	ENSG00000273002	RP23-398K14.3	ENSMUSG00000093390
RP11-277B15.3	ENSG00000272205	RP24-147G10.1	ENSMUSG00000097196
DNM3OS	ENSG00000230630	Dnm3os	ENSMUSG00000078190
GAS5	ENSG00000234741	Gas5	ENSMUSG00000053332
RP11-533E19.5	ENSG00000260360	RP24-310B3.1	ENSMUSG00000102833
MIR181A1HG	ENSG00000229989	RP23-393I12.2	ENSMUSG00000098243
RP11-168O16.1	ENSG00000229191	AC124550.2	ENSMUSG00000086264
MIR205HG	ENSG00000230937	RP23-392F1.1	ENSMUSG00000097850
RP11-478J18.1	ENSG00000230461	Prox1os	ENSMUSG00000079045
RP11-559M23.1	ENSG00000273106	1110020A21Rik	ENSMUSG00000097047
RP11-89K21.1	ENSG00000259439	Six3os1	ENSMUSG00000093460
SIX3-AS1	ENSG00000236502	RP24-68F22.7	ENSMUSG00000099635
RP11-481J13.1	ENSG00000272180	RP23-99D11.4	ENSMUSG00000097574
AC018730.1	ENSG00000233639	Pantr1	ENSMUSG00000060424
RP11-13J10.1	ENSG00000269707	RP23-114H2.1	ENSMUSG00000093436
AC018730.3	ENSG00000229743	Pantr2	ENSMUSG00000097063
AC016725.4	ENSG00000224043	RP24-137J17.2	ENSMUSG00000102014
ZEB2-AS1	ENSG00000238057	Zeb2os	ENSMUSG00000052248
AC010090.1	ENSG00000232606	RP23-431O5.2	ENSMUSG00000100135
AC009506.1	ENSG00000224152	RP23-323P11.3	ENSMUSG00000086603
AC007750.5	ENSG00000236841	MMADI00001414	MMADI00001414
AC009495.2	ENSG00000235192	RP23-353H5.4	ENSMUSG00000100197
AC017048.3	ENSG00000163364	RP23-263O6.1	ENSMUSG00000087333
SATB2-AS1	ENSG00000225953	RP24-123J3.1	ENSMUSG00000087022
CTD-2308L22.1	ENSG00000272944	RP23-346J11.1	ENSMUSG00000101849
AC079135.1	ENSG00000233611	RP23-118M14.1	ENSMUSG00000092627
AC024168.2	ENSG00000231249	MMADI00001187	MMADI00001187
AC018816.4	ENSG00000235831	RP23-131B11.3	ENSMUSG00000087341
AC144521.1	ENSG00000228956	RP24-490B17.3	ENSMUSG00000103753
AC093415.2	ENSG00000235257	RP23-162D3.2	ENSMUSG00000086119
EIF1B-AS1	ENSG00000280739	RP23-366E1.3	ENSMUSG00000111828
RP4-613B23.1	ENSG00000230084	RP24-93F20.4	ENSMUSG00000097820
RP13-685P2.5	ENSG00000206417	RP23-226O20.3	ENSMUSG00000084950
RP11-649A16.1	ENSG00000243620	RP23-146C24.2	ENSMUSG00000100341
RP11-791G22.1	ENSG00000244302	AC116723.1	ENSMUSG00000087625
RP11-275H4.1	ENSG00000241231	RP24-396D16.1	ENSMUSG00000092242
RP11-665G4.1	ENSG00000249252	AC102656.1	ENSMUSG00000087290
RP11-783N5.1	ENSG00000263327	RP24-230J14.10	ENSMUSG00000104784
RP11-539G18.3	ENSG00000255458	RP23-477N9.6	ENSMUSG00000107195
RP11-528I4.2	ENSG00000272969	RP23-386C10.2	ENSMUSG00000098449
RP11-710C12.1	ENSG00000271474	AC157492.1	ENSMUSG00000089737
AC004053.1	ENSG00000245384	RP24-352M15.1	ENSMUSG00000097911
RP11-777N19.1	ENSG00000249519	RP23-386C15.1	ENSMUSG00000099640
RP11-9G1.3	ENSG00000250241	RP23-388A19.6	ENSMUSG00000097040
RP11-327O17.2	ENSG00000251171	RP23-5F21.1	ENSMUSG00000099419
RP11-798M19.6	ENSG00000272870	RP24-445L16.3	ENSMUSG00000096917
HAND2-AS1	ENSG00000237125	Uph	ENSMUSG00000100510
RP11-326I11.3	ENSG00000271646	RP24-337F7.1	ENSMUSG00000097534
CTD-2001E22.2	ENSG00000250786	Snhg18	ENSMUSG00000096956
RP11-1C1.3	ENSG00000250600	RP23-470I4.5	ENSMUSG00000115710
RP11-473L15.2	ENSG00000248464	RP24-318B2.1	ENSMUSG00000086709
CTD-2582M21.1	ENSG00000251044	RP23-99G9.1	ENSMUSG00000099774
RP11-107N7.1	ENSG00000253572	RP24-547G7.1	ENSMUSG00000103438
CTC-467M3.1	ENSG00000245864	RP23-88A13.3	ENSMUSG00000097265
RP11-348J24.2	ENSG00000250049	RP24-197M20.1	ENSMUSG00000100168
RP11-65F13.2	ENSG00000237187	RP23-471B6.2	ENSMUSG00000087143
CTD-2337A12.1	ENSG00000251314	RP24-91G8.6	ENSMUSG00000114125
CTC-551A13.2	ENSG00000253613	4930455D15Rik	ENSMUSG00000097553
AC005609.17	ENSG00000278901	RP23-6P18.2	ENSMUSG00000073594
CTC-270D5.1	ENSG00000279047	RP23-161O8.2	ENSMUSG00000103985
MIR143HG	ENSG00000249669	Mir143hg	ENSMUSG00000097324
CTB-157D17.1	ENSG00000245275	RP23-268K22.2	ENSMUSG00000087165
RP11-175K6.1	ENSG00000245812	RP23-103H9.5	ENSMUSG00000102563
CTB-178M22.1	ENSG00000253925	RP23-134G19.4	ENSMUSG00000087245
RP11-1277A3.3	ENSG00000272459	MMADI00000386	MMADI00000386
RP1-290I10.6	ENSG00000229950	RP24-132N9.1	ENSMUSG00000097752
RP4-625H18.2	ENSG00000228412	RP23-347J22.4	ENSMUSG00000097622
RP11-328M4.2	ENSG00000234753	RP23-190A21.4	ENSMUSG00000085932
RP1-244F24.1	ENSG00000271857	Runx2os1	ENSMUSG00000073394
RP11-250B2.6	ENSG00000272129	RP23-118K4.1	ENSMUSG00000100580
RP1-273N12.4	ENSG00000283010	RP23-381K3.5	ENSMUSG00000107859
RP3-487J7.2	ENSG00000231889	RP24-271F24.2	ENSMUSG00000087177
RP3-523C21.3	ENSG00000280155	RP23-232L11.2	ENSMUSG00000086148
AC093627.11	ENSG00000239715	CH25-441A19.1	ENSMUSG00000103298
AC004906.3	ENSG00000237286	RP23-79L13.4	ENSMUSG00000114209
AC005550.4	ENSG00000229108	RP23-96D14.2	ENSMUSG00000101067
AC005013.5	ENSG00000228421	RP23-446E21.6	ENSMUSG00000108255
RP4-673M15.1	ENSG00000272768	RP23-74L9.6	ENSMUSG00000086839
DLX6-AS1	ENSG00000231764	Dlx6os1	ENSMUSG00000090063
CTB-133P21.1	ENSG00000283585	RP23-36P5.1	ENSMUSG00000104216
RP11-306G20.1	ENSG00000244036	RP23-384N6.2	ENSMUSG00000084861
JHDM1D-AS1	ENSG00000260231	RP24-173B18.2	ENSMUSG00000115026
AC144652.1	ENSG00000273117	RP23-256A5.3	ENSMUSG00000097673
RP11-32K4.2	ENSG00000254377	Mir124-2hg	ENSMUSG00000100252
RP11-744J10.3	ENSG00000253479	RP24-331K22.2	ENSMUSG00000101314
RP11-181D18.2	ENSG00000253302	RP24-73D23.1	ENSMUSG00000100868
ZFHX4-AS1	ENSG00000253661	RP24-257J5.1	ENSMUSG00000086224
KB-1562D12.1	ENSG00000254024	AC114008.1	ENSMUSG00000089804
RP11-318M2.2	ENSG00000247081	RP23-88A20.4	ENSMUSG00000097875
RP11-509J21.2	ENSG00000237359	RP23-107E10.1	ENSMUSG00000101084
RP11-120J1.1	ENSG00000225472	RP23-386C23.1	ENSMUSG00000087413
RP11-195F19.9	ENSG00000230074	RP23-304I1.4	ENSMUSG00000085730
RMRP	ENSG00000269900	Rmrp	ENSMUSG00000115420
RP11-374M1.3	ENSG00000229697	RP24-89G21.1	ENSMUSG00000101356
RP11-2B6.2	ENSG00000269929	RP24-270A10.4	ENSMUSG00000097375
RP11-332M4.1	ENSG00000229345	RP24-70J8.4	ENSMUSG00000113453
RP11-308N19.3	ENSG00000237062	RP23-390I8.4	ENSMUSG00000099421
MIR181A2HG	ENSG00000224020	Nr6a1os	ENSMUSG00000085201
RP11-343J18.2	ENSG00000232413	RP23-241O13.2	ENSMUSG00000087461
RP11-123K19.1	ENSG00000224842	RP23-65G6.4	ENSMUSG00000052951
LL09NC01-254D11.1	ENSG00000261018	Dbhos	ENSMUSG00000085008
MAN1B1-AS1	ENSG00000268996	AA543186	ENSMUSG00000097345
RP11-109I13.2	ENSG00000235020	RP23-446D4.9	ENSMUSG00000104106
RP11-135A24.4	ENSG00000233825	RP23-258L8.1	ENSMUSG00000101320
RP11-255M1.1	ENSG00000236208	RP23-56C21.2	ENSMUSG00000101086
RP11-157J13.1	ENSG00000283096	RP24-498C9.3	ENSMUSG00000089887
RP11-77P6.2	ENSG00000227896	RP24-260F19.4	ENSMUSG00000115007
RP11-107I14.2	ENSG00000225208	RP23-188J8.4	ENSMUSG00000102057
RP13-49I15.5	ENSG00000166917	AC107822.6	ENSMUSG00000085354
CTD-2371O3.3	ENSG00000268403	RP24-310M4.2	ENSMUSG00000073867
CTD-2140G10.1	ENSG00000255323	RP24-149G13.1	ENSMUSG00000102124
RP1-296L11.1	ENSG00000255525	RP23-245K23.3	ENSMUSG00000100156
WT1AS	ENSG00000183242	Wt1os	ENSMUSG00000074987
RP11-350D17.2	ENSG00000255427	RP23-445A5.3	ENSMUSG00000102686
RP11-472I20.3	ENSG00000283217	RP23-201G13.1	ENSMUSG00000075020
RP11-613D13.7	ENSG00000244926	Alkbh3os1	ENSMUSG00000027196
AP001462.6	ENSG00000269038	AC127556.10	ENSMUSG00000079467
RP11-113K21.5	ENSG00000246067	AC104921.1	ENSMUSG00000074024
AP000997.3	ENSG00000279771	RP23-235J18.1	ENSMUSG00000109844
U47924.27	ENSG00000257084	RP24-297C1.9	ENSMUSG00000087327
RP11-386G11.5	ENSG00000257913	RP23-278C10.3	ENSMUSG00000097414
HOXC-AS1	ENSG00000250451	MMADI00000528	MMADI00000528
RP11-834C11.4	ENSG00000250742	RP24-89G21.3	ENSMUSG00000099758
RP11-753H16.4	ENSG00000257477	RP23-142L24.1	ENSMUSG00000104327
RP11-221N13.3	ENSG00000256268	RP24-502G8.2	ENSMUSG00000103213
GS1-410F4.2	ENSG00000255733	Tmevpg1	ENSMUSG00000112230
RP11-290L1.3	ENSG00000257453	RP23-231M6.2	ENSMUSG00000100113
RP11-1109F11.3	ENSG00000271327	MMADI00001237	MMADI00001237
RP11-82C23.2	ENSG00000257935	RP24-351J24.2	ENSMUSG00000098649
RP11-103B5.2	ENSG00000258285	RP23-42D10.2	ENSMUSG00000107058
RP1-267D11.6	ENSG00000277283	RP23-228F6.9	ENSMUSG00000107121
HNF1A-AS1	ENSG00000241388	Hnf1aos2	ENSMUSG00000086140
RP13-941N14.1	ENSG00000256742	AC121564.2	ENSMUSG00000056735
RP13-942N8.1	ENSG00000256092	RP23-180G16.1	ENSMUSG00000103864
TPT1-AS1	ENSG00000170919	RP24-285J23.2	ENSMUSG00000085829
DLEU2	ENSG00000231607	Dleu2	ENSMUSG00000097589
DLEU1	ENSG00000176124	RP24-271M20.6	ENSMUSG00000097997
RP11-550E22.3	ENSG00000236778	4931440J10Rik	ENSMUSG00000097775
RP11-168G22.2	ENSG00000229307	RP23-434O19.1	ENSMUSG00000102164
RP11-512C24.3	ENSG00000177596	RP24-502N12.2	ENSMUSG00000100221
RP11-214F16.2	ENSG00000203441	RP23-18J12.1	ENSMUSG00000085615
RP11-40E6.1	ENSG00000275741	RP23-343H23.1	ENSMUSG00000096938
RP11-524O1.4	ENSG00000260830	RP23-6I8.4	ENSMUSG00000097533
CTD-2201G16.1	ENSG00000258444	RP23-93K3.2	ENSMUSG00000101680
RP11-260G13.1	ENSG00000258107	RP23-71C5.1	ENSMUSG00000112353
NKX2-1-AS1	ENSG00000253563	RP23-136M3.8	ENSMUSG00000098172
RP11-964E11.2	ENSG00000258661	RP23-136M3.4	ENSMUSG00000089894
AL163953.2	ENSG00000225680	RP24-68H1.2	ENSMUSG00000102763
RP11-1042B17.3	ENSG00000258670	RP23-113F14.4	ENSMUSG00000097010
RP11-355I22.5	ENSG00000258842	RP23-182N12.2	ENSMUSG00000100192
FUT8-AS1	ENSG00000276116	RP23-278O17.1	ENSMUSG00000112150
RP11-293M10.6	ENSG00000259319	RP24-276C17.2	ENSMUSG00000113165
RP11-232C2.2	ENSG00000258874	RP23-55L9.1	ENSMUSG00000103136
CTD-2540C19.1	ENSG00000258766	RP23-218E7.2	ENSMUSG00000097157
RP11-471B22.3	ENSG00000275198	RP24-192I21.1	ENSMUSG00000072884
FAM181A-AS1	ENSG00000258584	RP23-226D9.5	ENSMUSG00000100789
C14orf64	ENSG00000246223	RP24-334D12.2	ENSMUSG00000086319
RP11-638I2.4	ENSG00000258982	RP23-351K4.4	ENSMUSG00000114045
DIO3OS	ENSG00000258498	RP23-392O3.2	ENSMUSG00000113581
CTD-2650P22.1	ENSG00000259438	RP24-365N15.5	ENSMUSG00000097021
RP11-761I4.3	ENSG00000259343	RP24-252B21.2	ENSMUSG00000087088
RP11-326A19.3	ENSG00000261407	RP23-24N16.5	ENSMUSG00000108387
RP11-327J17.3	ENSG00000247809	RP24-240G4.2	ENSMUSG00000100005
RP11-522B15.3	ENSG00000259275	RP23-474J16.2	ENSMUSG00000109097
RP11-654A16.3	ENSG00000259475	RP24-78M9.7	ENSMUSG00000108871
LINC00235	ENSG00000277142	1700022N22Rik	ENSMUSG00000097523
SNHG9	ENSG00000255198	Snhg9	ENSMUSG00000090101
CTD-2288F12.1	ENSG00000260352	AC132432.1	ENSMUSG00000055159
CTD-2649C14.3	ENSG00000275445	RP23-17C12.6	ENSMUSG00000097343
RP11-101E7.2	ENSG00000260277	RP23-17C12.8	ENSMUSG00000108830
RP11-455F5.3	ENSG00000250616	RP23-421P23.7	ENSMUSG00000055323
RP11-434E6.5	ENSG00000283689	Irx3os	ENSMUSG00000046413
CTD-2050B12.2	ENSG00000261439	RP23-194O23.1	ENSMUSG00000097520
CTD-2600O9.1	ENSG00000187185	RP23-431O7.9	ENSMUSG00000110475
RP11-297D21.4	ENSG00000270049	RP23-410B24.2	ENSMUSG00000104168
LINC00670	ENSG00000179136	RP23-298L23.2	ENSMUSG00000085162
RP11-445F12.1	ENSG00000277268	Lhx1os	ENSMUSG00000087211
RP11-115K3.1	ENSG00000259549	MMADI00000229	MMADI00000229
RP11-63A1.1	ENSG00000261886	RP23-272P17.6	ENSMUSG00000085154
RP11-501C14.5	ENSG00000250838	RP23-235J5.13	ENSMUSG00000099928
RP5-1171I10.5	ENSG00000265206	Mir142hg	ENSMUSG00000084796
RP11-15E18.1	ENSG00000259349	Appbp2os	ENSMUSG00000085628
RP11-264B14.1	ENSG00000267207	RP23-349I9.14	ENSMUSG00000108737
MAFG-AS1	ENSG00000265688	Gm17586	ENSMUSG00000097062
RP13-516M14.10	ENSG00000275888	RP23-378G22.3	ENSMUSG00000100629
RP11-849I19.1	ENSG00000263146	RP23-148P22.2	ENSMUSG00000098720
CTC-378H22.1	ENSG00000254887	MMADI00001231	MMADI00001231
CTC-378H22.2	ENSG00000259436	RP24-312B12.1	ENSMUSG00000074274
RP11-416N4.4	ENSG00000230506	RP23-142F14.3	ENSMUSG00000103066
RP1-278O22.1	ENSG00000224961	RP23-173O12.4	ENSMUSG00000099683
RP5-977B1.7	ENSG00000232907	RP24-482A24.3	ENSMUSG00000087179
RP1-269M15.3	ENSG00000233508	RP23-474J7.2	ENSMUSG00000054457
RP5-881L22.4	ENSG00000229005	Hnf4aos	ENSMUSG00000046840
RP4-569M23.5	ENSG00000267882	RP23-108D12.3	ENSMUSG00000085274
ZFAS1	ENSG00000177410	Zfas1	ENSMUSG00000074578
RP4-678D15.1	ENSG00000271774	A630075F10Rik	ENSMUSG00000097065
RP5-1059L7.1	ENSG00000278709	Pmepa1os	ENSMUSG00000087600
GNAS-AS1	ENSG00000235590	Nespas	ENSMUSG00000086537
RP1-309F20.3	ENSG00000225806	MMADI00000879	MMADI00000879
AP000279.69	ENSG00000238197	RP24-104I20.5	ENSMUSG00000087354
LINC00205	ENSG00000223768	RP24-219F17.3	ENSMUSG00000078444
CTA-212A2.2	ENSG00000279714	RP23-21P2.3	ENSMUSG00000102296
Z83844.1	ENSG00000233360	AL592169.2	ENSMUSG00000084864
RP3-333H23.10	ENSG00000284633	RP23-383D13.2	ENSMUSG00000116125
MIRLET7BHG	ENSG00000197182	RP23-463E8.3	ENSMUSG00000116305
RP4-646N3.3	ENSG00000238123	Gm10489	ENSMUSG00000097444
RP6-99M1.2	ENSG00000270069	RP23-146O20.1	ENSMUSG00000073274
RP11-1148L6.9	ENSG00000204620	Rbm3os	ENSMUSG00000055188
AF238380.5	ENSG00000234390	RP23-207H18.2	ENSMUSG00000087252
RP11-528B10.5	ENSG00000284391	RP23-142M12.5	ENSMUSG00000085314
RP6-24A23.3	ENSG00000237863	RP23-415G1.4	ENSMUSG00000086426
RP1-315G1.3	ENSG00000232412	RP23-295D9.3	ENSMUSG00000104042
RP1-30E17.2	ENSG00000225689	RP23-263F7.3	ENSMUSG00000101233
FMR1-AS1	ENSG00000268066	Fmr1os	ENSMUSG00000096946
CH507-513H4.3	ENSG00000281181	Yam1	ENSMUSG00000105361
CATG00000000155.1	CATG00000000155	RP23-300H21.3	ENSMUSG00000097577
CATG00000000214.1	CATG00000000214	RP24-498C9.1	ENSMUSG00000048628
CATG00000000459.1	CATG00000000459	RP23-117H14.1	ENSMUSG00000102353
CATG00000001138.1	CATG00000001138	RP24-69E5.3	ENSMUSG00000097595
CATG00000001375.1	CATG00000001375	RP23-124B2.7	ENSMUSG00000108934
CATG00000001489.1	CATG00000001489	RP23-58K20.2	ENSMUSG00000109107
CATG00000002598.1	CATG00000002598	AC167245.6	ENSMUSG00000084876
CATG00000003157.1	CATG00000003157	RP24-344N22.1	ENSMUSG00000097162
CATG00000004114.1	CATG00000004114	RP23-130L13.2	ENSMUSG00000111726
CATG00000005941.1	CATG00000005941	MMADI00000730	MMADI00000730
CATG00000006499.1	CATG00000006499	RP24-88J19.1	ENSMUSG00000097585
CATG00000008928.1	CATG00000008928	RP24-404P10.2	ENSMUSG00000106224
CATG00000009007.1	CATG00000009007	RP23-342B21.5	ENSMUSG00000116010
CATG00000010045.1	CATG00000010045	MMADI00000149	MMADI00000149
CATG00000010691.1	CATG00000010691	RP23-121M13.4	ENSMUSG00000104694
CATG00000010710.1	CATG00000010710	RP24-492O4.9	ENSMUSG00000106261
CATG00000010972.1	CATG00000010972	RP24-374B14.8	ENSMUSG00000104970
CATG00000011128.1	CATG00000011128	RP23-145G7.3	ENSMUSG00000111463
CATG00000011165.1	CATG00000011165	RP23-46L17.5	ENSMUSG00000097635
CATG00000011948.1	CATG00000011948	RP24-73K9.4	ENSMUSG00000097827
CATG00000012433.1	CATG00000012433	RP23-226H21.3	ENSMUSG00000112301
CATG00000012605.1	CATG00000012605	RP24-69E21.1	ENSMUSG00000085282
CATG00000013087.1	CATG00000013087	MMADI00000932	MMADI00000932
CATG00000016767.1	CATG00000016767	RP24-549I13.2	ENSMUSG00000104677
CATG00000017348.1	CATG00000017348	RP23-283N14.2	ENSMUSG00000085016
CATG00000018904.1	CATG00000018904	RP23-417C21.1	ENSMUSG00000085298
CATG00000018991.1	CATG00000018991	RP23-291I12.6	ENSMUSG00000115324
CATG00000019532.1	CATG00000019532	RP24-122I22.2	ENSMUSG00000042579
CATG00000020415.1	CATG00000020415	RP23-168E14.5	ENSMUSG00000097280
CATG00000021165.1	CATG00000021165	RP24-226L18.4	ENSMUSG00000115100
CATG00000021554.1	CATG00000021554	RP24-185O19.9	ENSMUSG00000097762
CATG00000022101.1	CATG00000022101	RP23-60K23.10	ENSMUSG00000113662
CATG00000022783.1	CATG00000022783	RP23-337M17.4	ENSMUSG00000087519
CATG00000023677.1	CATG00000023677	2700012I20Rik	ENSMUSG00000097334
CATG00000023959.1	CATG00000023959	RP24-192L21.2	ENSMUSG00000097823
CATG00000023979.1	CATG00000023979	RP23-53O7.2	ENSMUSG00000108791
CATG00000024079.1	CATG00000024079	RP24-360F21.1	ENSMUSG00000097756
CATG00000024612.1	CATG00000024612	RP23-326F22.1	ENSMUSG00000086462
CATG00000025238.1	CATG00000025238	RP24-132F22.3	ENSMUSG00000091745
CATG00000025597.1	CATG00000025597	RP23-5H10.2	ENSMUSG00000090270
CATG00000025766.1	CATG00000025766	RP23-341H2.6	ENSMUSG00000109140
CATG00000027520.1	CATG00000027520	AC140724.2	ENSMUSG00000052479
CATG00000029202.1	CATG00000029202	RP23-302F9.1	ENSMUSG00000099207
CATG00000032445.1	CATG00000032445	Gm26730	ENSMUSG00000097117
CATG00000033166.1	CATG00000033166	RP23-445K23.6	ENSMUSG00000104077
CATG00000033798.1	CATG00000033798	RP23-381K21.4	ENSMUSG00000047384
CATG00000033937.1	CATG00000033937	RP23-290B5.7	ENSMUSG00000085051
CATG00000034064.1	CATG00000034064	RP23-393B19.1	ENSMUSG00000087574
CATG00000034202.1	CATG00000034202	RP23-456M3.4	ENSMUSG00000099681
CATG00000035056.1	CATG00000035056	RP24-240J15.1	ENSMUSG00000103961
CATG00000035928.1	CATG00000035928	RP24-263P17.1	ENSMUSG00000092569
CATG00000040293.1	CATG00000040293	RP23-402N3.5	ENSMUSG00000097155
CATG00000040754.1	CATG00000040754	RP24-67F19.6	ENSMUSG00000108732
CATG00000040786.1	CATG00000040786	RP23-358K1.3	ENSMUSG00000097750
CATG00000041021.1	CATG00000041021	RP24-191C15.3	ENSMUSG00000097017
CATG00000041255.1	CATG00000041255	RP24-502E20.5	ENSMUSG00000110020
CATG00000041742.1	CATG00000041742	RP23-442I5.6	ENSMUSG00000113621
CATG00000043375.1	CATG00000043375	Atad3aos	ENSMUSG00000054514
CATG00000043394.1	CATG00000043394	Ccdc142os	ENSMUSG00000087578
CATG00000045067.1	CATG00000045067	RP23-435G20.3	ENSMUSG00000085315
CATG00000046221.1	CATG00000046221	RP24-535E21.1	ENSMUSG00000099752
CATG00000046361.1	CATG00000046361	Gm26892	ENSMUSG00000097454
CATG00000047656.1	CATG00000047656	RP24-289D12.1	ENSMUSG00000097580
CATG00000048245.1	CATG00000048245	MMADI00000662	MMADI00000662
CATG00000048815.1	CATG00000048815	RP23-18M1.5	ENSMUSG00000085395
CATG00000049363.1	CATG00000049363	MMADI00000012	MMADI00000012
CATG00000049924.1	CATG00000049924	RP23-25C1.7	ENSMUSG00000046109
CATG00000050696.1	CATG00000050696	Dlx1as	ENSMUSG00000084946
CATG00000051365.1	CATG00000051365	AC101915.2	ENSMUSG00000087213
CATG00000051904.1	CATG00000051904	MMADI00000039	MMADI00000039
CATG00000052369.1	CATG00000052369	RP23-33N15.2	ENSMUSG00000087377
CATG00000052818.1	CATG00000052818	RP23-185F7.3	ENSMUSG00000085958
CATG00000053286.1	CATG00000053286	RP23-480D17.3	ENSMUSG00000109780
CATG00000053365.1	CATG00000053365	Zfp335os	ENSMUSG00000085436
CATG00000053534.1	CATG00000053534	RP23-31D7.1	ENSMUSG00000085914
CATG00000054698.1	CATG00000054698	RP23-188D9.5	ENSMUSG00000086638
CATG00000055106.1	CATG00000055106	RP24-151H6.5	ENSMUSG00000087684
CATG00000055831.1	CATG00000055831	RP23-264F8.3	ENSMUSG00000093606
CATG00000058706.1	CATG00000058706	RP23-310L8.1	ENSMUSG00000103520
CATG00000060105.1	CATG00000060105	RP23-286E6.4	ENSMUSG00000093619
CATG00000060136.1	CATG00000060136	RP23-456B9.9	ENSMUSG00000091425
CATG00000060189.1	CATG00000060189	MMADI00000434	MMADI00000434
CATG00000061630.1	CATG00000061630	1700007L15Rik	ENSMUSG00000097318
CATG00000062747.1	CATG00000062747	Mannr	ENSMUSG00000102590
CATG00000062787.1	CATG00000062787	RP24-388D8.1	ENSMUSG00000091329
CATG00000063071.1	CATG00000063071	AC116677.2	ENSMUSG00000085655
CATG00000064647.1	CATG00000064647	RP23-441D9.10	ENSMUSG00000097592
CATG00000064974.1	CATG00000064974	LOC102634268	ENSMUSG00000085413
CATG00000066030.1	CATG00000066030	RP23-49L8.4	ENSMUSG00000107698
CATG00000066556.1	CATG00000066556	RP23-32E20.2	ENSMUSG00000097035
CATG00000067882.1	CATG00000067882	RP23-336O18.2	ENSMUSG00000104823
CATG00000068145.1	CATG00000068145	RP23-437C24.1	ENSMUSG00000106069
CATG00000068412.1	CATG00000068412	RP24-351O18.6	ENSMUSG00000097092
CATG00000070512.1	CATG00000070512	RP23-89M15.15	ENSMUSG00000105961
CATG00000070949.1	CATG00000070949	RP24-198O18.1	ENSMUSG00000109930
CATG00000072491.1	CATG00000072491	RP23-204A8.2	ENSMUSG00000052154
CATG00000072538.1	CATG00000072538	CH25-194I22.4	ENSMUSG00000107255
CATG00000075174.1	CATG00000075174	RP23-381H9.1	ENSMUSG00000115839
CATG00000075282.1	CATG00000075282	RP23-218K6.6	ENSMUSG00000097189
CATG00000075349.1	CATG00000075349	RP23-339H16.1	ENSMUSG00000084873
CATG00000076640.1	CATG00000076640	RP23-128L22.2	ENSMUSG00000089827
CATG00000076960.1	CATG00000076960	MMADI00001487	MMADI00001487
CATG00000079544.1	CATG00000079544	AC109195.1	ENSMUSG00000090199
CATG00000079879.1	CATG00000079879	RP24-114K21.4	ENSMUSG00000085204
CATG00000080020.1	CATG00000080020	RP24-211E15.2	ENSMUSG00000071181
CATG00000080186.1	CATG00000080186	RP24-121M11.4	ENSMUSG00000097848
CATG00000080870.1	CATG00000080870	2310026I22Rik	ENSMUSG00000097710
CATG00000082042.1	CATG00000082042	RP23-170E7.2	ENSMUSG00000011052
CATG00000082109.1	CATG00000082109	RP23-162G11.1	ENSMUSG00000086328
CATG00000083006.1	CATG00000083006	RP24-259F16.2	ENSMUSG00000114681
CATG00000085343.1	CATG00000085343	MMADI00000122	MMADI00000122
CATG00000088033.1	CATG00000088033	RP23-115O3.19	ENSMUSG00000090936
CATG00000089804.1	CATG00000089804	MMADI00000131	MMADI00000131
CATG00000089817.1	CATG00000089817	RP23-11M21.3	ENSMUSG00000097370
CATG00000089914.1	CATG00000089914	RP23-331E5.9	ENSMUSG00000111090
CATG00000091573.1	CATG00000091573	RP24-403G3.1	ENSMUSG00000113875
CATG00000091678.1	CATG00000091678	RP23-198D7.2	ENSMUSG00000085776
CATG00000091879.1	CATG00000091879	RP23-159E10.1	ENSMUSG00000111365
CATG00000093371.1	CATG00000093371	RP24-324L19.1	ENSMUSG00000097207
CATG00000093892.1	CATG00000093892	RP23-189E15.2	ENSMUSG00000092090
CATG00000093955.1	CATG00000093955	RP23-430F24.3	ENSMUSG00000085321
CATG00000094248.1	CATG00000094248	RP23-345F4.2	ENSMUSG00000073144
CATG00000095041.1	CATG00000095041	MMADI00000096	MMADI00000096
CATG00000095697.1	CATG00000095697	RP23-5P19.9	ENSMUSG00000113528
CATG00000095751.1	CATG00000095751	RP23-29I5.4	ENSMUSG00000113338
CATG00000096529.1	CATG00000096529	RP23-145L9.8	ENSMUSG00000097356
CATG00000098275.1	CATG00000098275	RP23-177N16.1	ENSMUSG00000093744
CATG00000100023.1	CATG00000100023	RP24-414B1.1	ENSMUSG00000115771
CATG00000100861.1	CATG00000100861	RP23-326H11.2	ENSMUSG00000102885
CATG00000101933.1	CATG00000101933	4930480K23Rik	ENSMUSG00000097284
CATG00000102562.1	CATG00000102562	RP23-172P1.2	ENSMUSG00000108648
CATG00000108682.1	CATG00000108682	C130060C02Rik	ENSMUSG00000097557
CATG00000108830.1	CATG00000108830	RP23-123E17.6	ENSMUSG00000114208
CATG00000114373.1	CATG00000114373	RP23-462C22.2	ENSMUSG00000105845
CATG00000114955.1	CATG00000114955	MMADI00001021	MMADI00001021
CATG00000115367.1	CATG00000115367	RP23-9F3.1	ENSMUSG00000097134
CATG00000115490.1	CATG00000115490	RP23-168M5.7	ENSMUSG00000085263
CATG00000115633.1	CATG00000115633	RP23-300H21.9	ENSMUSG00000114241
CATG00000115940.1	CATG00000115940	Gm26902	ENSMUSG00000097558
CATG00000117263.1	CATG00000117263	RP23-385L14.1	ENSMUSG00000079604
CATG00000118218.1	CATG00000118218	RP23-116L23.3	ENSMUSG00000112752
HUADI00001091	HUADI00001091	RP23-418G1.1	ENSMUSG00000097960
HUADI00001216	HUADI00001216	RP24-227F14.5	ENSMUSG00000102326
HUADI00001938	HUADI00001938	RP24-221A14.5	ENSMUSG00000102200
