# Supplementary material for: Multidimensional conservation analysis decodes the expression of conserved long noncoding RNAs
Source: Life Sci Alliance. 2023 Apr 5;6(6):e202302002. doi: 10.26508/lsa.202302002 (PMC10078953; doi:10.26508/lsa.202302002)
Supplement: Supplementary file 2 [file LSA-2023-02002_TableS2.xlsx]

## Sheet: Sheet1
Table S2. All conserved lncRNAs between human and mouse in this study
HuSymbol	HuEnsemblID	MmSymbol	MmEnsemblID	SameSymbol	GlobalSynteny	LocalSynteny	SequenceSimilarity	PromoterConservation	MethodCount
SNHG12	ENSG00000197989	Snhg12	ENSMUSG00000086290	TRUE	FALSE	TRUE	TRUE	FALSE	3
RNU11	ENSG00000270103	Rnu11	ENSMUSG00000099937	TRUE	FALSE	FALSE	FALSE	FALSE	1
DNM3OS	ENSG00000230630	Dnm3os	ENSMUSG00000078190	TRUE	FALSE	TRUE	TRUE	TRUE	4
GAS5	ENSG00000234741	Gas5	ENSMUSG00000053332	TRUE	TRUE	TRUE	FALSE	TRUE	4
HAGLR	ENSG00000224189	Haglr	ENSMUSG00000075277	TRUE	TRUE	FALSE	TRUE	FALSE	3
PISRT1	ENSG00000281473	Pisrt1	ENSMUSG00000102458	TRUE	TRUE	FALSE	TRUE	FALSE	3
SNHG8	ENSG00000269893	Snhg8	ENSMUSG00000104960	TRUE	FALSE	TRUE	TRUE	FALSE	3
MIR143HG	ENSG00000249669	Mir143hg	ENSMUSG00000097324	TRUE	TRUE	TRUE	TRUE	TRUE	5
SNHG5	ENSG00000203875	Snhg5	ENSMUSG00000097195	TRUE	TRUE	FALSE	FALSE	FALSE	2
AIRN	ENSG00000268257	Airn	ENSMUSG00000078247	TRUE	FALSE	FALSE	FALSE	FALSE	1
HOTAIRM1	ENSG00000233429	Hotairm1	ENSMUSG00000087658	TRUE	TRUE	FALSE	TRUE	FALSE	3
HOTTIP	ENSG00000243766	Hottip	ENSMUSG00000055408	TRUE	TRUE	FALSE	TRUE	FALSE	3
ELDR	ENSG00000280890	Eldr	ENSMUSG00000087060	TRUE	FALSE	FALSE	FALSE	FALSE	1
SNHG6	ENSG00000245910	Snhg6	ENSMUSG00000098234	TRUE	FALSE	TRUE	FALSE	FALSE	2
PVT1	ENSG00000249859	Pvt1	ENSMUSG00000097039	TRUE	TRUE	FALSE	FALSE	FALSE	2
PEG13	ENSG00000282164	Peg13	ENSMUSG00000106847	TRUE	FALSE	FALSE	FALSE	FALSE	1
RMRP	ENSG00000269900	Rmrp	ENSMUSG00000115420	TRUE	TRUE	TRUE	TRUE	TRUE	5
EMX2OS	ENSG00000229847	Emx2os	ENSMUSG00000087095	TRUE	FALSE	TRUE	TRUE	FALSE	3
H19	ENSG00000130600	H19	ENSMUSG00000000031	TRUE	TRUE	FALSE	TRUE	FALSE	3
KCNQ1OT1	ENSG00000269821	Kcnq1ot1	ENSMUSG00000101609	TRUE	FALSE	TRUE	TRUE	FALSE	3
SNHG1	ENSG00000255717	Snhg1	ENSMUSG00000108414	TRUE	TRUE	FALSE	TRUE	FALSE	3
NEAT1	ENSG00000245532	Neat1	ENSMUSG00000092274	TRUE	TRUE	TRUE	TRUE	FALSE	4
MALAT1	ENSG00000251562	Malat1	ENSMUSG00000092341	TRUE	TRUE	TRUE	TRUE	FALSE	4
HOTAIR	ENSG00000228630	Hotair	ENSMUSG00000086903	TRUE	TRUE	TRUE	TRUE	FALSE	4
RMST	ENSG00000255794	Rmst	ENSMUSG00000112117	TRUE	TRUE	FALSE	TRUE	FALSE	3
DLEU2	ENSG00000231607	Dleu2	ENSMUSG00000097589	TRUE	TRUE	FALSE	TRUE	TRUE	4
MIR17HG	ENSG00000215417	Mir17hg	ENSMUSG00000089726	TRUE	TRUE	FALSE	TRUE	FALSE	3
MEG3	ENSG00000214548	Meg3	ENSMUSG00000021268	TRUE	TRUE	FALSE	TRUE	FALSE	3
SNHG9	ENSG00000255198	Snhg9	ENSMUSG00000090101	TRUE	TRUE	TRUE	FALSE	TRUE	4
CRNDE	ENSG00000245694	Crnde	ENSMUSG00000031736	TRUE	TRUE	FALSE	TRUE	FALSE	3
FENDRR	ENSG00000268388	Fendrr	ENSMUSG00000097336	TRUE	FALSE	FALSE	FALSE	FALSE	1
Nkx2-2os	ENSG00000258197	Nkx2-2os	ENSMUSG00000086509	TRUE	FALSE	TRUE	FALSE	FALSE	2
ZFAS1	ENSG00000177410	Zfas1	ENSMUSG00000074578	TRUE	FALSE	FALSE	TRUE	TRUE	3
MIR99AHG	ENSG00000215386	Mir99ahg	ENSMUSG00000090386	TRUE	TRUE	FALSE	TRUE	FALSE	3
MIR155HG	ENSG00000234883	Mir155hg	ENSMUSG00000097418	TRUE	FALSE	FALSE	TRUE	FALSE	2
MIAT	ENSG00000225783	Miat	ENSMUSG00000097767	TRUE	TRUE	FALSE	TRUE	FALSE	3
TUG1	ENSG00000253352	Tug1	ENSMUSG00000056579	TRUE	TRUE	TRUE	TRUE	FALSE	4
XIST	ENSG00000229807	Xist	ENSMUSG00000086503	TRUE	TRUE	FALSE	TRUE	FALSE	3
JPX	ENSG00000225470	Jpx	ENSMUSG00000097571	TRUE	FALSE	FALSE	FALSE	FALSE	1
FTX	ENSG00000230590	Ftx	ENSMUSG00000086370	TRUE	FALSE	FALSE	FALSE	FALSE	1
FIRRE	ENSG00000213468	Firre	ENSMUSG00000085396	TRUE	FALSE	FALSE	FALSE	FALSE	1
RP11-383H13.1	ENSG00000235531	RP24-356G6.1	ENSMUSG00000054493	FALSE	TRUE	FALSE	FALSE	FALSE	1
RP3-525N10.2	ENSG00000230910	RP23-184I13.1	ENSMUSG00000104516	FALSE	TRUE	FALSE	TRUE	FALSE	2
RP11-76I14.1	ENSG00000256637	RP23-176M9.1	ENSMUSG00000100832	FALSE	TRUE	FALSE	TRUE	FALSE	2
AC013402.5	ENSG00000230690	RP23-480H8.1	ENSMUSG00000103106	FALSE	TRUE	FALSE	TRUE	FALSE	2
AC018730.1	ENSG00000233639	Pantr1	ENSMUSG00000060424	FALSE	TRUE	FALSE	TRUE	TRUE	3
AC018730.3	ENSG00000229743	Pantr2	ENSMUSG00000097063	FALSE	TRUE	FALSE	FALSE	TRUE	2
AC005235.1	ENSG00000236653	RP24-421N21.2	ENSMUSG00000102491	FALSE	TRUE	FALSE	FALSE	FALSE	1
SATB2-AS1	ENSG00000225953	RP24-123J3.1	ENSMUSG00000087022	FALSE	TRUE	FALSE	TRUE	TRUE	3
AC009498.1	ENSG00000237271	RP23-163J17.4	ENSMUSG00000100893	FALSE	TRUE	FALSE	FALSE	FALSE	1
AC007383.3	ENSG00000227946	Ino80dos	ENSMUSG00000084799	FALSE	TRUE	TRUE	TRUE	FALSE	3
AC012462.1	ENSG00000230695	Apol7d	ENSMUSG00000073652	FALSE	TRUE	FALSE	FALSE	FALSE	1
CATG00000051486.1	CATG00000051486	RP23-277E3.2	ENSMUSG00000102123	FALSE	TRUE	FALSE	FALSE	FALSE	1
AC007557.1	ENSG00000223874	RP23-445K8.1	ENSMUSG00000101968	FALSE	TRUE	FALSE	FALSE	FALSE	1
CATG00000036288.1	CATG00000036288	RP23-223I5.1	ENSMUSG00000097482	FALSE	TRUE	TRUE	FALSE	FALSE	2
CATG00000037745.1	CATG00000037745	RP24-79F8.3	ENSMUSG00000099843	FALSE	TRUE	FALSE	FALSE	FALSE	1
C1orf147	ENSG00000162888	RP23-31H15.4	ENSMUSG00000102027	FALSE	TRUE	FALSE	FALSE	FALSE	1
RP11-203F10.5	ENSG00000231691	RP24-187D4.1	ENSMUSG00000101693	FALSE	TRUE	TRUE	TRUE	FALSE	3
RP11-168O16.1	ENSG00000229191	AC124550.2	ENSMUSG00000086264	FALSE	TRUE	FALSE	FALSE	TRUE	2
MIR181A1HG	ENSG00000229989	RP23-393I12.5	ENSMUSG00000102142	FALSE	TRUE	FALSE	TRUE	FALSE	2
RP11-474I16.8	ENSG00000226889	RP23-358M7.2	ENSMUSG00000053925	FALSE	TRUE	FALSE	FALSE	FALSE	1
CATG00000100861.1	CATG00000100861	RP23-326H11.2	ENSMUSG00000102885	FALSE	TRUE	TRUE	FALSE	TRUE	3
CATG00000033798.1	CATG00000033798	RP23-381K21.4	ENSMUSG00000047384	FALSE	TRUE	TRUE	TRUE	TRUE	4
SERTAD4-AS1	ENSG00000203706	RP23-381K21.2	ENSMUSG00000089812	FALSE	TRUE	FALSE	FALSE	FALSE	1
MIR205HG	ENSG00000230937	RP23-392F1.1	ENSMUSG00000097850	FALSE	TRUE	FALSE	TRUE	TRUE	3
CATG00000033166.1	CATG00000033166	RP23-445K23.6	ENSMUSG00000104077	FALSE	TRUE	FALSE	FALSE	TRUE	2
LINC00710	ENSG00000229240	RP23-245A10.4	ENSMUSG00000103412	FALSE	TRUE	FALSE	TRUE	FALSE	2
RP11-271F18.1	ENSG00000234306	RP23-113H3.2	ENSMUSG00000099424	FALSE	TRUE	FALSE	FALSE	FALSE	1
RP11-301N24.5	ENSG00000285254	Carlr	ENSMUSG00000097638	FALSE	TRUE	FALSE	TRUE	FALSE	2
RP11-123K19.1	ENSG00000224842	RP23-65G6.4	ENSMUSG00000052951	FALSE	TRUE	FALSE	TRUE	TRUE	3
RP11-205K6.1	ENSG00000233721	RP24-326B24.1	ENSMUSG00000085463	FALSE	TRUE	TRUE	FALSE	FALSE	2
RP11-85O21.2	ENSG00000236668	RP23-399K8.5	ENSMUSG00000098383	FALSE	TRUE	TRUE	TRUE	FALSE	3
ZEB2-AS1	ENSG00000238057	Zeb2os	ENSMUSG00000052248	FALSE	TRUE	FALSE	TRUE	TRUE	3
AC010090.1	ENSG00000232606	RP23-431O5.2	ENSMUSG00000100135	FALSE	TRUE	FALSE	TRUE	TRUE	3
AC104777.4	ENSG00000224048	RP23-397E13.1	ENSMUSG00000086349	FALSE	TRUE	FALSE	FALSE	FALSE	1
CATG00000045067.1	CATG00000045067	RP23-435G20.3	ENSMUSG00000085315	FALSE	TRUE	FALSE	FALSE	TRUE	2
CATG00000045279.1	CATG00000045279	RP23-412C22.4	ENSMUSG00000086578	FALSE	TRUE	FALSE	FALSE	FALSE	1
CATG00000050696.1	CATG00000050696	Dlx1as	ENSMUSG00000084946	FALSE	TRUE	TRUE	TRUE	TRUE	4
HOXD-AS2	ENSG00000237380	Hoxd3os1	ENSMUSG00000052371	FALSE	TRUE	FALSE	FALSE	FALSE	1
AC009336.24	ENSG00000226363	RP23-190O13.3	ENSMUSG00000085015	FALSE	TRUE	TRUE	FALSE	FALSE	2
AC017048.4	ENSG00000224577	RP23-180A8.3	ENSMUSG00000100303	FALSE	TRUE	FALSE	FALSE	FALSE	1
AC073636.1	ENSG00000227098	RP23-180A8.2	ENSMUSG00000102473	FALSE	TRUE	FALSE	FALSE	FALSE	1
AC009948.3	ENSG00000237298	RP23-435F21.1	ENSMUSG00000086354	FALSE	TRUE	FALSE	TRUE	FALSE	2
RP11-430H10.1	ENSG00000254427	RP23-197C2.1	ENSMUSG00000086980	FALSE	TRUE	FALSE	FALSE	FALSE	1
RP11-613D13.7	ENSG00000244926	Alkbh3os1	ENSMUSG00000027196	FALSE	TRUE	FALSE	TRUE	TRUE	3
RP11-472I20.3	ENSG00000283217	RP23-201G13.1	ENSMUSG00000075020	FALSE	TRUE	FALSE	FALSE	TRUE	2
RP11-148I19.1	ENSG00000255300	RP23-248D22.1	ENSMUSG00000104258	FALSE	TRUE	FALSE	TRUE	FALSE	2
RP11-350D17.2	ENSG00000255427	RP23-445A5.3	ENSMUSG00000102686	FALSE	TRUE	TRUE	FALSE	TRUE	3
RP11-702M1.1	ENSG00000248079	RP23-142N2.3	ENSMUSG00000099361	FALSE	TRUE	FALSE	TRUE	FALSE	2
RP11-1008C21.2	ENSG00000236914	RP23-326F22.4	ENSMUSG00000099470	FALSE	TRUE	FALSE	TRUE	FALSE	2
RP11-624L4.2	ENSG00000259269	RP23-75E19.3	ENSMUSG00000103266	FALSE	TRUE	FALSE	FALSE	FALSE	1
OIP5-AS1	ENSG00000247556	RP23-22A15.2	ENSMUSG00000085438	FALSE	TRUE	TRUE	TRUE	FALSE	3
CATG00000022783.1	CATG00000022783	RP23-337M17.4	ENSMUSG00000087519	FALSE	TRUE	TRUE	FALSE	TRUE	3
CATG00000024789.1	CATG00000024789	RP23-328F20.2	ENSMUSG00000086913	FALSE	TRUE	FALSE	FALSE	FALSE	1
RP1-278O22.1	ENSG00000224961	RP23-173O12.4	ENSMUSG00000099683	FALSE	TRUE	FALSE	FALSE	TRUE	2
CATG00000052818.1	CATG00000052818	RP23-185F7.3	ENSMUSG00000085958	FALSE	TRUE	FALSE	TRUE	TRUE	3
RP5-872K7.2	ENSG00000225127	RP23-8L8.1	ENSMUSG00000087618	FALSE	TRUE	FALSE	FALSE	FALSE	1
RP11-218C14.5	ENSG00000225056	RP23-250M11.10	ENSMUSG00000103559	FALSE	TRUE	FALSE	FALSE	FALSE	1
CATG00000054528.1	CATG00000054528	Gm26681	ENSMUSG00000097818	FALSE	TRUE	FALSE	FALSE	FALSE	1
NCRNA00154	ENSG00000235214	RP23-380B10.6	ENSMUSG00000086754	FALSE	TRUE	FALSE	FALSE	FALSE	1
RP5-995J12.2	ENSG00000223891	RP23-117O11.4	ENSMUSG00000099632	FALSE	TRUE	FALSE	FALSE	FALSE	1
RP11-323C15.2	ENSG00000236028	RP23-90N15.1	ENSMUSG00000100796	FALSE	TRUE	FALSE	FALSE	FALSE	1
RP4-569M23.2	ENSG00000231119	RP23-108D12.2	ENSMUSG00000086820	FALSE	TRUE	TRUE	FALSE	FALSE	2
RP11-290F20.1	ENSG00000203999	RP24-151H6.3	ENSMUSG00000084797	FALSE	TRUE	FALSE	FALSE	FALSE	1
RP4-806M20.3	ENSG00000268333	Nespas	ENSMUSG00000086537	FALSE	TRUE	FALSE	FALSE	FALSE	1
RP11-706J10.3	ENSG00000271167	RP23-442I7.1	ENSMUSG00000098659	FALSE	TRUE	FALSE	TRUE	FALSE	2
RP11-32K4.2	ENSG00000254377	Mir124-2hg	ENSMUSG00000100252	FALSE	TRUE	FALSE	TRUE	TRUE	3
RP11-379K17.4	ENSG00000239219	RP24-393I15.2	ENSMUSG00000097786	FALSE	TRUE	FALSE	FALSE	FALSE	1
RP11-791G22.1	ENSG00000244302	AC116723.1	ENSMUSG00000087625	FALSE	TRUE	FALSE	TRUE	TRUE	3
SOX2-OT	ENSG00000242808	Sox2ot	ENSMUSG00000105265	FALSE	TRUE	FALSE	TRUE	FALSE	2
RP11-4B14.3	ENSG00000239381	RP24-396D16.2	ENSMUSG00000099437	FALSE	TRUE	FALSE	TRUE	FALSE	2
CATG00000014444.1	CATG00000014444	RP23-256O22.3	ENSMUSG00000104850	FALSE	TRUE	FALSE	FALSE	FALSE	1
CATG00000066589.1	CATG00000066589	RP23-243H19.1	ENSMUSG00000104093	FALSE	TRUE	FALSE	TRUE	FALSE	2
CTD-2049J23.2	ENSG00000244040	RP24-399B3.11	ENSMUSG00000091272	FALSE	TRUE	FALSE	FALSE	FALSE	1
CATG00000074345.1	CATG00000074345	RP24-253I2.1	ENSMUSG00000102545	FALSE	TRUE	FALSE	FALSE	FALSE	1
CATG00000020473.1	CATG00000020473	RP23-68H24.4	ENSMUSG00000096935	FALSE	TRUE	FALSE	TRUE	FALSE	2
CATG00000077612.1	CATG00000077612	RP23-137J12.1	ENSMUSG00000097004	FALSE	TRUE	TRUE	FALSE	FALSE	2
CATG00000017432.1	CATG00000017432	RP23-261M19.4	ENSMUSG00000097204	FALSE	TRUE	TRUE	FALSE	FALSE	2
CATG00000013312.1	CATG00000013312	Phtf1os	ENSMUSG00000089998	FALSE	TRUE	FALSE	FALSE	FALSE	1
RP11-88H9.2	ENSG00000231437	Kcnd3os	ENSMUSG00000074346	FALSE	TRUE	TRUE	FALSE	FALSE	2
CATG00000069751.1	CATG00000069751	RP23-446B17.3	ENSMUSG00000106078	FALSE	TRUE	FALSE	TRUE	FALSE	2
CATG00000006934.1	CATG00000006934	RP23-402L6.2	ENSMUSG00000105000	FALSE	TRUE	FALSE	FALSE	FALSE	1
RP11-290M5.4	ENSG00000272691	RP23-175I24.3	ENSMUSG00000097183	FALSE	TRUE	TRUE	TRUE	FALSE	3
RP11-510C10.3	ENSG00000224149	RP24-527P22.3	ENSMUSG00000093738	FALSE	TRUE	TRUE	TRUE	FALSE	3
RP11-37B2.1	ENSG00000251136	RP23-415F19.4	ENSMUSG00000103595	FALSE	TRUE	FALSE	FALSE	FALSE	1
RP11-436D23.1	ENSG00000271860	RP23-35K5.2	ENSMUSG00000099150	FALSE	TRUE	FALSE	FALSE	FALSE	1
RP3-512E2.2	ENSG00000226455	Bach2os	ENSMUSG00000086150	FALSE	TRUE	FALSE	TRUE	FALSE	2
RP11-296L22.8	ENSG00000230729	RP23-100C7.10	ENSMUSG00000084761	FALSE	TRUE	FALSE	FALSE	FALSE	1
CATG00000105319.1	CATG00000105319	Gm26643	ENSMUSG00000097681	FALSE	TRUE	TRUE	FALSE	FALSE	2
CATG00000106324.1	CATG00000106324	RP23-117B19.8	ENSMUSG00000085990	FALSE	TRUE	FALSE	FALSE	FALSE	1
CATG00000109328.1	CATG00000109328	RP23-204P1.2	ENSMUSG00000086712	FALSE	TRUE	FALSE	FALSE	FALSE	1
RP11-308N19.3	ENSG00000237062	RP23-390I8.4	ENSMUSG00000099421	FALSE	TRUE	FALSE	FALSE	TRUE	2
CATG00000106655.1	CATG00000106655	Gm26889	ENSMUSG00000097249	FALSE	TRUE	TRUE	FALSE	FALSE	2
RP11-120J1.1	ENSG00000225472	RP23-386C23.1	ENSMUSG00000087413	FALSE	TRUE	FALSE	TRUE	TRUE	3
RP11-470E16.1	ENSG00000224609	RP23-231H10.1	ENSMUSG00000100129	FALSE	TRUE	FALSE	TRUE	FALSE	2
RP11-5P4.1	ENSG00000229537	RP23-59N8.4	ENSMUSG00000103097	FALSE	TRUE	TRUE	TRUE	FALSE	3
RP4-792G4.2	ENSG00000230798	RP23-35D18.1	ENSMUSG00000086096	FALSE	TRUE	FALSE	FALSE	FALSE	1
RP4-535B20.1	ENSG00000231485	RP23-32L21.4	ENSMUSG00000086782	FALSE	TRUE	FALSE	FALSE	TRUE	2
MKNK1-AS1	ENSG00000269956	RP23-374N19.5	ENSMUSG00000100081	FALSE	TRUE	TRUE	FALSE	FALSE	2
CATG00000054022.1	CATG00000054022	RP23-198O15.4	ENSMUSG00000085389	FALSE	TRUE	TRUE	TRUE	FALSE	3
CATG00000051278.1	CATG00000051278	RP23-321M9.3	ENSMUSG00000086788	FALSE	TRUE	FALSE	FALSE	FALSE	1
CATG00000050965.1	CATG00000050965	RP23-161N17.13	ENSMUSG00000085714	FALSE	TRUE	FALSE	FALSE	FALSE	1
CATG00000092891.1	CATG00000092891	RP23-123P10.1	ENSMUSG00000096936	FALSE	TRUE	FALSE	FALSE	FALSE	1
HUADI00002049	HUADI00002049	RP24-235E5.1	ENSMUSG00000097216	FALSE	TRUE	FALSE	TRUE	FALSE	2
CATG00000072419.1	CATG00000072419	RP23-213N8.1	ENSMUSG00000106947	FALSE	TRUE	TRUE	TRUE	FALSE	3
CATG00000072491.1	CATG00000072491	RP23-204A8.2	ENSMUSG00000052154	FALSE	TRUE	FALSE	TRUE	TRUE	3
RP11-463H12.2	ENSG00000248317	RP23-329A21.1	ENSMUSG00000103684	FALSE	TRUE	TRUE	FALSE	FALSE	2
RP11-528I4.2	ENSG00000272969	RP23-386C10.2	ENSMUSG00000098449	FALSE	TRUE	FALSE	FALSE	TRUE	2
RP11-12A1.1	ENSG00000245067	RP24-89O12.5	ENSMUSG00000106985	FALSE	TRUE	FALSE	TRUE	FALSE	2
CATG00000073023.1	CATG00000073023	RP23-260N17.1	ENSMUSG00000106586	FALSE	TRUE	FALSE	FALSE	FALSE	1
RP4-665J23.1	ENSG00000233593	RP24-421H18.1	ENSMUSG00000099061	FALSE	TRUE	TRUE	TRUE	TRUE	4
RP4-665J23.2	ENSG00000225446	RP24-421H18.4	ENSMUSG00000101237	FALSE	TRUE	FALSE	TRUE	FALSE	2
CATG00000008300.1	CATG00000008300	AC117574.7	ENSMUSG00000090030	FALSE	TRUE	FALSE	FALSE	FALSE	1
CTA-125H2.2	ENSG00000231933	RP23-348L9.1	ENSMUSG00000098230	FALSE	TRUE	FALSE	TRUE	FALSE	2
RP11-385N17.1	ENSG00000255399	RP24-150D8.2	ENSMUSG00000106795	FALSE	TRUE	FALSE	FALSE	FALSE	1
RP11-347I19.8	ENSG00000272849	RP23-371A16.2	ENSMUSG00000104156	FALSE	TRUE	FALSE	FALSE	FALSE	1
RP11-347I19.7	ENSG00000274292	RP23-371A16.3	ENSMUSG00000105881	FALSE	TRUE	TRUE	TRUE	FALSE	3
RP13-942N8.1	ENSG00000256092	RP23-180G16.1	ENSMUSG00000103864	FALSE	TRUE	TRUE	TRUE	TRUE	4
RP5-942I16.1	ENSG00000234215	RP24-399A15.1	ENSMUSG00000100420	FALSE	TRUE	FALSE	FALSE	FALSE	1
MESTIT1	ENSG00000272701	RP24-211G11.3	ENSMUSG00000107825	FALSE	TRUE	TRUE	TRUE	FALSE	3
LINC-PINT	ENSG00000231721	Lncpint	ENSMUSG00000044471	FALSE	TRUE	TRUE	TRUE	FALSE	3
CATG00000091754.1	CATG00000091754	RP24-496L23.1	ENSMUSG00000108244	FALSE	TRUE	FALSE	FALSE	FALSE	1
HOXA-AS3	ENSG00000254369	Hoxaas3	ENSMUSG00000085696	FALSE	TRUE	FALSE	TRUE	FALSE	2
HOXA-AS2	ENSG00000253552	RP23-329P9.11	ENSMUSG00000101451	FALSE	TRUE	FALSE	TRUE	FALSE	2
HOXA11-AS1	ENSG00000240990	Hoxa11os	ENSMUSG00000086427	FALSE	TRUE	FALSE	TRUE	FALSE	2
RP1-170O19.17	ENSG00000253308	Evx1os	ENSMUSG00000086126	FALSE	TRUE	FALSE	FALSE	FALSE	1
AC004549.6	ENSG00000229893	RP23-92M3.4	ENSMUSG00000108170	FALSE	TRUE	TRUE	FALSE	FALSE	2
AC005013.5	ENSG00000228421	RP23-446E21.6	ENSMUSG00000108255	FALSE	TRUE	FALSE	FALSE	TRUE	2
AC092660.1	ENSG00000234877	RP24-148O24.1	ENSMUSG00000101720	FALSE	TRUE	FALSE	FALSE	FALSE	1
AC005041.9	ENSG00000237737	RP23-321M22.2	ENSMUSG00000085782	FALSE	TRUE	TRUE	TRUE	FALSE	3
RP11-475N22.4	ENSG00000244300	RP23-74G1.5	ENSMUSG00000108010	FALSE	TRUE	TRUE	FALSE	FALSE	2
CATG00000064974.1	CATG00000064974	LOC102634268	ENSMUSG00000085413	FALSE	TRUE	FALSE	FALSE	TRUE	2
RP11-508O18.1	ENSG00000239454	RP23-227G6.2	ENSMUSG00000107579	FALSE	TRUE	FALSE	FALSE	FALSE	1
CATG00000063589.1	CATG00000063589	RP23-305C1.1	ENSMUSG00000085067	FALSE	TRUE	FALSE	FALSE	FALSE	1
RP11-58B17.1	ENSG00000206573	Gt(ROSA)26Sor	ENSMUSG00000086429	FALSE	TRUE	FALSE	TRUE	FALSE	2
CATG00000063705.1	CATG00000063705	RP23-103G18.7	ENSMUSG00000107812	FALSE	TRUE	TRUE	FALSE	FALSE	2
U47924.27	ENSG00000257084	RP24-297C1.12	ENSMUSG00000099609	FALSE	TRUE	FALSE	FALSE	FALSE	1
RP11-319E16.1	ENSG00000256115	RP23-240C17.1	ENSMUSG00000101659	FALSE	TRUE	FALSE	TRUE	FALSE	2
CTB-50E14.6	ENSG00000213904	RP23-457F4.2	ENSMUSG00000053714	FALSE	TRUE	FALSE	FALSE	FALSE	1
CATG00000039616.1	CATG00000039616	AC151602.15	ENSMUSG00000109644	FALSE	TRUE	TRUE	FALSE	FALSE	2
CTC-273B12.5	ENSG00000268530	RP24-502E20.4	ENSMUSG00000110197	FALSE	TRUE	TRUE	TRUE	FALSE	3
CATG00000041255.1	CATG00000041255	RP24-502E20.5	ENSMUSG00000110020	FALSE	TRUE	TRUE	FALSE	TRUE	3
RP11-358H18.2	ENSG00000255335	RP23-178G8.4	ENSMUSG00000109962	FALSE	TRUE	FALSE	FALSE	FALSE	1
CATG00000004985.1	CATG00000004985	RP23-184M4.4	ENSMUSG00000109634	FALSE	TRUE	FALSE	FALSE	FALSE	1
CTD-2140G10.1	ENSG00000255323	RP24-149G13.1	ENSMUSG00000102124	FALSE	TRUE	FALSE	TRUE	TRUE	3
CATG00000024280.1	CATG00000024280	RP23-152B12.1	ENSMUSG00000109363	FALSE	TRUE	FALSE	FALSE	FALSE	1
RP11-262A16.1	ENSG00000275322	RP24-286L23.2	ENSMUSG00000109364	FALSE	TRUE	FALSE	FALSE	FALSE	1
RP11-327J17.3	ENSG00000247809	RP24-240G4.2	ENSMUSG00000100005	FALSE	TRUE	FALSE	FALSE	TRUE	2
CTD-2536I1.1	ENSG00000248441	RP24-173C11.1	ENSMUSG00000099558	FALSE	TRUE	FALSE	TRUE	FALSE	2
RP11-266O8.1	ENSG00000257060	RP24-136L4.1	ENSMUSG00000101843	FALSE	TRUE	FALSE	FALSE	FALSE	1
RP11-386M24.3	ENSG00000258676	RP23-235M8.6	ENSMUSG00000108548	FALSE	TRUE	FALSE	FALSE	FALSE	1
RP11-326A19.3	ENSG00000261407	RP23-24N16.5	ENSMUSG00000108387	FALSE	TRUE	TRUE	FALSE	TRUE	3
CTD-2335A18.1	ENSG00000255571	RP23-207N5.1	ENSMUSG00000097023	FALSE	TRUE	TRUE	TRUE	FALSE	3
RP11-752G15.6	ENSG00000250988	WI1-1616M8.2	ENSMUSG00000097277	FALSE	TRUE	FALSE	FALSE	FALSE	1
RP11-727A23.5	ENSG00000247137	RP23-474B13.1	ENSMUSG00000103887	FALSE	TRUE	FALSE	FALSE	FALSE	1
RP11-113K21.5	ENSG00000246067	AC104921.1	ENSMUSG00000074024	FALSE	TRUE	TRUE	FALSE	TRUE	3
RP11-535A19.2	ENSG00000255507	RP24-252O10.4	ENSMUSG00000109468	FALSE	TRUE	TRUE	FALSE	FALSE	2
CATG00000026816.1	CATG00000026816	RP23-383B18.1	ENSMUSG00000109357	FALSE	TRUE	TRUE	FALSE	FALSE	2
RP11-673P17.1	ENSG00000234186	RP23-302N11.2	ENSMUSG00000090457	FALSE	TRUE	FALSE	TRUE	FALSE	2
RP11-666O2.2	ENSG00000275441	RP24-464B24.1	ENSMUSG00000066175	FALSE	TRUE	FALSE	FALSE	FALSE	1
CATG00000116746.1	CATG00000116746	AC100735.2	ENSMUSG00000086814	FALSE	TRUE	TRUE	FALSE	FALSE	2
RP13-238F13.3	ENSG00000271434	RP23-376D24.2	ENSMUSG00000087657	FALSE	TRUE	FALSE	TRUE	FALSE	2
RP11-383C5.4	ENSG00000224023	RP23-57D10.1	ENSMUSG00000101546	FALSE	TRUE	FALSE	FALSE	FALSE	1
AP006621.8	ENSG00000255108	RP23-134L4.2	ENSMUSG00000073787	FALSE	TRUE	TRUE	FALSE	FALSE	2
IGF2AS	ENSG00000099869	Igf2os	ENSMUSG00000086266	FALSE	TRUE	FALSE	TRUE	FALSE	2
CATG00000001375.1	CATG00000001375	RP23-124B2.7	ENSMUSG00000108934	FALSE	TRUE	TRUE	TRUE	TRUE	4
CATG00000018037.1	CATG00000018037	RP23-366O14.1	ENSMUSG00000038917	FALSE	TRUE	FALSE	FALSE	FALSE	1
RP11-120K24.2	ENSG00000235280	AC127308.2	ENSMUSG00000086770	FALSE	TRUE	FALSE	FALSE	FALSE	1
CATG00000102261.1	CATG00000102261	RP23-106I21.5	ENSMUSG00000110148	FALSE	TRUE	FALSE	FALSE	FALSE	1
RP11-527N22.1	ENSG00000253123	RP24-185N3.2	ENSMUSG00000110351	FALSE	TRUE	FALSE	FALSE	FALSE	1
CATG00000102214.1	CATG00000102214	RP23-479K9.3	ENSMUSG00000109954	FALSE	TRUE	FALSE	TRUE	FALSE	2
CATG00000102148.1	CATG00000102148	Gm26578	ENSMUSG00000097928	FALSE	TRUE	FALSE	FALSE	FALSE	1
AC108142.1	ENSG00000177822	RP23-61B8.2	ENSMUSG00000100706	FALSE	TRUE	FALSE	TRUE	FALSE	2
HAND2-AS1	ENSG00000237125	Uph	ENSMUSG00000100510	FALSE	TRUE	FALSE	TRUE	TRUE	3
CATG00000074496.1	CATG00000074496	RP23-197N18.1	ENSMUSG00000045746	FALSE	TRUE	TRUE	FALSE	FALSE	2
CATG00000098067.1	CATG00000098067	AC125262.1	ENSMUSG00000087266	FALSE	TRUE	FALSE	FALSE	FALSE	1
CATG00000070525.1	CATG00000070525	AC113941.1	ENSMUSG00000074235	FALSE	TRUE	FALSE	TRUE	FALSE	2
RP11-223C24.2	ENSG00000251248	RP24-460J16.1	ENSMUSG00000090732	FALSE	TRUE	FALSE	FALSE	FALSE	1
RP11-491F9.1	ENSG00000279249	RP23-433F5.1	ENSMUSG00000097248	FALSE	TRUE	FALSE	FALSE	FALSE	1
CATG00000029291.1	CATG00000029291	RP23-235I2.3	ENSMUSG00000074171	FALSE	TRUE	TRUE	FALSE	FALSE	2
RP11-434E6.5	ENSG00000283689	Irx3os	ENSMUSG00000046413	FALSE	TRUE	FALSE	FALSE	TRUE	2
CATG00000027623.1	CATG00000027623	RP23-403G9.6	ENSMUSG00000110652	FALSE	TRUE	FALSE	FALSE	FALSE	1
AC140912.1	ENSG00000261227	RP23-143B2.1	ENSMUSG00000109868	FALSE	TRUE	FALSE	FALSE	FALSE	1
RP11-566K11.4	ENSG00000259006	RP23-213K18.2	ENSMUSG00000103244	FALSE	TRUE	FALSE	TRUE	FALSE	2
RP4-781K5.2	ENSG00000228830	RP24-89A4.2	ENSMUSG00000097060	FALSE	TRUE	FALSE	FALSE	FALSE	1
CTD-2369P2.8	ENSG00000267607	RP23-110E20.5	ENSMUSG00000110790	FALSE	TRUE	TRUE	FALSE	FALSE	2
ST3GAL4-AS1	ENSG00000280832	RP23-54G12.5	ENSMUSG00000070315	FALSE	TRUE	TRUE	FALSE	FALSE	2
CATG00000007332.1	CATG00000007332	RP23-356D13.6	ENSMUSG00000111797	FALSE	TRUE	TRUE	FALSE	FALSE	2
CATG00000007193.1	CATG00000007193	RP23-453B4.3	ENSMUSG00000110823	FALSE	TRUE	TRUE	FALSE	FALSE	2
RP11-831A10.2	ENSG00000254863	RP24-115M13.1	ENSMUSG00000100836	FALSE	TRUE	TRUE	FALSE	FALSE	2
RP11-334E6.10	ENSG00000245385	RP24-329C11.11	ENSMUSG00000111632	FALSE	TRUE	TRUE	FALSE	FALSE	2
RP11-770J1.3	ENSG00000255435	RP23-444K20.5	ENSMUSG00000110750	FALSE	TRUE	TRUE	TRUE	FALSE	3
RP11-770J1.5	ENSG00000254873	RP23-23P9.5	ENSMUSG00000111082	FALSE	TRUE	TRUE	FALSE	FALSE	2
RP11-87O6.1	ENSG00000285513	RP24-302M3.2	ENSMUSG00000074373	FALSE	TRUE	FALSE	FALSE	FALSE	1
AP000797.3	ENSG00000256717	RP23-304K3.2	ENSMUSG00000111669	FALSE	TRUE	FALSE	FALSE	FALSE	1
COLCA1	ENSG00000196167	RP24-173L14.2	ENSMUSG00000044694	FALSE	TRUE	FALSE	TRUE	FALSE	2
CATG00000023678.1	CATG00000023678	RP23-340E1.2	ENSMUSG00000074284	FALSE	TRUE	FALSE	FALSE	FALSE	1
RP11-817O13.8	ENSG00000260274	Man2c1os	ENSMUSG00000086728	FALSE	TRUE	TRUE	FALSE	FALSE	2
CATG00000023476.1	CATG00000023476	RP24-473A18.2	ENSMUSG00000074256	FALSE	TRUE	FALSE	TRUE	FALSE	2
RP11-502I4.1	ENSG00000259673	RP23-284J4.1	ENSMUSG00000086539	FALSE	TRUE	FALSE	TRUE	FALSE	2
RP11-317G6.1	ENSG00000259589	RP23-25A17.2	ENSMUSG00000100130	FALSE	TRUE	TRUE	FALSE	FALSE	2
CATG00000025169.1	CATG00000025169	RP24-396L14.1	ENSMUSG00000097623	FALSE	TRUE	FALSE	FALSE	FALSE	1
CATG00000023114.1	CATG00000023114	RP23-296I6.3	ENSMUSG00000099051	FALSE	TRUE	FALSE	TRUE	FALSE	2
RP1-234P15.4	ENSG00000225793	RP23-469I15.2	ENSMUSG00000086918	FALSE	TRUE	FALSE	FALSE	FALSE	1
CATG00000084680.1	CATG00000084680	RP23-353O7.5	ENSMUSG00000103710	FALSE	TRUE	FALSE	FALSE	FALSE	1
CATG00000066309.1	CATG00000066309	RP23-401G21.1	ENSMUSG00000085541	FALSE	TRUE	FALSE	FALSE	FALSE	1
CATG00000066122.1	CATG00000066122	RP23-353G11.6	ENSMUSG00000104040	FALSE	TRUE	TRUE	FALSE	FALSE	2
RP11-168J18.4	ENSG00000242797	RP23-441D9.4	ENSMUSG00000086296	FALSE	TRUE	FALSE	TRUE	FALSE	2
CATG00000060136.1	CATG00000060136	RP23-456B9.9	ENSMUSG00000091425	FALSE	TRUE	FALSE	TRUE	TRUE	3
CATG00000060105.1	CATG00000060105	RP23-286E6.4	ENSMUSG00000093619	FALSE	TRUE	FALSE	FALSE	TRUE	2
RP11-222K16.2	ENSG00000272282	RP24-257F22.3	ENSMUSG00000110692	FALSE	TRUE	FALSE	FALSE	FALSE	1
RP11-331G2.7	ENSG00000283849	RP24-233B16.1	ENSMUSG00000111639	FALSE	TRUE	TRUE	TRUE	FALSE	3
RP11-497D6.4	ENSG00000233452	RP23-245C15.1	ENSMUSG00000101621	FALSE	TRUE	FALSE	TRUE	FALSE	2
RP1-67K17.3	ENSG00000233138	RP23-202B12.1	ENSMUSG00000101014	FALSE	TRUE	TRUE	FALSE	FALSE	2
RP3-332B22.1	ENSG00000236013	RP23-360M11.1	ENSMUSG00000101969	FALSE	TRUE	FALSE	TRUE	FALSE	2
RP1-32B1.3	ENSG00000236703	RP23-395M5.3	ENSMUSG00000097923	FALSE	TRUE	TRUE	FALSE	FALSE	2
TARID	ENSG00000227954	RP23-103E4.2	ENSMUSG00000112397	FALSE	TRUE	FALSE	TRUE	FALSE	2
RP11-69I8.3	ENSG00000227220	RP23-234P12.1	ENSMUSG00000087400	FALSE	TRUE	TRUE	FALSE	FALSE	2
RP3-487J7.2	ENSG00000231889	RP24-271F24.2	ENSMUSG00000087177	FALSE	TRUE	FALSE	FALSE	TRUE	2
CATG00000089569.1	CATG00000089569	RP23-164P21.3	ENSMUSG00000111103	FALSE	TRUE	FALSE	FALSE	FALSE	1
RP1-60O19.1	ENSG00000235142	RP23-177D16.1	ENSMUSG00000075184	FALSE	TRUE	FALSE	FALSE	FALSE	1
RP11-432J9.3	ENSG00000271409	RP23-425D13.3	ENSMUSG00000093573	FALSE	TRUE	FALSE	FALSE	FALSE	1
RP11-174J11.1	ENSG00000226426	RP24-395H7.1	ENSMUSG00000101338	FALSE	TRUE	FALSE	FALSE	FALSE	1
RP11-266E14.1	ENSG00000257859	RP24-538A12.1	ENSMUSG00000104317	FALSE	TRUE	FALSE	FALSE	FALSE	1
RP11-567C2.1	ENSG00000257194	RP23-464I2.1	ENSMUSG00000102310	FALSE	TRUE	FALSE	FALSE	FALSE	1
RP11-87P13.2	ENSG00000258338	RP24-69E21.4	ENSMUSG00000103775	FALSE	TRUE	FALSE	FALSE	FALSE	1
RP11-540D4.3	ENSG00000257741	RP23-208M17.1	ENSMUSG00000102934	FALSE	TRUE	TRUE	FALSE	FALSE	2
RP11-114H23.1	ENSG00000258077	RP24-428L4.1	ENSMUSG00000102180	FALSE	TRUE	TRUE	FALSE	FALSE	2
RP11-56G10.2	ENSG00000257386	RP23-91L6.2	ENSMUSG00000097185	FALSE	TRUE	FALSE	FALSE	FALSE	1
AC087886.1	ENSG00000236333	RP23-116I16.1	ENSMUSG00000084865	FALSE	TRUE	FALSE	FALSE	FALSE	1
RP11-611E13.2	ENSG00000257815	RP24-420A20.8	ENSMUSG00000052291	FALSE	TRUE	TRUE	TRUE	FALSE	3
RP11-221N13.3	ENSG00000256268	RP24-502G8.2	ENSMUSG00000103213	FALSE	TRUE	TRUE	FALSE	TRUE	3
RP11-58A17.4	ENSG00000257541	RP24-462H23.1	ENSMUSG00000112832	FALSE	TRUE	FALSE	FALSE	FALSE	1
CATG00000009129.1	CATG00000009129	Gm26847	ENSMUSG00000097526	FALSE	TRUE	TRUE	TRUE	FALSE	3
RP11-603J24.5	ENSG00000258317	RP23-116B8.1	ENSMUSG00000100548	FALSE	TRUE	TRUE	TRUE	FALSE	3
AC007392.3	ENSG00000232046	RP23-18O23.1	ENSMUSG00000099449	FALSE	TRUE	FALSE	TRUE	FALSE	2
MEIS1-AS2	ENSG00000230749	AL603984.2	ENSMUSG00000087507	FALSE	TRUE	FALSE	FALSE	FALSE	1
AC007131.2	ENSG00000233891	RP23-117H24.2	ENSMUSG00000033015	FALSE	TRUE	FALSE	TRUE	FALSE	2
RP11-32D16.1	ENSG00000254135	RP23-48J15.4	ENSMUSG00000103248	FALSE	TRUE	FALSE	FALSE	FALSE	1
LRRC75A-AS1	ENSG00000175061	RP23-234K24.8	ENSMUSG00000086841	FALSE	TRUE	FALSE	FALSE	FALSE	1
CTC-297N7.7	ENSG00000214970	RP23-294E23.6	ENSMUSG00000087410	FALSE	TRUE	FALSE	TRUE	FALSE	2
RP11-68I3.7	ENSG00000264647	2210008F06Rik	ENSMUSG00000097165	FALSE	TRUE	FALSE	FALSE	FALSE	1
RP11-445F12.1	ENSG00000277268	Lhx1os	ENSMUSG00000087211	FALSE	TRUE	TRUE	TRUE	TRUE	4
CATG00000034067.1	CATG00000034067	RP23-255E6.3	ENSMUSG00000085246	FALSE	TRUE	FALSE	TRUE	FALSE	2
RP11-700H6.1	ENSG00000247011	RP23-244C22.5	ENSMUSG00000086003	FALSE	TRUE	TRUE	FALSE	FALSE	2
RP11-501C14.5	ENSG00000250838	RP23-235J5.13	ENSMUSG00000099928	FALSE	TRUE	TRUE	TRUE	TRUE	4
RP11-357H14.17	ENSG00000272763	RP23-85A17.4	ENSMUSG00000078706	FALSE	TRUE	FALSE	FALSE	FALSE	1
HOXB-AS3	ENSG00000233101	Hoxb5os	ENSMUSG00000085645	FALSE	TRUE	FALSE	TRUE	FALSE	2
HOXB-AS1	ENSG00000230148	Hoxb3os	ENSMUSG00000084844	FALSE	TRUE	FALSE	TRUE	FALSE	2
RP5-1110E20.1	ENSG00000265359	RP23-336D20.8	ENSMUSG00000084890	FALSE	TRUE	FALSE	FALSE	FALSE	1
CATG00000032064.1	CATG00000032064	RP23-186E14.5	ENSMUSG00000103469	FALSE	TRUE	FALSE	FALSE	FALSE	1
CATG00000032133.1	CATG00000032133	RP23-202G21.4	ENSMUSG00000086268	FALSE	TRUE	FALSE	TRUE	FALSE	2
LINC00511	ENSG00000227036	RP23-468D17.1	ENSMUSG00000087259	FALSE	TRUE	FALSE	FALSE	FALSE	1
CATG00000032614.1	CATG00000032614	RP24-225K18.5	ENSMUSG00000086924	FALSE	TRUE	TRUE	TRUE	FALSE	3
RP11-1055B8.9	ENSG00000275966	RP23-37J21.6	ENSMUSG00000075389	FALSE	TRUE	FALSE	FALSE	FALSE	1
CATG00000047652.1	CATG00000047652	RP24-123B22.2	ENSMUSG00000113735	FALSE	TRUE	FALSE	FALSE	FALSE	1
CATG00000041759.1	CATG00000041759	RP23-15F7.3	ENSMUSG00000097055	FALSE	TRUE	FALSE	FALSE	FALSE	1
CATG00000041742.1	CATG00000041742	RP23-442I5.6	ENSMUSG00000113621	FALSE	TRUE	FALSE	FALSE	TRUE	2
AC073479.1	ENSG00000232044	RP23-195H19.1	ENSMUSG00000094002	FALSE	TRUE	FALSE	TRUE	FALSE	2
RP11-384J4.1	ENSG00000257612	RP24-87E7.1	ENSMUSG00000104308	FALSE	TRUE	FALSE	FALSE	FALSE	1
RP11-260G13.1	ENSG00000258107	RP23-71C5.1	ENSMUSG00000112353	FALSE	TRUE	FALSE	TRUE	TRUE	3
CATG00000018904.1	CATG00000018904	RP23-417C21.1	ENSMUSG00000085298	FALSE	TRUE	FALSE	FALSE	TRUE	2
RP11-355I22.5	ENSG00000258842	RP23-182N12.2	ENSMUSG00000100192	FALSE	TRUE	FALSE	FALSE	TRUE	2
FUT8-AS1	ENSG00000276116	RP23-278O17.1	ENSMUSG00000112150	FALSE	TRUE	FALSE	TRUE	TRUE	3
RP11-109N23.4	ENSG00000258813	RP23-291K4.3	ENSMUSG00000099708	FALSE	TRUE	TRUE	FALSE	FALSE	2
RP11-232C2.2	ENSG00000258874	RP23-55L9.1	ENSMUSG00000103136	FALSE	TRUE	FALSE	FALSE	TRUE	2
RP11-356K23.1	ENSG00000258752	RP23-127O4.1	ENSMUSG00000033731	FALSE	TRUE	FALSE	FALSE	FALSE	1
RP11-179A9.4	ENSG00000285205	RP24-352D3.1	ENSMUSG00000114826	FALSE	TRUE	FALSE	TRUE	FALSE	2
CATG00000020039.1	CATG00000020039	RP24-357P7.3	ENSMUSG00000114181	FALSE	TRUE	TRUE	FALSE	FALSE	2
CATG00000020058.1	CATG00000020058	RP23-394E9.1	ENSMUSG00000113835	FALSE	TRUE	TRUE	FALSE	FALSE	2
MEG8	ENSG00000225746	Rian	ENSMUSG00000097451	FALSE	TRUE	FALSE	FALSE	FALSE	1
MEG9	ENSG00000223403	Mirg	ENSMUSG00000097391	FALSE	TRUE	FALSE	TRUE	FALSE	2
DIO3OS	ENSG00000258498	RP23-392O3.2	ENSMUSG00000113581	FALSE	TRUE	FALSE	TRUE	TRUE	3
CATG00000022102.1	CATG00000022102	RP23-60K23.10	ENSMUSG00000113662	FALSE	TRUE	FALSE	FALSE	FALSE	1
CATG00000091573.1	CATG00000091573	RP24-403G3.1	ENSMUSG00000113875	FALSE	TRUE	TRUE	FALSE	TRUE	3
RP11-204E9.1	ENSG00000231754	RP23-262C6.2	ENSMUSG00000086363	FALSE	TRUE	FALSE	TRUE	FALSE	2
CATG00000082558.1	CATG00000082558	RP23-21N15.9	ENSMUSG00000114573	FALSE	TRUE	TRUE	FALSE	FALSE	2
TFAP2A-AS2	ENSG00000285278	RP24-132N9.2	ENSMUSG00000114936	FALSE	TRUE	FALSE	TRUE	FALSE	2
RP3-413H6.2	ENSG00000234427	RP23-21E23.3	ENSMUSG00000103479	FALSE	TRUE	TRUE	TRUE	FALSE	3
CATG00000087443.1	CATG00000087443	RP23-299N21.2	ENSMUSG00000113619	FALSE	TRUE	FALSE	FALSE	FALSE	1
RP1-151F17.1	ENSG00000229931	RP23-166O7.1	ENSMUSG00000038152	FALSE	TRUE	FALSE	FALSE	FALSE	1
CATG00000083006.1	CATG00000083006	RP24-259F16.2	ENSMUSG00000114681	FALSE	TRUE	TRUE	FALSE	TRUE	3
CATG00000079077.1	CATG00000079077	RP23-96D5.3	ENSMUSG00000113121	FALSE	TRUE	FALSE	FALSE	FALSE	1
CATG00000076640.1	CATG00000076640	RP23-128L22.2	ENSMUSG00000089827	FALSE	TRUE	FALSE	TRUE	TRUE	3
LINC00461	ENSG00000245526	RP23-88A13.2	ENSMUSG00000050334	FALSE	TRUE	TRUE	TRUE	FALSE	3
CTC-467M3.1	ENSG00000245864	RP23-88A13.3	ENSMUSG00000097265	FALSE	TRUE	FALSE	FALSE	TRUE	2
CATG00000076590.1	CATG00000076590	RP23-88A13.4	ENSMUSG00000102969	FALSE	TRUE	FALSE	FALSE	FALSE	1
CTC-358I24.1	ENSG00000247828	RP23-445G17.1	ENSMUSG00000097292	FALSE	TRUE	FALSE	FALSE	FALSE	1
CTD-2227C6.2	ENSG00000249664	RP24-394J17.3	ENSMUSG00000103228	FALSE	TRUE	FALSE	FALSE	FALSE	1
CTD-2218K11.2	ENSG00000249100	RP23-222A16.1	ENSMUSG00000102793	FALSE	TRUE	TRUE	FALSE	FALSE	2
CTD-2015A6.1	ENSG00000248393	RP24-132E6.1	ENSMUSG00000103069	FALSE	TRUE	FALSE	FALSE	FALSE	1
CTD-2249K22.1	ENSG00000249483	RP23-241P22.1	ENSMUSG00000097182	FALSE	TRUE	FALSE	TRUE	FALSE	2
CATG00000080296.1	CATG00000080296	RP23-237P18.2	ENSMUSG00000114968	FALSE	TRUE	TRUE	FALSE	FALSE	2
CATG00000076377.1	CATG00000076377	RP23-97B15.4	ENSMUSG00000113647	FALSE	TRUE	FALSE	TRUE	FALSE	2
CATG00000076368.1	CATG00000076368	RP23-464E7.4	ENSMUSG00000042857	FALSE	TRUE	FALSE	FALSE	FALSE	1
CTC-235G5.3	ENSG00000248127	RP24-202N2.2	ENSMUSG00000100475	FALSE	TRUE	FALSE	FALSE	FALSE	1
RP11-79P5.9	ENSG00000272525	RP24-76E2.3	ENSMUSG00000048603	FALSE	TRUE	FALSE	FALSE	FALSE	1
CTD-2582M21.1	ENSG00000251044	RP23-99G9.1	ENSMUSG00000099774	FALSE	TRUE	FALSE	FALSE	TRUE	2
RP11-434D9.1	ENSG00000249364	RP23-70P8.1	ENSMUSG00000102542	FALSE	TRUE	FALSE	TRUE	FALSE	2
AC099754.1	ENSG00000225386	RP23-2H7.2	ENSMUSG00000097547	FALSE	TRUE	FALSE	FALSE	FALSE	1
RP11-463J10.3	ENSG00000259007	RP24-80P9.3	ENSMUSG00000114436	FALSE	TRUE	FALSE	FALSE	FALSE	1
RP11-137L10.6	ENSG00000221817	RP24-155O13.2	ENSMUSG00000084925	FALSE	TRUE	TRUE	TRUE	FALSE	3
CATG00000115633.1	CATG00000115633	RP23-300H21.9	ENSMUSG00000114241	FALSE	TRUE	TRUE	FALSE	TRUE	3
RP11-399K21.6	ENSG00000226051	RP24-428B12.4	ENSMUSG00000104232	FALSE	TRUE	TRUE	TRUE	FALSE	3
RP11-180I22.2	ENSG00000225497	RP24-212L9.1	ENSMUSG00000100100	FALSE	TRUE	FALSE	FALSE	FALSE	1
CATG00000000214.1	CATG00000000214	RP24-498C9.1	ENSMUSG00000048628	FALSE	TRUE	FALSE	FALSE	TRUE	2
RP11-202P11.1	ENSG00000224596	Zmiz1os1	ENSMUSG00000087535	FALSE	TRUE	FALSE	FALSE	FALSE	1
RP11-255M1.1	ENSG00000236208	RP23-56C21.2	ENSMUSG00000101086	FALSE	TRUE	TRUE	TRUE	TRUE	4
RP11-77P6.2	ENSG00000227896	RP24-260F19.4	ENSMUSG00000115007	FALSE	TRUE	FALSE	TRUE	TRUE	3
CTD-2201G16.1	ENSG00000258444	RP23-93K3.2	ENSMUSG00000101680	FALSE	TRUE	FALSE	FALSE	TRUE	2
CATG00000018308.1	CATG00000018308	RP23-93K3.8	ENSMUSG00000115610	FALSE	TRUE	FALSE	TRUE	FALSE	2
RP11-61K9.3	ENSG00000275964	RP23-170I24.2	ENSMUSG00000100017	FALSE	TRUE	FALSE	FALSE	FALSE	1
CATG00000016565.1	CATG00000016565	RP23-379C1.1	ENSMUSG00000086112	FALSE	TRUE	FALSE	FALSE	FALSE	1
RP11-34F20.7	ENSG00000274270	RP24-271M20.2	ENSMUSG00000104187	FALSE	TRUE	FALSE	TRUE	FALSE	2
CATG00000017176.1	CATG00000017176	Gm26536	ENSMUSG00000097501	FALSE	TRUE	FALSE	FALSE	FALSE	1
RP11-403C10.2	ENSG00000253230	Mir124a-1hg	ENSMUSG00000097545	FALSE	TRUE	FALSE	TRUE	FALSE	2
CATG00000098275.1	CATG00000098275	RP23-177N16.1	ENSMUSG00000093744	FALSE	TRUE	FALSE	FALSE	TRUE	2
CATG00000015041.1	CATG00000015041	RP23-220B20.4	ENSMUSG00000115271	FALSE	TRUE	FALSE	FALSE	FALSE	1
RP11-223F20.2	ENSG00000234767	RP23-126A8.1	ENSMUSG00000103410	FALSE	TRUE	FALSE	TRUE	FALSE	2
RP11-30C8.2	ENSG00000224853	RP23-354M3.2	ENSMUSG00000103188	FALSE	TRUE	FALSE	FALSE	FALSE	1
RP11-477B16.5	ENSG00000227640	RP24-273I13.1	ENSMUSG00000090534	FALSE	TRUE	FALSE	TRUE	FALSE	2
RP11-5N11.7	ENSG00000249688	RP23-41F9.2	ENSMUSG00000103130	FALSE	TRUE	FALSE	TRUE	FALSE	2
CTD-2001E22.2	ENSG00000250786	Snhg18	ENSMUSG00000096956	FALSE	TRUE	FALSE	FALSE	TRUE	2
HAS2AS	ENSG00000248690	Has2os	ENSMUSG00000086541	FALSE	TRUE	FALSE	FALSE	FALSE	1
CATG00000100755.1	CATG00000100755	RP23-108H23.2	ENSMUSG00000097493	FALSE	TRUE	FALSE	FALSE	FALSE	1
Z83844.1	ENSG00000233360	AL592169.2	ENSMUSG00000084864	FALSE	TRUE	FALSE	FALSE	TRUE	2
RP5-1039K5.18	ENSG00000273214	RP23-28O11.1	ENSMUSG00000075555	FALSE	TRUE	FALSE	FALSE	FALSE	1
MIRLET7BHG	ENSG00000197182	RP23-463E8.3	ENSMUSG00000116305	FALSE	TRUE	TRUE	FALSE	TRUE	3
CATG00000009007.1	CATG00000009007	RP23-342B21.5	ENSMUSG00000116010	FALSE	TRUE	FALSE	FALSE	TRUE	2
RP11-753H16.4	ENSG00000257477	RP23-142L24.1	ENSMUSG00000104327	FALSE	TRUE	TRUE	FALSE	TRUE	3
RP11-166B2.8	ENSG00000263307	RP23-230D17.7	ENSMUSG00000097537	FALSE	TRUE	FALSE	FALSE	FALSE	1
RP11-132N15.3	ENSG00000224187	RP23-137L8.2	ENSMUSG00000115869	FALSE	TRUE	FALSE	FALSE	FALSE	1
CATG00000061630.1	CATG00000061630	1700007L15Rik	ENSMUSG00000097318	FALSE	TRUE	FALSE	TRUE	TRUE	3
CATG00000065979.1	CATG00000065979	RP24-92K17.3	ENSMUSG00000086083	FALSE	TRUE	FALSE	FALSE	FALSE	1
RP11-768G7.2	ENSG00000241213	RP23-469N16.1	ENSMUSG00000102417	FALSE	TRUE	FALSE	TRUE	FALSE	2
RP11-446H18.3	ENSG00000243701	Dubr	ENSMUSG00000022639	FALSE	TRUE	FALSE	FALSE	FALSE	1
RP11-779P15.2	ENSG00000243089	RP23-210I15.1	ENSMUSG00000104285	FALSE	TRUE	FALSE	TRUE	FALSE	2
CATG00000056400.1	CATG00000056400	RP24-443G20.1	ENSMUSG00000109338	FALSE	TRUE	FALSE	FALSE	FALSE	1
AP000288.2	ENSG00000232539	RP23-428P5.4	ENSMUSG00000102958	FALSE	TRUE	TRUE	TRUE	FALSE	3
CATG00000055977.1	CATG00000055977	RP23-465H23.2	ENSMUSG00000097139	FALSE	TRUE	FALSE	FALSE	FALSE	1
RP1-301L19.1	ENSG00000225683	AC090963.2	ENSMUSG00000089633	FALSE	TRUE	FALSE	FALSE	FALSE	1
RP11-304L19.5	ENSG00000260260	Rab26os	ENSMUSG00000093565	FALSE	TRUE	TRUE	FALSE	FALSE	2
CATG00000083614.1	CATG00000083614	RP23-222K15.23	ENSMUSG00000092564	FALSE	TRUE	FALSE	FALSE	FALSE	1
RP1-244F24.1	ENSG00000271857	Runx2os1	ENSMUSG00000073394	FALSE	TRUE	TRUE	FALSE	TRUE	3
RP11-535K1.1	ENSG00000204091	RP24-176G22.2	ENSMUSG00000101012	FALSE	TRUE	FALSE	FALSE	FALSE	1
RP11-6N13.1	ENSG00000251574	RP24-96P15.1	ENSMUSG00000101606	FALSE	TRUE	FALSE	TRUE	FALSE	2
CATG00000042466.1	CATG00000042466	Gm17315	ENSMUSG00000097791	FALSE	TRUE	TRUE	TRUE	FALSE	3
RP11-89K21.1	ENSG00000259439	Six3os1	ENSMUSG00000093460	FALSE	TRUE	FALSE	TRUE	TRUE	3
SIX3-AS1	ENSG00000236502	RP24-68F22.7	ENSMUSG00000099635	FALSE	TRUE	FALSE	TRUE	TRUE	3
AC009236.1	ENSG00000205054	RP23-449G13.1	ENSMUSG00000100345	FALSE	TRUE	TRUE	TRUE	FALSE	3
AC106869.2	ENSG00000226087	RP23-243O16.1	ENSMUSG00000100847	FALSE	TRUE	TRUE	FALSE	FALSE	2
RP11-135A24.4	ENSG00000233825	RP23-258L8.1	ENSMUSG00000101320	FALSE	TRUE	FALSE	FALSE	TRUE	2
RP11-268I9.2	ENSG00000265142	RP24-66N1.1	ENSMUSG00000095438	FALSE	TRUE	FALSE	FALSE	FALSE	1
RP11-627G18.3	ENSG00000266010	1010001N08Rik	ENSMUSG00000097222	FALSE	TRUE	FALSE	TRUE	FALSE	2
AC012123.1	ENSG00000228835	AC140283.1	ENSMUSG00000043168	FALSE	TRUE	FALSE	TRUE	FALSE	2
CTD-3224K15.2	ENSG00000250635	RP24-326K11.2	ENSMUSG00000100320	FALSE	TRUE	TRUE	TRUE	FALSE	3
CATG00000081496.1	CATG00000081496	AC129603.1	ENSMUSG00000085289	FALSE	TRUE	FALSE	FALSE	FALSE	1
RP11-492A10.1	ENSG00000246316	RP23-304I16.1	ENSMUSG00000098284	FALSE	TRUE	FALSE	FALSE	FALSE	1
RP11-756H20.1	ENSG00000260192	RP23-211N23.1	ENSMUSG00000104455	FALSE	TRUE	FALSE	FALSE	FALSE	1
RP11-849I19.1	ENSG00000263146	RP23-148P22.2	ENSMUSG00000098720	FALSE	TRUE	FALSE	FALSE	TRUE	2
CATG00000002598.1	CATG00000002598	AC167245.6	ENSMUSG00000084876	FALSE	TRUE	TRUE	FALSE	TRUE	3
RP11-375O18.2	ENSG00000233086	RP24-370B21.1	ENSMUSG00000103488	FALSE	TRUE	FALSE	FALSE	FALSE	1
CATG00000108451.1	CATG00000108451	AC121973.1	ENSMUSG00000044387	FALSE	TRUE	TRUE	FALSE	FALSE	2
RP11-509J21.2	ENSG00000237359	RP23-107E10.1	ENSMUSG00000101084	FALSE	TRUE	FALSE	FALSE	TRUE	2
CATG00000115940.1	CATG00000115940	Gm26902	ENSMUSG00000097558	FALSE	TRUE	TRUE	FALSE	TRUE	3
RP11-501J20.5	ENSG00000225936	RP23-292H20.1	ENSMUSG00000101630	FALSE	TRUE	TRUE	FALSE	FALSE	2
RP11-245J24.1	ENSG00000238276	E330013P04Rik	ENSMUSG00000053117	FALSE	TRUE	FALSE	FALSE	FALSE	1
RP11-319I23.2	ENSG00000232139	RP23-159D6.1	ENSMUSG00000099678	FALSE	TRUE	FALSE	TRUE	FALSE	2
RP1-315G1.3	ENSG00000232412	RP23-295D9.3	ENSMUSG00000104042	FALSE	TRUE	TRUE	FALSE	TRUE	3
RP1-30E17.2	ENSG00000225689	RP23-263F7.3	ENSMUSG00000101233	FALSE	TRUE	FALSE	FALSE	TRUE	2
AC004383.4	ENSG00000223749	RP23-173F3.5	ENSMUSG00000101603	FALSE	TRUE	FALSE	FALSE	FALSE	1
RP13-210D15.10	ENSG00000284994	RP23-402J24.1	ENSMUSG00000085114	FALSE	TRUE	FALSE	FALSE	FALSE	1
LINC00632	ENSG00000203930	RP23-146D13.2	ENSMUSG00000071753	FALSE	TRUE	FALSE	FALSE	FALSE	1
AC002368.4	ENSG00000237741	RP23-207B22.1	ENSMUSG00000086676	FALSE	TRUE	FALSE	TRUE	FALSE	2
RP6-159A1.4	ENSG00000274536	RP23-23B17.2	ENSMUSG00000078122	FALSE	TRUE	TRUE	FALSE	FALSE	2
RP11-528B10.5	ENSG00000284391	RP23-142M12.5	ENSMUSG00000085314	FALSE	TRUE	FALSE	FALSE	TRUE	2
CATG00000111589.1	CATG00000111589	RP23-195A22.1	ENSMUSG00000085568	FALSE	TRUE	FALSE	FALSE	FALSE	1
MIR325HG	ENSG00000280870	RP23-316B4.2	ENSMUSG00000087620	FALSE	TRUE	FALSE	FALSE	FALSE	1
RP6-24A23.3	ENSG00000237863	RP23-415G1.4	ENSMUSG00000086426	FALSE	TRUE	FALSE	TRUE	TRUE	3
CATG00000110580.1	CATG00000110580	RP23-181L15.2	ENSMUSG00000087505	FALSE	TRUE	TRUE	TRUE	FALSE	3
RP11-1277A3.3	ENSG00000272459	MMADI00000386	MMADI00000386	FALSE	TRUE	FALSE	FALSE	TRUE	2
CATG00000076574.1	CATG00000076574	MMADI00000406	MMADI00000406	FALSE	TRUE	FALSE	FALSE	FALSE	1
CATG00000016500.1	CATG00000016500	MMADI00000447	MMADI00000447	FALSE	TRUE	FALSE	TRUE	FALSE	2
CATG00000012047.1	CATG00000012047	MMADI00000530	MMADI00000530	FALSE	TRUE	TRUE	TRUE	FALSE	3
CATG00000063209.1	CATG00000063209	MMADI00000544	MMADI00000544	FALSE	TRUE	FALSE	TRUE	FALSE	2
CATG00000065539.1	CATG00000065539	MMADI00000570	MMADI00000570	FALSE	TRUE	FALSE	TRUE	FALSE	2
RP11-490M8.1	ENSG00000260025	MMADI00000653	MMADI00000653	FALSE	TRUE	FALSE	FALSE	FALSE	1
AC007254.3	ENSG00000227028	MMADI00000659	MMADI00000659	FALSE	TRUE	FALSE	FALSE	FALSE	1
CATG00000048245.1	CATG00000048245	MMADI00000662	MMADI00000662	FALSE	TRUE	FALSE	TRUE	TRUE	3
CATG00000080924.1	CATG00000080924	MMADI00000696	MMADI00000696	FALSE	TRUE	FALSE	FALSE	FALSE	1
CATG00000000346.1	CATG00000000346	MMADI00000750	MMADI00000750	FALSE	TRUE	FALSE	FALSE	FALSE	1
CATG00000054391.1	CATG00000054391	MMADI00000843	MMADI00000843	FALSE	TRUE	FALSE	TRUE	FALSE	2
CATG00000099175.1	CATG00000099175	MMADI00000889	MMADI00000889	FALSE	TRUE	FALSE	FALSE	FALSE	1
AC022182.1	ENSG00000254777	MMADI00000960	MMADI00000960	FALSE	TRUE	TRUE	FALSE	FALSE	2
RP11-231N3.1	ENSG00000254438	MMADI00001279	MMADI00001279	FALSE	TRUE	TRUE	TRUE	FALSE	3
RP3-395M20.12	ENSG00000272449	RP24-89N4.5	ENSMUSG00000092483	FALSE	FALSE	TRUE	FALSE	FALSE	1
RP5-1092A3.5	ENSG00000271398	MMADI00001031	MMADI00001031	FALSE	FALSE	TRUE	FALSE	FALSE	1
RP11-84A19.2	ENSG00000203620	RP23-198O15.2	ENSMUSG00000086369	FALSE	FALSE	TRUE	FALSE	FALSE	1
RP11-131M11.2	ENSG00000278997	RP23-269B7.7	ENSMUSG00000085961	FALSE	FALSE	TRUE	FALSE	FALSE	1
RP11-566C13.2	ENSG00000284748	RP23-325M14.1	ENSMUSG00000087011	FALSE	FALSE	TRUE	FALSE	FALSE	1
RP11-420K8.1	ENSG00000226438	RP23-247I20.1	ENSMUSG00000087307	FALSE	FALSE	TRUE	FALSE	FALSE	1
RP11-399E6.4	ENSG00000229901	Foxo6os	ENSMUSG00000084929	FALSE	FALSE	TRUE	FALSE	FALSE	1
RP5-994D16.9	ENSG00000228452	RP23-344D2.10	ENSMUSG00000085626	FALSE	FALSE	TRUE	FALSE	FALSE	1
RP5-1198O20.4	ENSG00000230615	MMADI00001018	MMADI00001018	FALSE	FALSE	TRUE	FALSE	FALSE	1
RP5-850O15.4	ENSG00000225767	Dmrta2os	ENSMUSG00000085256	FALSE	FALSE	TRUE	FALSE	FALSE	1
RP4-682C21.5	ENSG00000178193	RP23-403C5.3	ENSMUSG00000105820	FALSE	FALSE	TRUE	FALSE	FALSE	1
RP5-1102E8.3	ENSG00000272855	RP24-117O8.1	ENSMUSG00000105337	FALSE	FALSE	TRUE	FALSE	FALSE	1
RP11-33E12.2	ENSG00000280099	RP24-267M11.2	ENSMUSG00000105146	FALSE	FALSE	TRUE	FALSE	FALSE	1
RP5-1065J22.8	ENSG00000273382	RP23-128G10.7	ENSMUSG00000105810	FALSE	FALSE	TRUE	FALSE	FALSE	1
RP4-773A18.4	ENSG00000227811	RP24-500I24.6	ENSMUSG00000106317	FALSE	FALSE	TRUE	FALSE	FALSE	1
RP11-426L16.8	ENSG00000215866	RP24-503L4.1	ENSMUSG00000100466	FALSE	FALSE	TRUE	FALSE	FALSE	1
RP11-68I18.10	ENSG00000261168	RP24-372P19.2	ENSMUSG00000097167	FALSE	FALSE	TRUE	FALSE	FALSE	1
RP11-263K19.6	ENSG00000236263	RP23-350K3.2	ENSMUSG00000105692	FALSE	FALSE	TRUE	FALSE	FALSE	1
RP1-35C21.2	ENSG00000227579	RP23-152E3.1	ENSMUSG00000102789	FALSE	FALSE	TRUE	TRUE	FALSE	2
RP11-74N20.1	ENSG00000232860	RP23-258M15.3	ENSMUSG00000103840	FALSE	FALSE	TRUE	FALSE	FALSE	1
RP11-480I12.10	ENSG00000260021	MMADI00000056	MMADI00000056	FALSE	FALSE	TRUE	FALSE	FALSE	1
RP11-496N12.6	ENSG00000234476	RP23-47K10.2	ENSMUSG00000056699	FALSE	FALSE	TRUE	FALSE	FALSE	1
AC010096.1	ENSG00000234597	RP23-228C13.6	ENSMUSG00000113913	FALSE	FALSE	TRUE	FALSE	FALSE	1
AC098828.2	ENSG00000234378	RP24-249A13.2	ENSMUSG00000112891	FALSE	FALSE	TRUE	FALSE	FALSE	1
AC013403.9	ENSG00000229122	RP23-113M20.4	ENSMUSG00000107201	FALSE	FALSE	TRUE	FALSE	FALSE	1
RP11-559M23.1	ENSG00000273106	1110020A21Rik	ENSMUSG00000097047	FALSE	FALSE	TRUE	FALSE	TRUE	2
RP11-355F16.1	ENSG00000270571	RP23-16B4.2	ENSMUSG00000107809	FALSE	FALSE	TRUE	FALSE	FALSE	1
RP11-301O19.1	ENSG00000273080	RP23-64D23.7	ENSMUSG00000108466	FALSE	FALSE	TRUE	FALSE	FALSE	1
RP11-286H15.1	ENSG00000272789	AC127347.1	ENSMUSG00000084824	FALSE	FALSE	TRUE	FALSE	FALSE	1
AC016725.4	ENSG00000224043	RP24-137J17.2	ENSMUSG00000102014	FALSE	FALSE	TRUE	FALSE	TRUE	2
AC023469.1	ENSG00000222031	RP24-531M17.1	ENSMUSG00000086007	FALSE	FALSE	TRUE	FALSE	FALSE	1
AC009227.3	ENSG00000238004	RP23-256M16.1	ENSMUSG00000087040	FALSE	FALSE	TRUE	FALSE	FALSE	1
AC013264.2	ENSG00000231621	RP24-97J22.2	ENSMUSG00000101674	FALSE	FALSE	TRUE	FALSE	FALSE	1
AC005037.3	ENSG00000183308	AC118698.3	ENSMUSG00000085054	FALSE	FALSE	TRUE	FALSE	FALSE	1
GPR1-AS	ENSG00000279220	Platr12	ENSMUSG00000086730	FALSE	FALSE	TRUE	FALSE	FALSE	1
AC097662.2	ENSG00000236432	RP23-404A6.2	ENSMUSG00000097564	FALSE	FALSE	TRUE	FALSE	FALSE	1
RP11-690I21.2	ENSG00000261096	RP23-11K8.4	ENSMUSG00000103609	FALSE	FALSE	TRUE	FALSE	FALSE	1
AC114812.8	ENSG00000224814	RP23-324B17.1	ENSMUSG00000092220	FALSE	FALSE	TRUE	FALSE	FALSE	1
AC016757.3	ENSG00000186235	RP24-503F14.1	ENSMUSG00000100253	FALSE	FALSE	TRUE	FALSE	FALSE	1
RP11-367H1.1	ENSG00000273113	RP24-263F3.1	ENSMUSG00000101952	FALSE	FALSE	TRUE	FALSE	FALSE	1
RP11-384L8.1	ENSG00000261572	RP24-66I20.1	ENSMUSG00000052724	FALSE	FALSE	TRUE	FALSE	FALSE	1
XXcos-LUCA16.1	ENSG00000213600	RP23-456B9.18	ENSMUSG00000102324	FALSE	FALSE	TRUE	FALSE	FALSE	1
RP11-572M11.4	ENSG00000240057	MMADI00000569	MMADI00000569	FALSE	FALSE	TRUE	FALSE	FALSE	1
RP11-255N4.2	ENSG00000241313	MMADI00000908	MMADI00000908	FALSE	FALSE	TRUE	FALSE	FALSE	1
RP11-747D18.1	ENSG00000239205	RP24-169F23.2	ENSMUSG00000102753	FALSE	FALSE	TRUE	FALSE	FALSE	1
RP11-360P21.2	ENSG00000229102	RP23-237L12.1	ENSMUSG00000102825	FALSE	FALSE	TRUE	FALSE	FALSE	1
RP11-29A1.3	ENSG00000223358	RP23-245B21.3	ENSMUSG00000097290	FALSE	FALSE	TRUE	FALSE	FALSE	1
RP11-656G9.3	ENSG00000233308	MMADI00000555	MMADI00000555	FALSE	FALSE	TRUE	FALSE	FALSE	1
RP11-440L14.3	ENSG00000260262	RP24-529E15.1	ENSMUSG00000105590	FALSE	FALSE	TRUE	FALSE	FALSE	1
RP11-520M5.5	ENSG00000249673	AC151669.1	ENSMUSG00000085166	FALSE	FALSE	TRUE	FALSE	FALSE	1
RP11-8L2.1	ENSG00000250546	MMADI00001085	MMADI00001085	FALSE	FALSE	TRUE	FALSE	FALSE	1
RP11-766F14.1	ENSG00000248676	RP24-553B2.3	ENSMUSG00000104776	FALSE	FALSE	TRUE	FALSE	FALSE	1
RP11-15B17.4	ENSG00000279098	RP23-209N19.1	ENSMUSG00000105748	FALSE	FALSE	TRUE	FALSE	FALSE	1
RP11-83A24.2	ENSG00000273247	AC102860.3	ENSMUSG00000102775	FALSE	FALSE	TRUE	FALSE	FALSE	1
RP11-364L4.3	ENSG00000250969	RP24-335D17.2	ENSMUSG00000098001	FALSE	FALSE	TRUE	FALSE	FALSE	1
RP11-673E1.1	ENSG00000251600	AC126539.1	ENSMUSG00000086912	FALSE	FALSE	TRUE	FALSE	FALSE	1
RP13-539F13.3	ENSG00000250406	RP24-134G9.4	ENSMUSG00000110202	FALSE	FALSE	TRUE	FALSE	FALSE	1
RP11-1336O20.2	ENSG00000249690	RP23-438M14.4	ENSMUSG00000104108	FALSE	FALSE	TRUE	FALSE	FALSE	1
CTD-2195M18.1	ENSG00000250056	RP23-459C10.5	ENSMUSG00000113299	FALSE	FALSE	TRUE	FALSE	FALSE	1
CTD-2154B17.1	ENSG00000250576	RP24-217P15.3	ENSMUSG00000115474	FALSE	FALSE	TRUE	FALSE	FALSE	1
CTD-2066L21.3	ENSG00000250697	RP23-35D4.1	ENSMUSG00000115804	FALSE	FALSE	TRUE	FALSE	FALSE	1
RP11-305P14.1	ENSG00000251391	RP23-213B1.2	ENSMUSG00000114206	FALSE	FALSE	TRUE	FALSE	FALSE	1
CTD-2235C13.3	ENSG00000271815	RP23-215B8.7	ENSMUSG00000113068	FALSE	FALSE	TRUE	FALSE	FALSE	1
RP11-107N7.1	ENSG00000253572	RP24-547G7.1	ENSMUSG00000103438	FALSE	FALSE	TRUE	FALSE	TRUE	2
CTD-2037K23.2	ENSG00000245556	RP23-213L20.4	ENSMUSG00000113494	FALSE	FALSE	TRUE	FALSE	FALSE	1
AC005740.6	ENSG00000271871	MMADI00000690	MMADI00000690	FALSE	FALSE	TRUE	FALSE	FALSE	1
AC005592.2	ENSG00000231185	MMADI00000691	MMADI00000691	FALSE	FALSE	TRUE	FALSE	FALSE	1
RP11-394O4.6	ENSG00000275871	Bvht	ENSMUSG00000098098	FALSE	FALSE	TRUE	FALSE	FALSE	1
AC008691.1	ENSG00000253311	RP23-266C4.1	ENSMUSG00000087172	FALSE	FALSE	TRUE	FALSE	FALSE	1
RP11-281O15.4	ENSG00000254035	RP23-292E3.4	ENSMUSG00000086226	FALSE	FALSE	TRUE	FALSE	FALSE	1
RP11-39H3.2	ENSG00000278965	MMADI00000201	MMADI00000201	FALSE	FALSE	TRUE	FALSE	FALSE	1
RP11-428J1.5	ENSG00000272142	RP23-388A16.2	ENSMUSG00000114270	FALSE	FALSE	TRUE	FALSE	FALSE	1
XXbac-BPG296P20.14	ENSG00000227198	RP23-115O3.18	ENSMUSG00000092241	FALSE	FALSE	TRUE	FALSE	FALSE	1
RP11-203B9.4	ENSG00000226803	RP23-32P22.1	ENSMUSG00000103072	FALSE	FALSE	TRUE	FALSE	FALSE	1
RP1-249I4.2	ENSG00000232311	RP23-381I17.2	ENSMUSG00000111587	FALSE	FALSE	TRUE	FALSE	FALSE	1
RP3-523C21.3	ENSG00000280155	RP23-232L11.2	ENSMUSG00000086148	FALSE	FALSE	TRUE	FALSE	TRUE	2
RP11-350J20.13	ENSG00000278899	RP24-258P4.8	ENSMUSG00000092190	FALSE	FALSE	TRUE	FALSE	FALSE	1
RP5-933K21.3	ENSG00000271040	RP23-52K8.2	ENSMUSG00000101133	FALSE	FALSE	TRUE	FALSE	FALSE	1
GS1-166A23.2	ENSG00000272361	RP23-89D11.2	ENSMUSG00000113832	FALSE	FALSE	TRUE	FALSE	FALSE	1
AC004543.2	ENSG00000237921	RP23-435C1.2	ENSMUSG00000113460	FALSE	FALSE	TRUE	FALSE	FALSE	1
RP1-170O19.14	ENSG00000253508	RP23-329P9.12	ENSMUSG00000102373	FALSE	FALSE	TRUE	FALSE	FALSE	1
RP11-455I9.1	ENSG00000278959	RP23-121E15.5	ENSMUSG00000107681	FALSE	FALSE	TRUE	FALSE	FALSE	1
AC002429.5	ENSG00000236197	RP23-353M17.3	ENSMUSG00000093570	FALSE	FALSE	TRUE	FALSE	FALSE	1
RP11-44M6.1	ENSG00000225807	AC124730.4	ENSMUSG00000079163	FALSE	FALSE	TRUE	FALSE	FALSE	1
RP4-726N20.2	ENSG00000240889	RP23-366P9.4	ENSMUSG00000086582	FALSE	FALSE	TRUE	FALSE	FALSE	1
AC093673.5	ENSG00000232533	RP23-329D23.8	ENSMUSG00000108033	FALSE	FALSE	TRUE	FALSE	FALSE	1
EXTL3-AS1	ENSG00000246339	RP23-453H5.2	ENSMUSG00000114693	FALSE	FALSE	TRUE	FALSE	FALSE	1
CTD-2373N4.3	ENSG00000279041	RP23-4F1.1	ENSMUSG00000098166	FALSE	FALSE	TRUE	FALSE	FALSE	1
RP11-11N9.4	ENSG00000247134	RP23-386L13.1	ENSMUSG00000110329	FALSE	FALSE	TRUE	FALSE	FALSE	1
RP11-1070A24.2	ENSG00000272457	AC102242.1	ENSMUSG00000085623	FALSE	FALSE	TRUE	FALSE	FALSE	1
CTA-397H3.3	ENSG00000253603	MMADI00000958	MMADI00000958	FALSE	FALSE	TRUE	FALSE	FALSE	1
RP11-91I20.1	ENSG00000255289	MMADI00000959	MMADI00000959	FALSE	FALSE	TRUE	FALSE	FALSE	1
RP11-758M4.1	ENSG00000254349	RP24-317E22.1	ENSMUSG00000099899	FALSE	FALSE	TRUE	FALSE	FALSE	1
CTD-3118D11.3	ENSG00000253699	RP23-408N4.1	ENSMUSG00000086071	FALSE	FALSE	TRUE	FALSE	FALSE	1
KB-1208A12.3	ENSG00000245970	RP24-542M6.2	ENSMUSG00000115685	FALSE	FALSE	TRUE	FALSE	FALSE	1
AF130342.1	ENSG00000249917	RP23-345K19.1	ENSMUSG00000115654	FALSE	FALSE	TRUE	FALSE	FALSE	1
RP11-56F10.3	ENSG00000254396	MMADI00000994	MMADI00000994	FALSE	FALSE	TRUE	FALSE	FALSE	1
RP11-555J4.4	ENSG00000223440	RP23-346D23.1	ENSMUSG00000087137	FALSE	FALSE	TRUE	FALSE	FALSE	1
RP11-112J3.15	ENSG00000228843	RP23-191F22.7	ENSMUSG00000086043	FALSE	FALSE	TRUE	FALSE	FALSE	1
RP11-112J3.16	ENSG00000227388	RP23-191F22.5	ENSMUSG00000085351	FALSE	FALSE	TRUE	FALSE	FALSE	1
RP11-406O23.2	ENSG00000232939	RP23-334A5.3	ENSMUSG00000073846	FALSE	FALSE	TRUE	FALSE	FALSE	1
RP11-202G18.1	ENSG00000227531	RP23-107J3.4	ENSMUSG00000086470	FALSE	FALSE	TRUE	FALSE	FALSE	1
C9orf147	ENSG00000230185	MMADI00000981	MMADI00000981	FALSE	FALSE	TRUE	FALSE	FALSE	1
RP11-276E15.4	ENSG00000226609	RP23-451K12.2	ENSMUSG00000073843	FALSE	FALSE	TRUE	FALSE	FALSE	1
RP11-356B19.11	ENSG00000271833	RP23-365F1.5	ENSMUSG00000104277	FALSE	FALSE	TRUE	FALSE	FALSE	1
RP11-167N5.5	ENSG00000267834	RP23-395P6.4	ENSMUSG00000084892	FALSE	FALSE	TRUE	FALSE	FALSE	1
RP11-247A12.1	ENSG00000234055	RP23-399D3.4	ENSMUSG00000087435	FALSE	FALSE	TRUE	FALSE	FALSE	1
RP11-398C13.6	ENSG00000272853	RP23-167G19.8	ENSMUSG00000085043	FALSE	FALSE	TRUE	FALSE	FALSE	1
RP11-414K1.3	ENSG00000204832	RP23-185P20.4	ENSMUSG00000104354	FALSE	FALSE	TRUE	FALSE	FALSE	1
RP11-348J12.2	ENSG00000226425	RP23-117H14.1	ENSMUSG00000102353	FALSE	FALSE	TRUE	FALSE	FALSE	1
RP11-18I14.10	ENSG00000269609	Gm26792	ENSMUSG00000096996	FALSE	FALSE	TRUE	FALSE	FALSE	1
AP006621.9	ENSG00000269915	AC163434.5	ENSMUSG00000086844	FALSE	FALSE	TRUE	FALSE	FALSE	1
RP11-58H20.3	ENSG00000177112	AC184052.2	ENSMUSG00000087160	FALSE	FALSE	TRUE	FALSE	FALSE	1
RP11-98J9.1	ENSG00000255411	RP23-348F4.1	ENSMUSG00000101755	FALSE	FALSE	TRUE	FALSE	FALSE	1
RP11-359E10.1	ENSG00000270607	RP23-378D16.5	ENSMUSG00000108950	FALSE	FALSE	TRUE	FALSE	FALSE	1
Z83001.1	ENSG00000228061	RP23-431C3.2	ENSMUSG00000084870	FALSE	FALSE	TRUE	FALSE	FALSE	1
RP11-872D17.4	ENSG00000254662	RP23-366I14.2	ENSMUSG00000086969	FALSE	FALSE	TRUE	FALSE	FALSE	1
RP11-855O10.2	ENSG00000250230	Gm26859	ENSMUSG00000097862	FALSE	FALSE	TRUE	FALSE	FALSE	1
RP11-25I9.3	ENSG00000203334	MMADI00001431	MMADI00001431	FALSE	FALSE	TRUE	FALSE	FALSE	1
RP11-110I1.6	ENSG00000255114	RP24-175C20.10	ENSMUSG00000111088	FALSE	FALSE	TRUE	FALSE	FALSE	1
RP11-687M24.7	ENSG00000259290	RP23-408K7.1	ENSMUSG00000111254	FALSE	FALSE	TRUE	FALSE	FALSE	1
LINC01395	ENSG00000281097	RP24-63K13.2	ENSMUSG00000110813	FALSE	FALSE	TRUE	FALSE	FALSE	1
RP11-713P17.4	ENSG00000254648	RP24-79I19.5	ENSMUSG00000111390	FALSE	FALSE	TRUE	FALSE	FALSE	1
RP5-951N9.1	ENSG00000249028	RP24-440E3.4	ENSMUSG00000108282	FALSE	FALSE	TRUE	FALSE	FALSE	1
RP11-666F17.1	ENSG00000234428	RP23-431M16.1	ENSMUSG00000107743	FALSE	FALSE	TRUE	FALSE	FALSE	1
RP11-993B23.3	ENSG00000257042	RP24-249N9.2	ENSMUSG00000085600	FALSE	FALSE	TRUE	FALSE	FALSE	1
RP11-848D3.5	ENSG00000257235	RP24-105I7.2	ENSMUSG00000112794	FALSE	FALSE	TRUE	FALSE	FALSE	1
RP11-415I12.3	ENSG00000249753	RP23-136O17.2	ENSMUSG00000111952	FALSE	FALSE	TRUE	FALSE	FALSE	1
RP11-338E21.2	ENSG00000225195	RP23-316F10.6	ENSMUSG00000112009	FALSE	FALSE	TRUE	FALSE	FALSE	1
RP11-320P7.2	ENSG00000257139	RP24-284M17.1	ENSMUSG00000100198	FALSE	FALSE	TRUE	FALSE	FALSE	1
RP11-887P2.6	ENSG00000258303	RP23-243B24.1	ENSMUSG00000112744	FALSE	FALSE	TRUE	FALSE	FALSE	1
RP3-473L9.4	ENSG00000257595	RP23-431M7.4	ENSMUSG00000104719	FALSE	FALSE	TRUE	FALSE	FALSE	1
AC003029.1	ENSG00000234608	RP23-181P9.3	ENSMUSG00000106590	FALSE	FALSE	TRUE	FALSE	FALSE	1
RP11-545P7.9	ENSG00000277566	RP23-297M4.7	ENSMUSG00000106825	FALSE	FALSE	TRUE	FALSE	FALSE	1
RP13-941N14.1	ENSG00000256742	AC121564.2	ENSMUSG00000056735	FALSE	FALSE	TRUE	FALSE	TRUE	2
RP11-195L15.2	ENSG00000276436	RP23-38F20.5	ENSMUSG00000115656	FALSE	FALSE	TRUE	FALSE	FALSE	1
RP11-694F24.2	ENSG00000223392	RP24-241I19.1	ENSMUSG00000098630	FALSE	FALSE	TRUE	FALSE	FALSE	1
RP11-87L10.1	ENSG00000228889	RP23-293N22.1	ENSMUSG00000102112	FALSE	FALSE	TRUE	FALSE	FALSE	1
RP11-430M15.1	ENSG00000233009	RP24-505E8.2	ENSMUSG00000115016	FALSE	FALSE	TRUE	FALSE	FALSE	1
RP11-203M5.7	ENSG00000258515	RP23-138C14.7	ENSMUSG00000097431	FALSE	FALSE	TRUE	FALSE	FALSE	1
RP11-203M5.8	ENSG00000258908	RP23-243M12.5	ENSMUSG00000103730	FALSE	FALSE	TRUE	TRUE	FALSE	2
RP11-66N24.7	ENSG00000273618	Zfhx2os	ENSMUSG00000093452	FALSE	FALSE	TRUE	TRUE	FALSE	2
RP11-468E2.10	ENSG00000276698	RP23-11O22.16	ENSMUSG00000115222	FALSE	FALSE	TRUE	FALSE	FALSE	1
RP11-964E11.2	ENSG00000258661	RP23-136M3.4	ENSMUSG00000089894	FALSE	FALSE	TRUE	FALSE	TRUE	2
CTD-2142D14.1	ENSG00000258649	RP24-136E11.1	ENSMUSG00000112704	FALSE	FALSE	TRUE	FALSE	FALSE	1
CTD-3028N15.1	ENSG00000249163	RP24-161A16.1	ENSMUSG00000113298	FALSE	FALSE	TRUE	FALSE	FALSE	1
RP11-589M4.3	ENSG00000258698	RP23-359O5.4	ENSMUSG00000115209	FALSE	FALSE	TRUE	FALSE	FALSE	1
CTD-2568P8.1	ENSG00000258556	RP23-334L9.4	ENSMUSG00000113779	FALSE	FALSE	TRUE	FALSE	FALSE	1
RP1-240K6.4	ENSG00000284930	RP24-210F23.7	ENSMUSG00000096953	FALSE	FALSE	TRUE	FALSE	FALSE	1
RP11-293M10.5	ENSG00000259687	RP24-233K8.1	ENSMUSG00000114163	FALSE	FALSE	TRUE	FALSE	FALSE	1
RP11-270M14.4	ENSG00000259103	RP23-43G12.3	ENSMUSG00000097902	FALSE	FALSE	TRUE	FALSE	FALSE	1
RP11-516J2.1	ENSG00000258402	RP23-76M13.4	ENSMUSG00000097488	FALSE	FALSE	TRUE	FALSE	FALSE	1
RP11-120E11.2	ENSG00000278396	RP23-449L24.1	ENSMUSG00000113907	FALSE	FALSE	TRUE	FALSE	FALSE	1
FAM181A-AS1	ENSG00000258584	RP23-226D9.5	ENSMUSG00000100789	FALSE	FALSE	TRUE	FALSE	TRUE	2
RP11-362L22.1	ENSG00000258620	RP23-281J12.2	ENSMUSG00000113966	FALSE	FALSE	TRUE	FALSE	FALSE	1
CTD-2134A5.4	ENSG00000258534	RP23-123N23.3	ENSMUSG00000113769	FALSE	FALSE	TRUE	FALSE	FALSE	1
RP11-44N21.3	ENSG00000280244	RP24-380G7.4	ENSMUSG00000113830	FALSE	FALSE	TRUE	FALSE	FALSE	1
RP11-111A22.1	ENSG00000259536	RP23-286G12.3	ENSMUSG00000084802	FALSE	FALSE	TRUE	FALSE	FALSE	1
CTD-2308G16.1	ENSG00000259377	RP24-126O19.4	ENSMUSG00000110895	FALSE	FALSE	TRUE	FALSE	FALSE	1
RP11-361D15.2	ENSG00000259238	RP23-277J20.1	ENSMUSG00000101555	FALSE	FALSE	TRUE	FALSE	FALSE	1
RP11-321F6.1	ENSG00000259471	RP24-209N21.4	ENSMUSG00000093616	FALSE	FALSE	TRUE	FALSE	FALSE	1
RP11-315D16.4	ENSG00000260657	Gm26609	ENSMUSG00000097672	FALSE	FALSE	TRUE	FALSE	FALSE	1
RP11-138H8.3	ENSG00000259624	RP23-42F24.1	ENSMUSG00000095956	FALSE	FALSE	TRUE	FALSE	FALSE	1
RP11-592N21.2	ENSG00000260586	RP23-106F10.2	ENSMUSG00000111065	FALSE	FALSE	TRUE	FALSE	FALSE	1
RP11-60L3.6	ENSG00000277749	AC158996.2	ENSMUSG00000086624	FALSE	FALSE	TRUE	FALSE	FALSE	1
RP11-593F23.1	ENSG00000259422	MMADI00001435	MMADI00001435	FALSE	FALSE	TRUE	FALSE	FALSE	1
RP11-7M10.2	ENSG00000259415	RP24-120F8.5	ENSMUSG00000109302	FALSE	FALSE	TRUE	FALSE	FALSE	1
RP11-617F23.2	ENSG00000273691	RP24-174G2.2	ENSMUSG00000108365	FALSE	FALSE	TRUE	FALSE	FALSE	1
RP11-90E5.1	ENSG00000259356	RP24-573I5.1	ENSMUSG00000109079	FALSE	FALSE	TRUE	FALSE	FALSE	1
CTD-2380F24.1	ENSG00000261195	RP23-446E13.1	ENSMUSG00000109517	FALSE	FALSE	TRUE	FALSE	FALSE	1
AC004381.7	ENSG00000260510	RP24-263G24.2	ENSMUSG00000109233	FALSE	FALSE	TRUE	FALSE	FALSE	1
AF001550.7	ENSG00000262983	RP23-175F18.3	ENSMUSG00000109414	FALSE	FALSE	TRUE	FALSE	FALSE	1
RP11-196G11.3	ENSG00000280160	RP23-325D10.6	ENSMUSG00000108479	FALSE	FALSE	TRUE	FALSE	FALSE	1
RP11-401P9.7	ENSG00000278909	RP23-298O13.2	ENSMUSG00000110187	FALSE	FALSE	TRUE	FALSE	FALSE	1
CTD-3032H12.2	ENSG00000259711	RP24-390A22.1	ENSMUSG00000110290	FALSE	FALSE	TRUE	FALSE	FALSE	1
CTD-2258A20.4	ENSG00000246898	RP23-453P1.1	ENSMUSG00000109909	FALSE	FALSE	TRUE	FALSE	FALSE	1
RP11-297D21.4	ENSG00000270049	RP23-410B24.2	ENSMUSG00000104168	FALSE	FALSE	TRUE	FALSE	TRUE	2
RP1-253P7.4	ENSG00000197815	RP23-456O18.2	ENSMUSG00000085132	FALSE	FALSE	TRUE	FALSE	FALSE	1
RP11-78O7.2	ENSG00000270091	RP23-70A15.2	ENSMUSG00000072847	FALSE	FALSE	TRUE	FALSE	FALSE	1
AC087294.2	ENSG00000235530	Gm26534	ENSMUSG00000097747	FALSE	FALSE	TRUE	FALSE	FALSE	1
RP11-60A24.3	ENSG00000265542	RP24-402O2.2	ENSMUSG00000108634	FALSE	FALSE	TRUE	FALSE	FALSE	1
RP5-1171I10.5	ENSG00000265206	Mir142hg	ENSMUSG00000084796	FALSE	FALSE	TRUE	FALSE	TRUE	2
AC099850.1	ENSG00000224738	RP23-352L3.6	ENSMUSG00000085310	FALSE	FALSE	TRUE	FALSE	FALSE	1
AC005922.3	ENSG00000231749	RP23-102B2.2	ENSMUSG00000085629	FALSE	FALSE	TRUE	FALSE	FALSE	1
RP11-13N13.6	ENSG00000265656	4930563E18Rik	ENSMUSG00000097387	FALSE	FALSE	TRUE	FALSE	FALSE	1
RP11-718I15.1	ENSG00000267743	RP23-198J15.1	ENSMUSG00000114210	FALSE	FALSE	TRUE	FALSE	FALSE	1
AC004490.1	ENSG00000267122	RP24-121A12.3	ENSMUSG00000075558	FALSE	FALSE	TRUE	FALSE	FALSE	1
CTB-133G6.2	ENSG00000267852	MMADI00001308	MMADI00001308	FALSE	FALSE	TRUE	FALSE	FALSE	1
CTC-425F1.4	ENSG00000267458	AC155163.6	ENSMUSG00000087685	FALSE	FALSE	TRUE	FALSE	FALSE	1
CTD-2540B15.12	ENSG00000270212	MMADI00001244	MMADI00001244	FALSE	FALSE	TRUE	FALSE	FALSE	1
CTC-273B12.10	ENSG00000269814	RP24-354I16.2	ENSMUSG00000109602	FALSE	FALSE	TRUE	FALSE	FALSE	1
RP5-967N21.12	ENSG00000278719	RP23-77H16.5	ENSMUSG00000086575	FALSE	FALSE	TRUE	FALSE	FALSE	1
RP5-1025A1.3	ENSG00000275358	MMADI00000846	MMADI00000846	FALSE	FALSE	TRUE	FALSE	FALSE	1
NCRNA00028	ENSG00000233354	MMADI00000849	MMADI00000849	FALSE	FALSE	TRUE	FALSE	FALSE	1
RP5-1057B20.3	ENSG00000277550	RP23-396G1.4	ENSMUSG00000100860	FALSE	FALSE	TRUE	FALSE	FALSE	1
RP4-530I15.6	ENSG00000234693	RP23-209N3.1	ENSMUSG00000086411	FALSE	FALSE	TRUE	FALSE	FALSE	1
RP11-11M20.4	ENSG00000283078	RP23-23G3.3	ENSMUSG00000085704	FALSE	FALSE	TRUE	FALSE	FALSE	1
RP11-261N11.14	ENSG00000275620	RP23-397H18.2	ENSMUSG00000087293	FALSE	FALSE	TRUE	FALSE	FALSE	1
AP000699.2	ENSG00000237646	RP23-163K5.1	ENSMUSG00000115044	FALSE	FALSE	TRUE	FALSE	FALSE	1
AP000704.5	ENSG00000224790	RP23-163K5.4	ENSMUSG00000115246	FALSE	FALSE	TRUE	FALSE	FALSE	1
AJ011932.1	ENSG00000274248	RP24-485I12.4	ENSMUSG00000112291	FALSE	FALSE	TRUE	FALSE	FALSE	1
CTA-796E4.3	ENSG00000236464	RP23-156K23.1	ENSMUSG00000097962	FALSE	FALSE	TRUE	FALSE	FALSE	1
RP11-247I13.11	ENSG00000240591	RP23-191E3.18	ENSMUSG00000086049	FALSE	FALSE	TRUE	FALSE	FALSE	1
GTSE1-AS1	ENSG00000277232	RP23-151N6.4	ENSMUSG00000116435	FALSE	FALSE	TRUE	FALSE	FALSE	1
RP3-527F8.2	ENSG00000233093	RP23-153G22.2	ENSMUSG00000085808	FALSE	FALSE	TRUE	FALSE	FALSE	1
U52112.12	ENSG00000273769	RP23-373N8.8	ENSMUSG00000085669	FALSE	FALSE	TRUE	FALSE	FALSE	1
XX-FW83563B9.5	ENSG00000280195	MMADI00001502	MMADI00001502	FALSE	FALSE	TRUE	FALSE	FALSE	1
CATG00000000314.1	CATG00000000314	RP23-478G5.1	ENSMUSG00000097310	FALSE	FALSE	TRUE	FALSE	FALSE	1
CATG00000000700.1	CATG00000000700	19.47525802-47711187.1	ENSMUSG00000086121	FALSE	FALSE	TRUE	FALSE	FALSE	1
CATG00000001520.1	CATG00000001520	RP23-462D5.5	ENSMUSG00000109904	FALSE	FALSE	TRUE	FALSE	FALSE	1
CATG00000002229.1	CATG00000002229	Gm17281	ENSMUSG00000097317	FALSE	FALSE	TRUE	FALSE	FALSE	1
CATG00000002314.1	CATG00000002314	RP23-421E12.13	ENSMUSG00000085179	FALSE	FALSE	TRUE	FALSE	FALSE	1
CATG00000002339.1	CATG00000002339	MMADI00000809	MMADI00000809	FALSE	FALSE	TRUE	FALSE	FALSE	1
CATG00000002938.1	CATG00000002938	RP24-281E19.1	ENSMUSG00000053360	FALSE	FALSE	TRUE	FALSE	FALSE	1
CATG00000003997.1	CATG00000003997	RP23-444K20.4	ENSMUSG00000111345	FALSE	FALSE	TRUE	FALSE	FALSE	1
CATG00000004080.1	CATG00000004080	RP24-395P13.5	ENSMUSG00000111074	FALSE	FALSE	TRUE	FALSE	FALSE	1
CATG00000004170.1	CATG00000004170	RP23-445E20.7	ENSMUSG00000108391	FALSE	FALSE	TRUE	FALSE	FALSE	1
CATG00000004324.1	CATG00000004324	RP24-63K13.5	ENSMUSG00000111771	FALSE	FALSE	TRUE	FALSE	FALSE	1
CATG00000004415.1	CATG00000004415	RP23-410O11.1	ENSMUSG00000111109	FALSE	FALSE	TRUE	FALSE	FALSE	1
CATG00000004581.1	CATG00000004581	RP23-118G3.2	ENSMUSG00000092536	FALSE	FALSE	TRUE	FALSE	FALSE	1
CATG00000004847.1	CATG00000004847	RP24-527P22.4	ENSMUSG00000106500	FALSE	FALSE	TRUE	FALSE	FALSE	1
CATG00000004905.1	CATG00000004905	RP24-403B15.1	ENSMUSG00000087475	FALSE	FALSE	TRUE	FALSE	FALSE	1
CATG00000004942.1	CATG00000004942	AC160535.2	ENSMUSG00000087621	FALSE	FALSE	TRUE	FALSE	FALSE	1
CATG00000005683.1	CATG00000005683	RP23-404I24.3	ENSMUSG00000067577	FALSE	FALSE	TRUE	FALSE	FALSE	1
CATG00000005759.1	CATG00000005759	MMADI00000737	MMADI00000737	FALSE	FALSE	TRUE	FALSE	FALSE	1
CATG00000005878.1	CATG00000005878	RP23-140G16.2	ENSMUSG00000086938	FALSE	FALSE	TRUE	FALSE	FALSE	1
CATG00000006636.1	CATG00000006636	RP23-431G3.3	ENSMUSG00000110766	FALSE	FALSE	TRUE	FALSE	FALSE	1
CATG00000008025.1	CATG00000008025	RP23-174M4.2	ENSMUSG00000108121	FALSE	FALSE	TRUE	FALSE	FALSE	1
CATG00000008036.1	CATG00000008036	Lockd	ENSMUSG00000098318	FALSE	FALSE	TRUE	FALSE	FALSE	1
CATG00000008381.1	CATG00000008381	RP23-35A4.1	ENSMUSG00000085213	FALSE	FALSE	TRUE	FALSE	FALSE	1
CATG00000008474.1	CATG00000008474	RP23-311O16.1	ENSMUSG00000085077	FALSE	FALSE	TRUE	FALSE	FALSE	1
CATG00000008633.1	CATG00000008633	RP24-448D10.1	ENSMUSG00000097068	FALSE	FALSE	TRUE	FALSE	FALSE	1
CATG00000008932.1	CATG00000008932	Galnt6os	ENSMUSG00000090062	FALSE	FALSE	TRUE	FALSE	FALSE	1
CATG00000009113.1	CATG00000009113	CT7-BM104O10.3	ENSMUSG00000090761	FALSE	FALSE	TRUE	FALSE	FALSE	1
CATG00000009159.1	CATG00000009159	RP24-492D11.5	ENSMUSG00000087163	FALSE	FALSE	TRUE	FALSE	FALSE	1
CATG00000009867.1	CATG00000009867	RP24-341P14.1	ENSMUSG00000028009	FALSE	FALSE	TRUE	FALSE	FALSE	1
CATG00000010586.1	CATG00000010586	RP23-418H8.3	ENSMUSG00000106909	FALSE	FALSE	TRUE	FALSE	FALSE	1
CATG00000010661.1	CATG00000010661	RP23-214I6.4	ENSMUSG00000105107	FALSE	FALSE	TRUE	FALSE	FALSE	1
CATG00000011429.1	CATG00000011429	RP23-383I7.4	ENSMUSG00000084807	FALSE	FALSE	TRUE	FALSE	FALSE	1
CATG00000011570.1	CATG00000011570	RP23-359M3.6	ENSMUSG00000107964	FALSE	FALSE	TRUE	FALSE	FALSE	1
CATG00000012509.1	CATG00000012509	RP24-121J1.2	ENSMUSG00000112246	FALSE	FALSE	TRUE	FALSE	FALSE	1
CATG00000013246.1	CATG00000013246	RP24-555M20.3	ENSMUSG00000105071	FALSE	FALSE	TRUE	FALSE	FALSE	1
CATG00000013247.1	CATG00000013247	RP24-555M20.5	ENSMUSG00000105664	FALSE	FALSE	TRUE	FALSE	FALSE	1
CATG00000013322.1	CATG00000013322	RP23-431M7.2	ENSMUSG00000104872	FALSE	FALSE	TRUE	FALSE	FALSE	1
CATG00000013334.1	CATG00000013334	RP24-435H23.1	ENSMUSG00000104999	FALSE	FALSE	TRUE	FALSE	FALSE	1
CATG00000013341.1	CATG00000013341	RP23-50I16.3	ENSMUSG00000106115	FALSE	FALSE	TRUE	FALSE	FALSE	1
CATG00000013611.1	CATG00000013611	RP23-214I6.3	ENSMUSG00000106555	FALSE	FALSE	TRUE	FALSE	FALSE	1
CATG00000015810.1	CATG00000015810	RP24-414E6.2	ENSMUSG00000087479	FALSE	FALSE	TRUE	FALSE	FALSE	1
CATG00000016453.1	CATG00000016453	RP23-395B13.2	ENSMUSG00000105976	FALSE	FALSE	TRUE	FALSE	FALSE	1
CATG00000016639.1	CATG00000016639	AC133954.1	ENSMUSG00000085565	FALSE	FALSE	TRUE	FALSE	FALSE	1
CATG00000016785.1	CATG00000016785	RP23-137P16.2	ENSMUSG00000106589	FALSE	FALSE	TRUE	FALSE	FALSE	1
CATG00000017508.1	CATG00000017508	RP23-55A5.4	ENSMUSG00000114980	FALSE	FALSE	TRUE	FALSE	FALSE	1
CATG00000017855.1	CATG00000017855	RP24-119M15.2	ENSMUSG00000115390	FALSE	FALSE	TRUE	FALSE	FALSE	1
CATG00000017996.1	CATG00000017996	RP24-387H11.2	ENSMUSG00000095279	FALSE	FALSE	TRUE	FALSE	FALSE	1
CATG00000018138.1	CATG00000018138	MMADI00001317	MMADI00001317	FALSE	FALSE	TRUE	FALSE	FALSE	1
CATG00000018489.1	CATG00000018489	RP23-402F16.3	ENSMUSG00000112412	FALSE	FALSE	TRUE	FALSE	FALSE	1
CATG00000019064.1	CATG00000019064	RP23-226A4.3	ENSMUSG00000115617	FALSE	FALSE	TRUE	FALSE	FALSE	1
CATG00000019066.1	CATG00000019066	RP23-226A4.10	ENSMUSG00000115823	FALSE	FALSE	TRUE	FALSE	FALSE	1
CATG00000019181.1	CATG00000019181	MMADI00000302	MMADI00000302	FALSE	FALSE	TRUE	FALSE	FALSE	1
CATG00000019424.1	CATG00000019424	RP24-388M1.8	ENSMUSG00000097575	FALSE	FALSE	TRUE	FALSE	FALSE	1
CATG00000019524.1	CATG00000019524	RP23-465F1.3	ENSMUSG00000113317	FALSE	FALSE	TRUE	FALSE	FALSE	1
CATG00000019949.1	CATG00000019949	RP23-276E10.3	ENSMUSG00000113265	FALSE	FALSE	TRUE	FALSE	FALSE	1
CATG00000020219.1	CATG00000020219	RP23-447P16.3	ENSMUSG00000097381	FALSE	FALSE	TRUE	FALSE	FALSE	1
CATG00000020511.1	CATG00000020511	Gm26751	ENSMUSG00000097542	FALSE	FALSE	TRUE	FALSE	FALSE	1
CATG00000021161.1	CATG00000021161	RP23-337O1.7	ENSMUSG00000115041	FALSE	FALSE	TRUE	FALSE	FALSE	1
CATG00000021427.1	CATG00000021427	RP23-359K10.9	ENSMUSG00000111929	FALSE	FALSE	TRUE	FALSE	FALSE	1
CATG00000021457.1	CATG00000021457	RP24-98A23.3	ENSMUSG00000097729	FALSE	FALSE	TRUE	FALSE	FALSE	1
CATG00000021467.1	CATG00000021467	Scarna3b	ENSMUSG00000112285	FALSE	FALSE	TRUE	FALSE	FALSE	1
CATG00000021720.1	CATG00000021720	RP24-357I4.2	ENSMUSG00000090722	FALSE	FALSE	TRUE	FALSE	FALSE	1
CATG00000021937.1	CATG00000021937	RP24-159O13.1	ENSMUSG00000100975	FALSE	FALSE	TRUE	FALSE	FALSE	1
CATG00000022111.1	CATG00000022111	RP23-367G12.5	ENSMUSG00000097832	FALSE	FALSE	TRUE	FALSE	FALSE	1
CATG00000022208.1	CATG00000022208	RP24-380G7.8	ENSMUSG00000097476	FALSE	FALSE	TRUE	FALSE	FALSE	1
CATG00000023523.1	CATG00000023523	RP23-203D1.2	ENSMUSG00000111761	FALSE	FALSE	TRUE	FALSE	FALSE	1
CATG00000023635.1	CATG00000023635	RP24-243A3.6	ENSMUSG00000097445	FALSE	FALSE	TRUE	FALSE	FALSE	1
CATG00000024697.1	CATG00000024697	RP23-46P4.7	ENSMUSG00000074912	FALSE	FALSE	TRUE	FALSE	FALSE	1
CATG00000025338.1	CATG00000025338	RP23-103K12.3	ENSMUSG00000085574	FALSE	FALSE	TRUE	FALSE	FALSE	1
CATG00000025349.1	CATG00000025349	RP24-153N24.3	ENSMUSG00000102994	FALSE	FALSE	TRUE	FALSE	FALSE	1
CATG00000025662.1	CATG00000025662	Gm26882	ENSMUSG00000096976	FALSE	FALSE	TRUE	FALSE	FALSE	1
CATG00000027420.1	CATG00000027420	RP24-97K3.3	ENSMUSG00000110702	FALSE	FALSE	TRUE	FALSE	FALSE	1
CATG00000027424.1	CATG00000027424	RP23-258M15.6	ENSMUSG00000099969	FALSE	FALSE	TRUE	FALSE	FALSE	1
CATG00000027707.1	CATG00000027707	RP23-129K6.1	ENSMUSG00000102271	FALSE	FALSE	TRUE	FALSE	FALSE	1
CATG00000029056.1	CATG00000029056	RP23-430B14.1	ENSMUSG00000108766	FALSE	FALSE	TRUE	FALSE	FALSE	1
CATG00000029423.1	CATG00000029423	RP23-264J18.1	ENSMUSG00000110556	FALSE	FALSE	TRUE	FALSE	FALSE	1
CATG00000030132.1	CATG00000030132	RP23-209N14.5	ENSMUSG00000100459	FALSE	FALSE	TRUE	FALSE	FALSE	1
CATG00000030612.1	CATG00000030612	Kcnab3os	ENSMUSG00000086900	FALSE	FALSE	TRUE	FALSE	FALSE	1
CATG00000031044.1	CATG00000031044	Ptprv	ENSMUSG00000097993	FALSE	FALSE	TRUE	FALSE	FALSE	1
CATG00000031172.1	CATG00000031172	RP23-101H2.1	ENSMUSG00000069796	FALSE	FALSE	TRUE	FALSE	FALSE	1
CATG00000031400.1	CATG00000031400	RP23-392I3.3	ENSMUSG00000086031	FALSE	FALSE	TRUE	FALSE	FALSE	1
CATG00000031413.1	CATG00000031413	Dhx58os	ENSMUSG00000085604	FALSE	FALSE	TRUE	FALSE	FALSE	1
CATG00000031671.1	CATG00000031671	RP23-151M22.7	ENSMUSG00000085578	FALSE	FALSE	TRUE	FALSE	FALSE	1
CATG00000032199.1	CATG00000032199	RP23-80J21.1	ENSMUSG00000086733	FALSE	FALSE	TRUE	FALSE	FALSE	1
CATG00000032598.1	CATG00000032598	RP23-161I3.2	ENSMUSG00000087675	FALSE	FALSE	TRUE	FALSE	FALSE	1
CATG00000032870.1	CATG00000032870	RP23-122P1.7	ENSMUSG00000086976	FALSE	FALSE	TRUE	FALSE	FALSE	1
CATG00000033736.1	CATG00000033736	RP23-398F7.6	ENSMUSG00000087216	FALSE	FALSE	TRUE	FALSE	FALSE	1
CATG00000033744.1	CATG00000033744	RP23-95L22.1	ENSMUSG00000103640	FALSE	FALSE	TRUE	FALSE	FALSE	1
CATG00000033876.1	CATG00000033876	RP23-196B19.3	ENSMUSG00000085242	FALSE	FALSE	TRUE	FALSE	FALSE	1
CATG00000033919.1	CATG00000033919	Dlx4os	ENSMUSG00000086552	FALSE	FALSE	TRUE	FALSE	FALSE	1
CATG00000034570.1	CATG00000034570	RP23-392H19.5	ENSMUSG00000085651	FALSE	FALSE	TRUE	FALSE	FALSE	1
CATG00000034675.1	CATG00000034675	RP24-288J3.1	ENSMUSG00000103467	FALSE	FALSE	TRUE	FALSE	FALSE	1
CATG00000034790.1	CATG00000034790	MMADI00000270	MMADI00000270	FALSE	FALSE	TRUE	FALSE	FALSE	1
CATG00000034822.1	CATG00000034822	RP23-11M24.2	ENSMUSG00000097925	FALSE	FALSE	TRUE	FALSE	FALSE	1
CATG00000035843.1	CATG00000035843	A330094K24Rik	ENSMUSG00000097666	FALSE	FALSE	TRUE	FALSE	FALSE	1
CATG00000036299.1	CATG00000036299	MMADI00000049	MMADI00000049	FALSE	FALSE	TRUE	FALSE	FALSE	1
CATG00000038573.1	CATG00000038573	RP23-123D6.11	ENSMUSG00000096981	FALSE	FALSE	TRUE	FALSE	FALSE	1
CATG00000039339.1	CATG00000039339	RP24-113D21.1	ENSMUSG00000108675	FALSE	FALSE	TRUE	FALSE	FALSE	1
CATG00000039461.1	CATG00000039461	RP23-191I16.4	ENSMUSG00000109214	FALSE	FALSE	TRUE	FALSE	FALSE	1
CATG00000039476.1	CATG00000039476	Gm26890	ENSMUSG00000097246	FALSE	FALSE	TRUE	FALSE	FALSE	1
CATG00000039493.1	CATG00000039493	RP23-457C1.1	ENSMUSG00000097231	FALSE	FALSE	TRUE	FALSE	FALSE	1
CATG00000039811.1	CATG00000039811	AC130680.15	ENSMUSG00000086032	FALSE	FALSE	TRUE	FALSE	FALSE	1
CATG00000040095.1	CATG00000040095	Atcayos	ENSMUSG00000085779	FALSE	FALSE	TRUE	FALSE	FALSE	1
CATG00000040343.1	CATG00000040343	RP23-247I1.9	ENSMUSG00000073739	FALSE	FALSE	TRUE	FALSE	FALSE	1
CATG00000040401.1	CATG00000040401	RP23-212H13.8	ENSMUSG00000110580	FALSE	FALSE	TRUE	FALSE	FALSE	1
CATG00000040722.1	CATG00000040722	RP23-471O11.1	ENSMUSG00000108704	FALSE	FALSE	TRUE	FALSE	FALSE	1
CATG00000040922.1	CATG00000040922	RP23-96N11.4	ENSMUSG00000099098	FALSE	FALSE	TRUE	FALSE	FALSE	1
CATG00000041269.1	CATG00000041269	RP23-345D18.5	ENSMUSG00000109632	FALSE	FALSE	TRUE	FALSE	FALSE	1
CATG00000041320.1	CATG00000041320	RP23-312I2.8	ENSMUSG00000108509	FALSE	FALSE	TRUE	TRUE	FALSE	2
CATG00000041958.1	CATG00000041958	RP23-141H24.1	ENSMUSG00000103287	FALSE	FALSE	TRUE	FALSE	FALSE	1
CATG00000042435.1	CATG00000042435	Gm26637	ENSMUSG00000097567	FALSE	FALSE	TRUE	FALSE	FALSE	1
CATG00000042639.1	CATG00000042639	MMADI00000668	MMADI00000668	FALSE	FALSE	TRUE	FALSE	FALSE	1
CATG00000043119.1	CATG00000043119	RP23-19L22.3	ENSMUSG00000085035	FALSE	FALSE	TRUE	FALSE	FALSE	1
CATG00000043852.1	CATG00000043852	RP23-134L6.5	ENSMUSG00000102762	FALSE	FALSE	TRUE	FALSE	FALSE	1
CATG00000043978.1	CATG00000043978	MMADI00000016	MMADI00000016	FALSE	FALSE	TRUE	FALSE	FALSE	1
CATG00000044325.1	CATG00000044325	RP24-534C15.3	ENSMUSG00000099336	FALSE	FALSE	TRUE	FALSE	FALSE	1
CATG00000044616.1	CATG00000044616	RP23-348C6.1	ENSMUSG00000104358	FALSE	FALSE	TRUE	FALSE	FALSE	1
CATG00000045529.1	CATG00000045529	RP23-326E21.2	ENSMUSG00000087345	FALSE	FALSE	TRUE	FALSE	FALSE	1
CATG00000046247.1	CATG00000046247	RP23-27C10.2	ENSMUSG00000103696	FALSE	FALSE	TRUE	FALSE	FALSE	1
CATG00000046492.1	CATG00000046492	RP23-121D17.2	ENSMUSG00000086740	FALSE	FALSE	TRUE	TRUE	FALSE	2
CATG00000046685.1	CATG00000046685	RP23-331P21.7	ENSMUSG00000087273	FALSE	FALSE	TRUE	FALSE	FALSE	1
CATG00000047054.1	CATG00000047054	RP23-11K8.3	ENSMUSG00000102927	FALSE	FALSE	TRUE	FALSE	FALSE	1
CATG00000047638.1	CATG00000047638	RP23-131N12.3	ENSMUSG00000114049	FALSE	FALSE	TRUE	FALSE	FALSE	1
CATG00000048032.1	CATG00000048032	MMADI00000649	MMADI00000649	FALSE	FALSE	TRUE	FALSE	FALSE	1
CATG00000048511.1	CATG00000048511	RP23-92B18.8	ENSMUSG00000086707	FALSE	FALSE	TRUE	FALSE	FALSE	1
CATG00000048515.1	CATG00000048515	RP23-92B18.4	ENSMUSG00000085165	FALSE	FALSE	TRUE	FALSE	FALSE	1
CATG00000049040.1	CATG00000049040	RP23-177J21.15	ENSMUSG00000108109	FALSE	FALSE	TRUE	FALSE	FALSE	1
CATG00000049811.1	CATG00000049811	RP23-133I8.4	ENSMUSG00000101224	FALSE	FALSE	TRUE	FALSE	FALSE	1
CATG00000049912.1	CATG00000049912	Gm26717	ENSMUSG00000097363	FALSE	FALSE	TRUE	FALSE	FALSE	1
CATG00000049984.1	CATG00000049984	MMADI00001039	MMADI00001039	FALSE	FALSE	TRUE	FALSE	FALSE	1
CATG00000051684.1	CATG00000051684	RP24-193D9.2	ENSMUSG00000103404	FALSE	FALSE	TRUE	FALSE	FALSE	1
CATG00000051757.1	CATG00000051757	RP23-430H22.3	ENSMUSG00000100786	FALSE	FALSE	TRUE	FALSE	FALSE	1
CATG00000052521.1	CATG00000052521	Platr3	ENSMUSG00000084762	FALSE	FALSE	TRUE	FALSE	FALSE	1
CATG00000052646.1	CATG00000052646	Gm26615	ENSMUSG00000097088	FALSE	FALSE	TRUE	FALSE	FALSE	1
CATG00000053061.1	CATG00000053061	RP23-290O4.2	ENSMUSG00000109877	FALSE	FALSE	TRUE	FALSE	FALSE	1
CATG00000053168.1	CATG00000053168	RP23-396G1.3	ENSMUSG00000092283	FALSE	FALSE	TRUE	FALSE	FALSE	1
CATG00000053322.1	CATG00000053322	RP23-144O20.5	ENSMUSG00000058812	FALSE	FALSE	TRUE	FALSE	FALSE	1
CATG00000053469.1	CATG00000053469	RP23-19L12.11	ENSMUSG00000090397	FALSE	FALSE	TRUE	FALSE	FALSE	1
CATG00000053603.1	CATG00000053603	RP23-412B2.2	ENSMUSG00000086548	FALSE	FALSE	TRUE	FALSE	FALSE	1
CATG00000054324.1	CATG00000054324	MMADI00001026	MMADI00001026	FALSE	FALSE	TRUE	FALSE	FALSE	1
CATG00000054927.1	CATG00000054927	RP23-140D14.12	ENSMUSG00000085760	FALSE	FALSE	TRUE	FALSE	FALSE	1
CATG00000055831.1	CATG00000055831	RP23-264F8.3	ENSMUSG00000093606	FALSE	FALSE	TRUE	FALSE	TRUE	2
CATG00000055948.1	CATG00000055948	RP23-388P2.5	ENSMUSG00000085337	FALSE	FALSE	TRUE	FALSE	FALSE	1
CATG00000055949.1	CATG00000055949	RP23-388P2.4	ENSMUSG00000085169	FALSE	FALSE	TRUE	FALSE	FALSE	1
CATG00000056036.1	CATG00000056036	Gm7976	ENSMUSG00000097551	FALSE	FALSE	TRUE	FALSE	FALSE	1
CATG00000056888.1	CATG00000056888	RP23-463P13.2	ENSMUSG00000087282	FALSE	FALSE	TRUE	FALSE	FALSE	1
CATG00000057408.1	CATG00000057408	RP23-280J3.2	ENSMUSG00000056288	FALSE	FALSE	TRUE	FALSE	FALSE	1
CATG00000057659.1	CATG00000057659	RP23-414K1.13	ENSMUSG00000115887	FALSE	FALSE	TRUE	FALSE	FALSE	1
CATG00000057953.1	CATG00000057953	AC116764.2	ENSMUSG00000086424	FALSE	FALSE	TRUE	FALSE	FALSE	1
CATG00000058545.1	CATG00000058545	RP23-406B13.3	ENSMUSG00000085093	FALSE	FALSE	TRUE	FALSE	FALSE	1
CATG00000058559.1	CATG00000058559	RP23-79F10.5	ENSMUSG00000115854	FALSE	FALSE	TRUE	FALSE	FALSE	1
CATG00000058838.1	CATG00000058838	AC116764.4	ENSMUSG00000089680	FALSE	FALSE	TRUE	FALSE	FALSE	1
CATG00000059005.1	CATG00000059005	RP23-131B11.2	ENSMUSG00000090576	FALSE	FALSE	TRUE	FALSE	FALSE	1
CATG00000059204.1	CATG00000059204	RP24-179I4.3	ENSMUSG00000107994	FALSE	FALSE	TRUE	FALSE	FALSE	1
CATG00000059241.1	CATG00000059241	RP23-292C5.8	ENSMUSG00000108526	FALSE	FALSE	TRUE	FALSE	FALSE	1
CATG00000059268.1	CATG00000059268	RP23-319O9.6	ENSMUSG00000115102	FALSE	FALSE	TRUE	FALSE	FALSE	1
CATG00000059510.1	CATG00000059510	RP23-203C5.2	ENSMUSG00000114794	FALSE	FALSE	TRUE	FALSE	FALSE	1
CATG00000059822.1	CATG00000059822	RP23-135A21.4	ENSMUSG00000052767	FALSE	FALSE	TRUE	FALSE	FALSE	1
CATG00000059872.1	CATG00000059872	RP23-186B12.2	ENSMUSG00000110863	FALSE	FALSE	TRUE	FALSE	FALSE	1
CATG00000060114.1	CATG00000060114	RP24-432B3.4	ENSMUSG00000102670	FALSE	FALSE	TRUE	FALSE	FALSE	1
CATG00000060189.1	CATG00000060189	MMADI00000434	MMADI00000434	FALSE	FALSE	TRUE	FALSE	TRUE	2
CATG00000061870.1	CATG00000061870	RP23-217J11.6	ENSMUSG00000111399	FALSE	FALSE	TRUE	FALSE	FALSE	1
CATG00000062266.1	CATG00000062266	RP23-349H13.2	ENSMUSG00000104235	FALSE	FALSE	TRUE	FALSE	FALSE	1
CATG00000062391.1	CATG00000062391	MMADI00000915	MMADI00000915	FALSE	FALSE	TRUE	FALSE	FALSE	1
CATG00000064454.1	CATG00000064454	RP23-453B15.7	ENSMUSG00000110945	FALSE	FALSE	TRUE	TRUE	FALSE	2
CATG00000064532.1	CATG00000064532	RP24-363K20.7	ENSMUSG00000104983	FALSE	FALSE	TRUE	FALSE	FALSE	1
CATG00000065385.1	CATG00000065385	RP23-24C24.3	ENSMUSG00000084999	FALSE	FALSE	TRUE	FALSE	FALSE	1
CATG00000066020.1	CATG00000066020	RP23-82I13.4	ENSMUSG00000085828	FALSE	FALSE	TRUE	FALSE	FALSE	1
CATG00000066170.1	CATG00000066170	RP23-467E4.5	ENSMUSG00000100279	FALSE	FALSE	TRUE	FALSE	FALSE	1
CATG00000066622.1	CATG00000066622	RP24-140D11.6	ENSMUSG00000106288	FALSE	FALSE	TRUE	FALSE	FALSE	1
CATG00000066707.1	CATG00000066707	RP24-369K4.1	ENSMUSG00000102362	FALSE	FALSE	TRUE	FALSE	FALSE	1
CATG00000066833.1	CATG00000066833	RP23-145M5.3	ENSMUSG00000109716	FALSE	FALSE	TRUE	FALSE	FALSE	1
CATG00000066877.1	CATG00000066877	RP24-501F21.2	ENSMUSG00000097584	FALSE	FALSE	TRUE	FALSE	FALSE	1
CATG00000066984.1	CATG00000066984	RP23-372I17.3	ENSMUSG00000104231	FALSE	FALSE	TRUE	FALSE	FALSE	1
CATG00000067187.1	CATG00000067187	MMADI00000939	MMADI00000939	FALSE	FALSE	TRUE	FALSE	FALSE	1
CATG00000067341.1	CATG00000067341	RP23-10P23.2	ENSMUSG00000087605	FALSE	FALSE	TRUE	FALSE	FALSE	1
CATG00000068606.1	CATG00000068606	RP23-55P22.3	ENSMUSG00000107192	FALSE	FALSE	TRUE	FALSE	FALSE	1
CATG00000068882.1	CATG00000068882	RP24-365I5.2	ENSMUSG00000104715	FALSE	FALSE	TRUE	FALSE	FALSE	1
CATG00000068998.1	CATG00000068998	RP23-166O22.1	ENSMUSG00000092266	FALSE	FALSE	TRUE	FALSE	FALSE	1
CATG00000069329.1	CATG00000069329	RP23-102H7.11	ENSMUSG00000097877	FALSE	FALSE	TRUE	FALSE	FALSE	1
CATG00000069655.1	CATG00000069655	RP23-335C9.1	ENSMUSG00000105957	FALSE	FALSE	TRUE	FALSE	FALSE	1
CATG00000069829.1	CATG00000069829	RP23-60D2.2	ENSMUSG00000090427	FALSE	FALSE	TRUE	FALSE	FALSE	1
CATG00000070329.1	CATG00000070329	RP23-403H2.5	ENSMUSG00000103191	FALSE	FALSE	TRUE	FALSE	FALSE	1
CATG00000070334.1	CATG00000070334	RP24-511H12.4	ENSMUSG00000102570	FALSE	FALSE	TRUE	FALSE	FALSE	1
CATG00000070669.1	CATG00000070669	RP24-180K20.1	ENSMUSG00000102595	FALSE	FALSE	TRUE	FALSE	FALSE	1
CATG00000071578.1	CATG00000071578	RP24-118B12.1	ENSMUSG00000092275	FALSE	FALSE	TRUE	FALSE	FALSE	1
CATG00000071802.1	CATG00000071802	RP24-263A3.3	ENSMUSG00000106794	FALSE	FALSE	TRUE	FALSE	FALSE	1
CATG00000071919.1	CATG00000071919	RP24-137F10.2	ENSMUSG00000104800	FALSE	FALSE	TRUE	FALSE	FALSE	1
CATG00000072352.1	CATG00000072352	RP23-477N9.4	ENSMUSG00000104641	FALSE	FALSE	TRUE	FALSE	FALSE	1
CATG00000072356.1	CATG00000072356	RP23-403P24.3	ENSMUSG00000107102	FALSE	FALSE	TRUE	FALSE	FALSE	1
CATG00000072387.1	CATG00000072387	RP23-70G12.3	ENSMUSG00000104925	FALSE	FALSE	TRUE	FALSE	FALSE	1
CATG00000072662.1	CATG00000072662	RP23-63A19.3	ENSMUSG00000106121	FALSE	FALSE	TRUE	FALSE	FALSE	1
CATG00000073012.1	CATG00000073012	RP24-292F8.2	ENSMUSG00000105097	FALSE	FALSE	TRUE	FALSE	FALSE	1
CATG00000073487.1	CATG00000073487	RP23-60D3.4	ENSMUSG00000105695	FALSE	FALSE	TRUE	FALSE	FALSE	1
CATG00000074343.1	CATG00000074343	RP24-96D10.2	ENSMUSG00000068957	FALSE	FALSE	TRUE	FALSE	FALSE	1
CATG00000074384.1	CATG00000074384	RP23-451G9.2	ENSMUSG00000110500	FALSE	FALSE	TRUE	FALSE	FALSE	1
CATG00000074470.1	CATG00000074470	AC139846.1	ENSMUSG00000086866	FALSE	FALSE	TRUE	FALSE	FALSE	1
CATG00000076223.1	CATG00000076223	RP24-195M20.2	ENSMUSG00000114282	FALSE	FALSE	TRUE	FALSE	FALSE	1
CATG00000076231.1	CATG00000076231	RP24-186F6.5	ENSMUSG00000097828	FALSE	FALSE	TRUE	FALSE	FALSE	1
CATG00000076411.1	CATG00000076411	RP23-154K12.3	ENSMUSG00000090907	FALSE	FALSE	TRUE	FALSE	FALSE	1
CATG00000077458.1	CATG00000077458	Gm26507	ENSMUSG00000097618	FALSE	FALSE	TRUE	FALSE	FALSE	1
CATG00000077666.1	CATG00000077666	MMADI00000388	MMADI00000388	FALSE	FALSE	TRUE	FALSE	FALSE	1
CATG00000078096.1	CATG00000078096	Slc36a3os	ENSMUSG00000085531	FALSE	FALSE	TRUE	FALSE	FALSE	1
CATG00000078672.1	CATG00000078672	RP23-94F11.2	ENSMUSG00000085676	FALSE	FALSE	TRUE	FALSE	FALSE	1
CATG00000079108.1	CATG00000079108	RP23-401L15.2	ENSMUSG00000107924	FALSE	FALSE	TRUE	FALSE	FALSE	1
CATG00000079789.1	CATG00000079789	RP23-145F9.3	ENSMUSG00000103883	FALSE	FALSE	TRUE	FALSE	FALSE	1
CATG00000079821.1	CATG00000079821	RP24-209E3.3	ENSMUSG00000114333	FALSE	FALSE	TRUE	FALSE	FALSE	1
CATG00000079838.1	CATG00000079838	RP24-325A23.2	ENSMUSG00000114286	FALSE	FALSE	TRUE	FALSE	FALSE	1
CATG00000081364.1	CATG00000081364	MMADI00000685	MMADI00000685	FALSE	FALSE	TRUE	FALSE	FALSE	1
CATG00000081477.1	CATG00000081477	1700086O06Rik	ENSMUSG00000097080	FALSE	FALSE	TRUE	FALSE	FALSE	1
CATG00000082600.1	CATG00000082600	RP23-284E24.4	ENSMUSG00000114525	FALSE	FALSE	TRUE	FALSE	FALSE	1
CATG00000083982.1	CATG00000083982	RP23-96A14.2	ENSMUSG00000090307	FALSE	FALSE	TRUE	FALSE	FALSE	1
CATG00000084157.1	CATG00000084157	RP23-18M12.2	ENSMUSG00000110839	FALSE	FALSE	TRUE	FALSE	FALSE	1
CATG00000084189.1	CATG00000084189	RP24-423J19.7	ENSMUSG00000102198	FALSE	FALSE	TRUE	FALSE	FALSE	1
CATG00000085760.1	CATG00000085760	RP23-88C11.2	ENSMUSG00000111865	FALSE	FALSE	TRUE	FALSE	FALSE	1
CATG00000087497.1	CATG00000087497	RP23-167E23.2	ENSMUSG00000113891	FALSE	FALSE	TRUE	FALSE	FALSE	1
CATG00000087606.1	CATG00000087606	RP24-536G18.2	ENSMUSG00000062282	FALSE	FALSE	TRUE	FALSE	FALSE	1
CATG00000087978.1	CATG00000087978	RP23-77N9.11	ENSMUSG00000092239	FALSE	FALSE	TRUE	FALSE	FALSE	1
CATG00000087995.1	CATG00000087995	RP24-180B11.7	ENSMUSG00000084998	FALSE	FALSE	TRUE	FALSE	FALSE	1
CATG00000088200.1	CATG00000088200	RP23-209N14.2	ENSMUSG00000099510	FALSE	FALSE	TRUE	FALSE	FALSE	1
CATG00000088230.1	CATG00000088230	Tbc1d22bos	ENSMUSG00000089900	FALSE	FALSE	TRUE	FALSE	FALSE	1
CATG00000088450.1	CATG00000088450	MMADI00000632	MMADI00000632	FALSE	FALSE	TRUE	FALSE	FALSE	1
CATG00000089107.1	CATG00000089107	RP23-363K7.6	ENSMUSG00000102259	FALSE	FALSE	TRUE	FALSE	FALSE	1
CATG00000089334.1	CATG00000089334	RP24-70H3.1	ENSMUSG00000087399	FALSE	FALSE	TRUE	FALSE	FALSE	1
CATG00000089548.1	CATG00000089548	RP23-287O2.2	ENSMUSG00000097988	FALSE	FALSE	TRUE	FALSE	FALSE	1
CATG00000089763.1	CATG00000089763	RP23-8N6.2	ENSMUSG00000112809	FALSE	FALSE	TRUE	FALSE	FALSE	1
CATG00000090154.1	CATG00000090154	RP23-353K11.3	ENSMUSG00000110902	FALSE	FALSE	TRUE	FALSE	FALSE	1
CATG00000091654.1	CATG00000091654	RP23-114F22.2	ENSMUSG00000108071	FALSE	FALSE	TRUE	FALSE	FALSE	1
CATG00000092123.1	CATG00000092123	RP23-340E18.3	ENSMUSG00000084819	FALSE	FALSE	TRUE	FALSE	FALSE	1
CATG00000092813.1	CATG00000092813	MMADI00001055	MMADI00001055	FALSE	FALSE	TRUE	FALSE	FALSE	1
CATG00000093047.1	CATG00000093047	RP23-114F4.1	ENSMUSG00000105560	FALSE	FALSE	TRUE	FALSE	FALSE	1
CATG00000093119.1	CATG00000093119	RP23-353M17.4	ENSMUSG00000107977	FALSE	FALSE	TRUE	FALSE	FALSE	1
CATG00000093280.1	CATG00000093280	WI1-166E14.1	ENSMUSG00000105736	FALSE	FALSE	TRUE	FALSE	FALSE	1
CATG00000093626.1	CATG00000093626	RP23-16J8.5	ENSMUSG00000084947	FALSE	FALSE	TRUE	FALSE	FALSE	1
CATG00000093692.1	CATG00000093692	RP24-169J24.2	ENSMUSG00000106709	FALSE	FALSE	TRUE	FALSE	FALSE	1
CATG00000094183.1	CATG00000094183	MMADI00001150	MMADI00001150	FALSE	FALSE	TRUE	FALSE	FALSE	1
CATG00000095605.1	CATG00000095605	RP23-15K8.1	ENSMUSG00000107494	FALSE	FALSE	TRUE	FALSE	FALSE	1
CATG00000096510.1	CATG00000096510	RP23-69B14.2	ENSMUSG00000085416	FALSE	FALSE	TRUE	FALSE	FALSE	1
CATG00000096540.1	CATG00000096540	AC121845.3	ENSMUSG00000087484	FALSE	FALSE	TRUE	FALSE	FALSE	1
CATG00000096607.1	CATG00000096607	MMADI00001114	MMADI00001114	FALSE	FALSE	TRUE	FALSE	FALSE	1
CATG00000096609.1	CATG00000096609	RP23-45G4.1	ENSMUSG00000090873	FALSE	FALSE	TRUE	FALSE	FALSE	1
CATG00000096745.1	CATG00000096745	RP24-112H7.2	ENSMUSG00000084979	FALSE	FALSE	TRUE	FALSE	FALSE	1
CATG00000097519.1	CATG00000097519	RP24-239E2.1	ENSMUSG00000104190	FALSE	FALSE	TRUE	FALSE	FALSE	1
CATG00000097527.1	CATG00000097527	RP24-365C2.2	ENSMUSG00000097275	FALSE	FALSE	TRUE	FALSE	FALSE	1
CATG00000098879.1	CATG00000098879	RP23-37D15.1	ENSMUSG00000104328	FALSE	FALSE	TRUE	FALSE	FALSE	1
CATG00000098898.1	CATG00000098898	RP23-333I7.1	ENSMUSG00000102343	FALSE	FALSE	TRUE	FALSE	FALSE	1
CATG00000098941.1	CATG00000098941	RP23-49A12.1	ENSMUSG00000085394	FALSE	FALSE	TRUE	FALSE	FALSE	1
CATG00000100421.1	CATG00000100421	RP23-275G21.2	ENSMUSG00000115241	FALSE	FALSE	TRUE	FALSE	FALSE	1
CATG00000100635.1	CATG00000100635	AC144905.1	ENSMUSG00000087082	FALSE	FALSE	TRUE	FALSE	FALSE	1
CATG00000101626.1	CATG00000101626	RP23-273A20.1	ENSMUSG00000110367	FALSE	FALSE	TRUE	FALSE	FALSE	1
CATG00000101836.1	CATG00000101836	RP23-386K17.3	ENSMUSG00000087347	FALSE	FALSE	TRUE	FALSE	FALSE	1
CATG00000102692.1	CATG00000102692	RP24-327F2.1	ENSMUSG00000102556	FALSE	FALSE	TRUE	FALSE	FALSE	1
CATG00000104218.1	CATG00000104218	RP24-534D4.3	ENSMUSG00000113259	FALSE	FALSE	TRUE	FALSE	FALSE	1
CATG00000104883.1	CATG00000104883	Saxo1os	ENSMUSG00000085108	FALSE	FALSE	TRUE	FALSE	FALSE	1
CATG00000105348.1	CATG00000105348	RP23-209M8.7	ENSMUSG00000087326	FALSE	FALSE	TRUE	FALSE	FALSE	1
CATG00000105376.1	CATG00000105376	RP23-218A4.8	ENSMUSG00000070997	FALSE	FALSE	TRUE	FALSE	FALSE	1
CATG00000107094.1	CATG00000107094	RP23-320N1.2	ENSMUSG00000087496	FALSE	FALSE	TRUE	FALSE	FALSE	1
CATG00000107815.1	CATG00000107815	RP23-17O21.3	ENSMUSG00000086321	FALSE	FALSE	TRUE	FALSE	FALSE	1
CATG00000108539.1	CATG00000108539	RP23-34E4.7	ENSMUSG00000109733	FALSE	FALSE	TRUE	FALSE	FALSE	1
CATG00000109831.1	CATG00000109831	RP23-320N1.1	ENSMUSG00000085397	FALSE	FALSE	TRUE	FALSE	FALSE	1
CATG00000112288.1	CATG00000112288	RP23-286I5.7	ENSMUSG00000084990	FALSE	FALSE	TRUE	FALSE	FALSE	1
CATG00000112833.1	CATG00000112833	RP23-95K12.11	ENSMUSG00000103141	FALSE	FALSE	TRUE	FALSE	FALSE	1
CATG00000113716.1	CATG00000113716	RP23-84O5.1	ENSMUSG00000086286	FALSE	FALSE	TRUE	FALSE	FALSE	1
CATG00000113809.1	CATG00000113809	MMADI00001512	MMADI00001512	FALSE	FALSE	TRUE	FALSE	FALSE	1
CATG00000115245.1	CATG00000115245	RP23-325M14.7	ENSMUSG00000086342	FALSE	FALSE	TRUE	FALSE	FALSE	1
CATG00000115490.1	CATG00000115490	RP23-168M5.7	ENSMUSG00000085263	FALSE	FALSE	TRUE	FALSE	TRUE	2
CATG00000115658.1	CATG00000115658	RP24-92D11.2	ENSMUSG00000084940	FALSE	FALSE	TRUE	FALSE	FALSE	1
CATG00000116021.1	CATG00000116021	A330032B11Rik	ENSMUSG00000097591	FALSE	FALSE	TRUE	TRUE	FALSE	2
CATG00000116635.1	CATG00000116635	RP23-172P1.2	ENSMUSG00000108648	FALSE	FALSE	TRUE	FALSE	FALSE	1
CATG00000116773.1	CATG00000116773	RP23-211A9.2	ENSMUSG00000109842	FALSE	FALSE	TRUE	FALSE	FALSE	1
CATG00000116783.1	CATG00000116783	RP23-187N1.2	ENSMUSG00000109816	FALSE	FALSE	TRUE	FALSE	FALSE	1
CATG00000116831.1	CATG00000116831	RP23-226C6.3	ENSMUSG00000109598	FALSE	FALSE	TRUE	FALSE	FALSE	1
CATG00000117009.1	CATG00000117009	RP23-68K21.4	ENSMUSG00000113455	FALSE	FALSE	TRUE	FALSE	FALSE	1
CATG00000117325.1	CATG00000117325	RP23-307E15.6	ENSMUSG00000085818	FALSE	FALSE	TRUE	FALSE	FALSE	1
CATG00000117400.1	CATG00000117400	RP23-248L2.3	ENSMUSG00000085656	FALSE	FALSE	TRUE	FALSE	FALSE	1
CATG00000117550.1	CATG00000117550	RP23-32H12.2	ENSMUSG00000086340	FALSE	FALSE	TRUE	FALSE	FALSE	1
CATG00000118059.1	CATG00000118059	RP24-84D8.10	ENSMUSG00000097794	FALSE	FALSE	TRUE	FALSE	FALSE	1
CATG00000118250.1	CATG00000118250	RP23-281E24.3	ENSMUSG00000112798	FALSE	FALSE	TRUE	FALSE	FALSE	1
HUADI00000076	HUADI00000076	Kank4os	ENSMUSG00000085843	FALSE	FALSE	TRUE	FALSE	FALSE	1
HUADI00000316	HUADI00000316	Gm26776	ENSMUSG00000097770	FALSE	FALSE	TRUE	FALSE	FALSE	1
HUADI00000413	HUADI00000413	MMADI00000751	MMADI00000751	FALSE	FALSE	TRUE	FALSE	FALSE	1
HUADI00000434	HUADI00000434	MMADI00000769	MMADI00000769	FALSE	FALSE	TRUE	FALSE	FALSE	1
HUADI00000435	HUADI00000435	MMADI00000770	MMADI00000770	FALSE	FALSE	TRUE	FALSE	FALSE	1
HUADI00000630	HUADI00000630	RP23-158O11.6	ENSMUSG00000085238	FALSE	FALSE	TRUE	FALSE	FALSE	1
HUADI00001089	HUADI00001089	MMADI00001387	MMADI00001387	FALSE	FALSE	TRUE	FALSE	FALSE	1
HUADI00001496	HUADI00001496	RP23-247A1.7	ENSMUSG00000104237	FALSE	FALSE	TRUE	FALSE	FALSE	1
HUADI00001553	HUADI00001553	RP23-151F21.1	ENSMUSG00000087455	FALSE	FALSE	TRUE	FALSE	FALSE	1
HUADI00001602	HUADI00001602	RP23-471L1.1	ENSMUSG00000100354	FALSE	FALSE	TRUE	FALSE	FALSE	1
HUADI00001674	HUADI00001674	RP23-140D14.14	ENSMUSG00000086179	FALSE	FALSE	TRUE	FALSE	FALSE	1
HUADI00001818	HUADI00001818	RP23-97D19.2	ENSMUSG00000097486	FALSE	FALSE	TRUE	FALSE	FALSE	1
HUADI00001973	HUADI00001973	AC120377.3	ENSMUSG00000086189	FALSE	FALSE	TRUE	FALSE	FALSE	1
HUADI00002037	HUADI00002037	RP23-181F22.1	ENSMUSG00000052295	FALSE	FALSE	TRUE	FALSE	FALSE	1
HUADI00002097	HUADI00002097	RP23-209N19.6	ENSMUSG00000105296	FALSE	FALSE	TRUE	FALSE	FALSE	1
HUADI00002508	HUADI00002508	RP23-55G19.2	ENSMUSG00000111195	FALSE	FALSE	TRUE	FALSE	FALSE	1
HUADI00002600	HUADI00002600	RP23-287D23.1	ENSMUSG00000108063	FALSE	FALSE	TRUE	FALSE	FALSE	1
HUADI00002689	HUADI00002689	RP24-67I3.8	ENSMUSG00000086542	FALSE	FALSE	TRUE	FALSE	FALSE	1
HUADI00002775	HUADI00002775	RP23-322E23.8	ENSMUSG00000091514	FALSE	FALSE	TRUE	FALSE	FALSE	1
HUADI00002841	HUADI00002841	RP24-282E2.3	ENSMUSG00000115318	FALSE	FALSE	TRUE	FALSE	FALSE	1
RP4-758J18.10	ENSG00000225285	Gm26840	ENSMUSG00000097728	FALSE	FALSE	TRUE	FALSE	FALSE	1
RP11-469A15.2	ENSG00000230623	RP24-68C1.4	ENSMUSG00000104509	FALSE	FALSE	TRUE	TRUE	FALSE	2
CATG00000030474.1	CATG00000030474	Platr23	ENSMUSG00000097229	FALSE	FALSE	TRUE	FALSE	FALSE	1
CATG00000090897.1	CATG00000090897	RP23-217K18.4	ENSMUSG00000100658	FALSE	FALSE	TRUE	FALSE	FALSE	1
AC009506.1	ENSG00000224152	RP23-323P11.3	ENSMUSG00000086603	FALSE	FALSE	TRUE	TRUE	TRUE	3
CATG00000051341.1	CATG00000051341	RP23-434D24.1	ENSMUSG00000087561	FALSE	FALSE	TRUE	FALSE	FALSE	1
RP4-613B23.1	ENSG00000230084	RP24-93F20.4	ENSMUSG00000097820	FALSE	FALSE	TRUE	FALSE	TRUE	2
CATG00000066352.1	CATG00000066352	RP24-324I23.4	ENSMUSG00000103755	FALSE	FALSE	TRUE	FALSE	FALSE	1
RP11-298O21.3	ENSG00000244706	RP24-536C4.1	ENSMUSG00000102188	FALSE	FALSE	TRUE	FALSE	FALSE	1
RP11-326I11.3	ENSG00000271646	RP24-337F7.1	ENSMUSG00000097534	FALSE	FALSE	TRUE	FALSE	TRUE	2
CATG00000077434.1	CATG00000077434	MMADI00000701	MMADI00000701	FALSE	FALSE	TRUE	FALSE	FALSE	1
CATG00000078882.1	CATG00000078882	RP23-370G8.1	ENSMUSG00000085564	FALSE	FALSE	TRUE	FALSE	FALSE	1
RP11-46B11.5	ENSG00000270362	RP23-13G1.4	ENSMUSG00000101144	FALSE	FALSE	TRUE	TRUE	FALSE	2
CATG00000089065.1	CATG00000089065	RP24-216P6.1	ENSMUSG00000103368	FALSE	FALSE	TRUE	FALSE	FALSE	1
CATG00000096157.1	CATG00000096157	RP24-300D7.1	ENSMUSG00000101013	FALSE	FALSE	TRUE	FALSE	FALSE	1
JHDM1D-AS1	ENSG00000260231	RP24-173B18.2	ENSMUSG00000115026	FALSE	FALSE	TRUE	FALSE	TRUE	2
CATG00000098591.1	CATG00000098591	RP24-191C23.1	ENSMUSG00000110110	FALSE	FALSE	TRUE	FALSE	FALSE	1
CATG00000101220.1	CATG00000101220	RP24-388K7.1	ENSMUSG00000115810	FALSE	FALSE	TRUE	FALSE	FALSE	1
ZNF503-AS2	ENSG00000237149	RP24-428B12.3	ENSMUSG00000103160	FALSE	FALSE	TRUE	TRUE	FALSE	2
RP11-727A23.11	ENSG00000269939	RP23-474B13.2	ENSMUSG00000102555	FALSE	FALSE	TRUE	FALSE	FALSE	1
CATG00000006395.1	CATG00000006395	RP23-474B13.4	ENSMUSG00000098041	FALSE	FALSE	TRUE	FALSE	FALSE	1
RP11-50B3.2	ENSG00000254833	RP23-456L15.4	ENSMUSG00000111059	FALSE	FALSE	TRUE	TRUE	FALSE	2
CATG00000018228.1	CATG00000018228	RP24-223I19.6	ENSMUSG00000105868	FALSE	FALSE	TRUE	FALSE	FALSE	1
AL163953.2	ENSG00000225680	RP24-68H1.2	ENSMUSG00000102763	FALSE	FALSE	TRUE	TRUE	TRUE	3
CATG00000019528.1	CATG00000019528	RP23-296E17.4	ENSMUSG00000092130	FALSE	FALSE	TRUE	TRUE	FALSE	2
CATG00000022448.1	CATG00000022448	RP23-84M17.5	ENSMUSG00000108472	FALSE	FALSE	TRUE	FALSE	FALSE	1
RP11-493E3.3	ENSG00000280377	RP23-207N2.6	ENSMUSG00000097685	FALSE	FALSE	TRUE	FALSE	FALSE	1
RP11-146F11.1	ENSG00000261840	RP23-4H17.1	ENSMUSG00000101225	FALSE	FALSE	TRUE	TRUE	FALSE	2
CATG00000040933.1	CATG00000040933	RP24-177G14.2	ENSMUSG00000108905	FALSE	FALSE	TRUE	FALSE	FALSE	1
AL133493.2	ENSG00000233922	RP23-56K17.3	ENSMUSG00000102522	FALSE	FALSE	TRUE	TRUE	FALSE	2
CATG00000000659.1	CATG00000000659	MMADI00000759	MMADI00000759	FALSE	FALSE	TRUE	FALSE	FALSE	1
CATG00000001093.1	CATG00000001093	AC115697.2	ENSMUSG00000086108	FALSE	FALSE	TRUE	FALSE	FALSE	1
CATG00000001650.1	CATG00000001650	RP23-335G1.1	ENSMUSG00000108738	FALSE	FALSE	TRUE	FALSE	FALSE	1
CATG00000021477.1	CATG00000021477	RP23-168F21.4	ENSMUSG00000112880	FALSE	FALSE	TRUE	FALSE	FALSE	1
CATG00000034295.1	CATG00000034295	MMADI00000257	MMADI00000257	FALSE	FALSE	TRUE	TRUE	FALSE	2
CATG00000037717.1	CATG00000037717	RP23-453G13.2	ENSMUSG00000102608	FALSE	FALSE	TRUE	FALSE	FALSE	1
CATG00000039519.1	CATG00000039519	RP24-576D1.3	ENSMUSG00000074355	FALSE	FALSE	TRUE	FALSE	FALSE	1
CATG00000046284.1	CATG00000046284	RP23-157N11.10	ENSMUSG00000104069	FALSE	FALSE	TRUE	FALSE	FALSE	1
CATG00000061698.1	CATG00000061698	RP23-129P10.1	ENSMUSG00000087231	FALSE	FALSE	TRUE	FALSE	FALSE	1
CATG00000063721.1	CATG00000063721	RP23-89P21.6	ENSMUSG00000107560	FALSE	FALSE	TRUE	FALSE	FALSE	1
CATG00000088941.1	CATG00000088941	RP24-63G9.2	ENSMUSG00000084917	FALSE	FALSE	TRUE	FALSE	FALSE	1
CATG00000096982.1	CATG00000096982	Gm26719	ENSMUSG00000097364	FALSE	FALSE	TRUE	TRUE	FALSE	2
CATG00000100507.1	CATG00000100507	RP24-356L7.3	ENSMUSG00000097286	FALSE	FALSE	TRUE	FALSE	FALSE	1
CATG00000111337.1	CATG00000111337	MMADI00001526	MMADI00001526	FALSE	FALSE	TRUE	FALSE	FALSE	1
RP11-242F24.1	ENSG00000228750	RP23-460D14.5	ENSMUSG00000104142	FALSE	FALSE	TRUE	FALSE	TRUE	2
CATG00000046222.1	CATG00000046222	RP23-169H13.6	ENSMUSG00000102813	FALSE	FALSE	TRUE	FALSE	FALSE	1
RP11-114B7.6	ENSG00000224409	RP23-391E6.1	ENSMUSG00000087575	FALSE	FALSE	TRUE	FALSE	FALSE	1
CATG00000115684.1	CATG00000115684	RP23-230F2.7	ENSMUSG00000086589	FALSE	FALSE	TRUE	FALSE	FALSE	1
CATG00000116318.1	CATG00000116318	RP23-138L21.3	ENSMUSG00000102997	FALSE	FALSE	TRUE	FALSE	FALSE	1
RP11-275F13.1	ENSG00000261664	Ttc39aos1	ENSMUSG00000085873	FALSE	FALSE	TRUE	FALSE	FALSE	1
RP11-284N8.3	ENSG00000259834	RP23-469H5.1	ENSMUSG00000056145	FALSE	FALSE	TRUE	TRUE	FALSE	2
CATG00000074692.1	CATG00000074692	RP24-316D12.2	ENSMUSG00000105004	FALSE	FALSE	TRUE	FALSE	FALSE	1
CATG00000075427.1	CATG00000075427	C920021L13Rik	ENSMUSG00000080727	FALSE	FALSE	TRUE	FALSE	FALSE	1
RP11-126K1.2	ENSG00000232671	AC087062.10	ENSMUSG00000085956	FALSE	FALSE	TRUE	FALSE	FALSE	1
RP11-422P24.13	ENSG00000284738	RP23-358O22.1	ENSMUSG00000105350	FALSE	FALSE	TRUE	FALSE	FALSE	1
RP11-190A12.10	ENSG00000272668	RP24-144H23.1	ENSMUSG00000085184	FALSE	FALSE	TRUE	TRUE	FALSE	2
RP1-79C4.4	ENSG00000271811	RP24-485J8.3	ENSMUSG00000103195	FALSE	FALSE	TRUE	TRUE	FALSE	2
RP11-533E19.5	ENSG00000260360	RP24-310B3.1	ENSMUSG00000102833	FALSE	FALSE	TRUE	FALSE	TRUE	2
GS1-279B7.2	ENSG00000273004	RP24-167M10.2	ENSMUSG00000100954	FALSE	FALSE	TRUE	FALSE	FALSE	1
CATG00000092417.1	CATG00000092417	RP23-282D4.2	ENSMUSG00000090080	FALSE	FALSE	TRUE	FALSE	FALSE	1
CATG00000093307.1	CATG00000093307	AC115896.3	ENSMUSG00000073478	FALSE	FALSE	TRUE	FALSE	FALSE	1
CATG00000036835.1	CATG00000036835	RP23-67I3.2	ENSMUSG00000073482	FALSE	FALSE	TRUE	FALSE	FALSE	1
RP11-396C23.4	ENSG00000272562	H3f3aos	ENSMUSG00000073485	FALSE	FALSE	TRUE	FALSE	FALSE	1
CATG00000098900.1	CATG00000098900	RP23-312B17.1	ENSMUSG00000110626	FALSE	FALSE	TRUE	FALSE	FALSE	1
CATG00000099117.1	CATG00000099117	RP23-312B17.2	ENSMUSG00000110697	FALSE	FALSE	TRUE	FALSE	FALSE	1
C2orf58	ENSG00000232973	MMADI00000656	MMADI00000656	FALSE	FALSE	TRUE	TRUE	FALSE	2
AC009229.5	ENSG00000227292	RP23-242A12.1	ENSMUSG00000103091	FALSE	FALSE	TRUE	FALSE	FALSE	1
AC079807.2	ENSG00000233230	MMADI00000674	MMADI00000674	FALSE	FALSE	TRUE	FALSE	FALSE	1
CATG00000043289.1	CATG00000043289	RP23-281H4.4	ENSMUSG00000085589	FALSE	FALSE	TRUE	FALSE	FALSE	1
AC015971.2	ENSG00000228363	RP23-402P24.5	ENSMUSG00000107406	FALSE	FALSE	TRUE	TRUE	FALSE	2
AC068491.1	ENSG00000172965	RP23-249P4.1	ENSMUSG00000074813	FALSE	FALSE	TRUE	TRUE	FALSE	2
CATG00000045520.1	CATG00000045520	RP23-5K9.1	ENSMUSG00000087570	FALSE	FALSE	TRUE	FALSE	FALSE	1
AC104820.2	ENSG00000234663	RP23-118H3.3	ENSMUSG00000102286	FALSE	FALSE	TRUE	FALSE	FALSE	1
CATG00000051365.1	CATG00000051365	AC101915.2	ENSMUSG00000087213	FALSE	FALSE	TRUE	FALSE	TRUE	2
AC079135.1	ENSG00000233611	RP23-118M14.1	ENSMUSG00000092627	FALSE	FALSE	TRUE	TRUE	TRUE	3
CATG00000047188.1	CATG00000047188	RP24-393L8.1	ENSMUSG00000103292	FALSE	FALSE	TRUE	FALSE	FALSE	1
CATG00000047246.1	CATG00000047246	RP24-291E1.1	ENSMUSG00000101705	FALSE	FALSE	TRUE	FALSE	FALSE	1
CATG00000059277.1	CATG00000059277	RP23-476N23.1	ENSMUSG00000046005	FALSE	FALSE	TRUE	FALSE	FALSE	1
CATG00000059888.1	CATG00000059888	RP24-93F20.9	ENSMUSG00000111465	FALSE	FALSE	TRUE	FALSE	FALSE	1
CATG00000064405.1	CATG00000064405	RP23-366E4.9	ENSMUSG00000110729	FALSE	FALSE	TRUE	FALSE	FALSE	1
CATG00000064407.1	CATG00000064407	RP23-366E4.10	ENSMUSG00000111389	FALSE	FALSE	TRUE	FALSE	FALSE	1
DENND6A-AS1	ENSG00000239801	Arf4os	ENSMUSG00000090861	FALSE	FALSE	TRUE	FALSE	FALSE	1
CATG00000061776.1	CATG00000061776	RP23-4F16.15	ENSMUSG00000107798	FALSE	FALSE	TRUE	FALSE	FALSE	1
CATG00000062416.1	CATG00000062416	RP24-372I24.2	ENSMUSG00000102652	FALSE	FALSE	TRUE	FALSE	FALSE	1
TERC	ENSG00000270141	RP24-120B18.5	ENSMUSG00000102505	FALSE	FALSE	TRUE	FALSE	FALSE	1
RP11-1263C18.2	ENSG00000283183	RP24-317M4.4	ENSMUSG00000072769	FALSE	FALSE	TRUE	FALSE	FALSE	1
CATG00000068412.1	CATG00000068412	RP24-351O18.6	ENSMUSG00000097092	FALSE	FALSE	TRUE	FALSE	TRUE	2
CATG00000068414.1	CATG00000068414	RP24-351O18.7	ENSMUSG00000107125	FALSE	FALSE	TRUE	FALSE	FALSE	1
RP11-124A7.2	ENSG00000251173	Uchl1os	ENSMUSG00000087601	FALSE	FALSE	TRUE	TRUE	FALSE	2
RP11-46J23.1	ENSG00000272986	MMADI00001079	MMADI00001079	FALSE	FALSE	TRUE	FALSE	FALSE	1
RP11-710C12.1	ENSG00000271474	AC157492.1	ENSMUSG00000089737	FALSE	FALSE	TRUE	TRUE	TRUE	3
RP11-286E11.1	ENSG00000245293	RP23-86I19.1	ENSMUSG00000097761	FALSE	FALSE	TRUE	TRUE	FALSE	2
RP11-558N14.1	ENSG00000232021	RP24-176P19.3	ENSMUSG00000106086	FALSE	FALSE	TRUE	TRUE	FALSE	2
CATG00000073909.1	CATG00000073909	RP24-313N2.2	ENSMUSG00000102614	FALSE	FALSE	TRUE	FALSE	FALSE	1
RP11-342I1.2	ENSG00000272717	RP24-511H12.3	ENSMUSG00000097885	FALSE	FALSE	TRUE	FALSE	FALSE	1
CATG00000074004.1	CATG00000074004	AC087115.1	ENSMUSG00000037982	FALSE	FALSE	TRUE	FALSE	FALSE	1
CTD-2130F23.1	ENSG00000248533	RP24-92L23.1	ENSMUSG00000103142	FALSE	FALSE	TRUE	FALSE	FALSE	1
CATG00000079544.1	CATG00000079544	AC109195.1	ENSMUSG00000090199	FALSE	FALSE	TRUE	TRUE	TRUE	3
CTD-2127H9.1	ENSG00000249740	RP24-86P1.1	ENSMUSG00000104334	FALSE	FALSE	TRUE	FALSE	FALSE	1
CATG00000081377.1	CATG00000081377	Gm26538	ENSMUSG00000097507	FALSE	FALSE	TRUE	FALSE	FALSE	1
CATG00000081405.1	CATG00000081405	MMADI00000687	MMADI00000687	FALSE	FALSE	TRUE	TRUE	FALSE	2
CTC-529P8.1	ENSG00000250072	RP23-131E5.1	ENSMUSG00000104035	FALSE	FALSE	TRUE	FALSE	FALSE	1
RP11-375B1.3	ENSG00000248859	RP24-300H23.6	ENSMUSG00000100728	FALSE	FALSE	TRUE	TRUE	FALSE	2
RP11-420L9.5	ENSG00000270504	RP24-447D15.2	ENSMUSG00000086786	FALSE	FALSE	TRUE	FALSE	FALSE	1
RP11-556O15.1	ENSG00000203498	RP23-476E21.3	ENSMUSG00000114800	FALSE	FALSE	TRUE	FALSE	FALSE	1
CATG00000082568.1	CATG00000082568	RP23-151C6.1	ENSMUSG00000114665	FALSE	FALSE	TRUE	FALSE	FALSE	1
RP3-512B11.3	ENSG00000261189	RP23-406J20.2	ENSMUSG00000103789	FALSE	FALSE	TRUE	FALSE	FALSE	1
RP1-50J22.4	ENSG00000224666	RP24-318I24.2	ENSMUSG00000087693	FALSE	FALSE	TRUE	FALSE	FALSE	1
CATG00000083795.1	CATG00000083795	RP23-364A24.1	ENSMUSG00000103207	FALSE	FALSE	TRUE	FALSE	FALSE	1
CATG00000089473.1	CATG00000089473	RP23-188F7.1	ENSMUSG00000110893	FALSE	FALSE	TRUE	TRUE	FALSE	2
RP1-191J18.66	ENSG00000272476	Gm26860	ENSMUSG00000097008	FALSE	FALSE	TRUE	FALSE	FALSE	1
AC147651.3	ENSG00000223855	RP23-451A12.1	ENSMUSG00000075585	FALSE	FALSE	TRUE	FALSE	FALSE	1
CATG00000091142.1	CATG00000091142	MMADI00001118	MMADI00001118	FALSE	FALSE	TRUE	FALSE	FALSE	1
CATG00000095025.1	CATG00000095025	AC123686.3	ENSMUSG00000089889	FALSE	FALSE	TRUE	FALSE	FALSE	1
CATG00000095029.1	CATG00000095029	RP23-301L9.4	ENSMUSG00000104875	FALSE	FALSE	TRUE	FALSE	FALSE	1
AC006042.7	ENSG00000233108	RP24-267I24.2	ENSMUSG00000087305	FALSE	FALSE	TRUE	TRUE	FALSE	2
AC003075.4	ENSG00000237773	RP24-111I3.3	ENSMUSG00000113741	FALSE	FALSE	TRUE	FALSE	FALSE	1
SNHG15	ENSG00000232956	RP23-69P8.2	ENSMUSG00000085156	FALSE	FALSE	TRUE	TRUE	FALSE	2
RP11-306G20.1	ENSG00000244036	RP23-384N6.2	ENSMUSG00000084861	FALSE	FALSE	TRUE	FALSE	TRUE	2
CATG00000097246.1	CATG00000097246	Gm26699	ENSMUSG00000097206	FALSE	FALSE	TRUE	FALSE	FALSE	1
CATG00000094789.1	CATG00000094789	RP24-67A10.1	ENSMUSG00000097561	FALSE	FALSE	TRUE	FALSE	FALSE	1
RP11-349F21.3	ENSG00000279271	Gm26584	ENSMUSG00000097474	FALSE	FALSE	TRUE	FALSE	FALSE	1
RP11-582J16.4	ENSG00000251034	RP24-239E14.2	ENSMUSG00000115186	FALSE	FALSE	TRUE	FALSE	FALSE	1
C8orf75	ENSG00000251191	RP24-155I9.2	ENSMUSG00000110015	FALSE	FALSE	TRUE	FALSE	FALSE	1
CATG00000102242.1	CATG00000102242	RP23-322E23.1	ENSMUSG00000043794	FALSE	FALSE	TRUE	TRUE	FALSE	2
RP11-930P14.1	ENSG00000253389	AC126445.2	ENSMUSG00000086741	FALSE	FALSE	TRUE	FALSE	FALSE	1
RP11-589C21.6	ENSG00000271938	RP23-372N15.1	ENSMUSG00000054822	FALSE	FALSE	TRUE	FALSE	FALSE	1
CATG00000103254.1	CATG00000103254	Gm26663	ENSMUSG00000097019	FALSE	FALSE	TRUE	FALSE	FALSE	1
KB-1562D12.1	ENSG00000254024	AC114008.1	ENSMUSG00000089804	FALSE	FALSE	TRUE	FALSE	TRUE	2
RP11-297B17.3	ENSG00000250850	RP23-397E2.2	ENSMUSG00000086211	FALSE	FALSE	TRUE	FALSE	FALSE	1
RP11-575L7.2	ENSG00000226877	RP24-194D17.4	ENSMUSG00000097399	FALSE	FALSE	TRUE	FALSE	FALSE	1
RP11-554F20.1	ENSG00000237461	RP23-184D5.1	ENSMUSG00000102450	FALSE	FALSE	TRUE	TRUE	FALSE	2
RP11-343J18.2	ENSG00000232413	RP23-241O13.2	ENSMUSG00000087461	FALSE	FALSE	TRUE	TRUE	TRUE	3
RP11-334J6.7	ENSG00000176868	RP23-161B9.2	ENSMUSG00000086216	FALSE	FALSE	TRUE	TRUE	FALSE	2
ZEB1-AS1	ENSG00000237036	AC121576.1	ENSMUSG00000063087	FALSE	FALSE	TRUE	TRUE	FALSE	2
RP11-107I14.2	ENSG00000225208	RP23-188J8.4	ENSMUSG00000102057	FALSE	FALSE	TRUE	FALSE	TRUE	2
RP11-107I14.5	ENSG00000230967	RP23-188J8.2	ENSMUSG00000100417	FALSE	FALSE	TRUE	TRUE	FALSE	2
CTD-2371O3.3	ENSG00000268403	RP24-310M4.2	ENSMUSG00000073867	FALSE	FALSE	TRUE	FALSE	TRUE	2
RP11-831H9.3	ENSG00000254964	RP24-458M20.6	ENSMUSG00000114220	FALSE	FALSE	TRUE	FALSE	FALSE	1
CATG00000002616.1	CATG00000002616	AC127556.5	ENSMUSG00000085196	FALSE	FALSE	TRUE	FALSE	FALSE	1
AP003068.23	ENSG00000254614	Gm10814	ENSMUSG00000097404	FALSE	FALSE	TRUE	FALSE	FALSE	1
CATG00000005853.1	CATG00000005853	RP24-458F14.4	ENSMUSG00000102349	FALSE	FALSE	TRUE	FALSE	FALSE	1
CATG00000005974.1	CATG00000005974	MMADI00000727	MMADI00000727	FALSE	FALSE	TRUE	FALSE	FALSE	1
CTD-2562J17.4	ENSG00000255136	RP23-152P5.2	ENSMUSG00000097974	FALSE	FALSE	TRUE	TRUE	FALSE	2
CATG00000006499.1	CATG00000006499	RP24-88J19.1	ENSMUSG00000097585	FALSE	FALSE	TRUE	FALSE	TRUE	2
CATG00000006874.1	CATG00000006874	AC158384.4	ENSMUSG00000086914	FALSE	FALSE	TRUE	FALSE	FALSE	1
RP11-64D24.4	ENSG00000256195	RP23-137G18.2	ENSMUSG00000111570	FALSE	FALSE	TRUE	FALSE	FALSE	1
BACE1-AS	ENSG00000278768	RP23-3F1.4	ENSMUSG00000089810	FALSE	FALSE	TRUE	TRUE	FALSE	2
CATG00000003984.1	CATG00000003984	RP23-284E19.11	ENSMUSG00000074385	FALSE	FALSE	TRUE	FALSE	FALSE	1
RP11-770J1.4	ENSG00000255384	RP23-23P9.4	ENSMUSG00000110773	FALSE	FALSE	TRUE	FALSE	FALSE	1
CATG00000004152.1	CATG00000004152	RP24-374N16.5	ENSMUSG00000087135	FALSE	FALSE	TRUE	TRUE	FALSE	2
RP11-712L6.7	ENSG00000254905	RP23-54G12.8	ENSMUSG00000110774	FALSE	FALSE	TRUE	FALSE	FALSE	1
CCND2-AS1	ENSG00000255920	RP23-387P23.6	ENSMUSG00000097166	FALSE	FALSE	TRUE	TRUE	FALSE	2
CATG00000011063.1	CATG00000011063	RP23-8L20.6	ENSMUSG00000107379	FALSE	FALSE	TRUE	FALSE	FALSE	1
CATG00000011098.1	CATG00000011098	RP23-389F23.2	ENSMUSG00000101191	FALSE	FALSE	TRUE	FALSE	FALSE	1
RP11-877E17.2	ENSG00000246695	RP24-340J19.1	ENSMUSG00000085658	FALSE	FALSE	TRUE	FALSE	FALSE	1
RP11-579D7.2	ENSG00000257653	RP23-204C16.3	ENSMUSG00000100220	FALSE	FALSE	TRUE	FALSE	FALSE	1
CATG00000012026.1	CATG00000012026	RP23-263M4.7	ENSMUSG00000116091	FALSE	FALSE	TRUE	FALSE	FALSE	1
HOXC-AS1	ENSG00000250451	MMADI00000528	MMADI00000528	FALSE	FALSE	TRUE	FALSE	TRUE	2
RP11-834C11.4	ENSG00000250742	RP24-89G21.3	ENSMUSG00000099758	FALSE	FALSE	TRUE	TRUE	TRUE	3
RP11-766N7.3	ENSG00000255693	RP24-124N8.3	ENSMUSG00000112846	FALSE	FALSE	TRUE	FALSE	FALSE	1
RP11-81H14.2	ENSG00000251301	RP24-130G2.1	ENSMUSG00000102896	FALSE	FALSE	TRUE	FALSE	FALSE	1
CATG00000009605.1	CATG00000009605	RP23-231H21.2	ENSMUSG00000101801	FALSE	FALSE	TRUE	TRUE	FALSE	2
RP11-256L6.5	ENSG00000283422	RP23-381H23.1	ENSMUSG00000110647	FALSE	FALSE	TRUE	FALSE	FALSE	1
CATG00000010362.1	CATG00000010362	RP24-555M20.4	ENSMUSG00000106623	FALSE	FALSE	TRUE	FALSE	FALSE	1
RP11-18C24.6	ENSG00000248008	RP23-41I11.9	ENSMUSG00000086368	FALSE	FALSE	TRUE	FALSE	FALSE	1
HNF1A-AS1	ENSG00000241388	Hnf1aos2	ENSMUSG00000086140	FALSE	FALSE	TRUE	FALSE	TRUE	2
CATG00000010649.1	CATG00000010649	RP23-31J24.2	ENSMUSG00000105613	FALSE	FALSE	TRUE	FALSE	FALSE	1
CATG00000010691.1	CATG00000010691	RP23-121M13.4	ENSMUSG00000104694	FALSE	FALSE	TRUE	FALSE	TRUE	2
RP11-143E21.7	ENSG00000250208	AC122789.1	ENSMUSG00000072591	FALSE	FALSE	TRUE	TRUE	FALSE	2
RP11-252M21.1	ENSG00000236094	AC114420.2	ENSMUSG00000107271	FALSE	FALSE	TRUE	FALSE	FALSE	1
RP11-550E22.3	ENSG00000236778	4931440J10Rik	ENSMUSG00000097775	FALSE	FALSE	TRUE	TRUE	TRUE	3
RP11-632L2.1	ENSG00000232849	RP24-68I9.1	ENSMUSG00000104296	FALSE	FALSE	TRUE	FALSE	FALSE	1
CATG00000016283.1	CATG00000016283	RP23-418L5.3	ENSMUSG00000109810	FALSE	FALSE	TRUE	FALSE	FALSE	1
CATG00000016366.1	CATG00000016366	RP23-185G9.3	ENSMUSG00000099338	FALSE	FALSE	TRUE	FALSE	FALSE	1
RP11-356O9.1	ENSG00000258414	RP23-287C21.4	ENSMUSG00000103704	FALSE	FALSE	TRUE	FALSE	FALSE	1
CATG00000018909.1	CATG00000018909	RP23-306C18.1	ENSMUSG00000112945	FALSE	FALSE	TRUE	TRUE	FALSE	2
RP11-1012E15.2	ENSG00000259868	RP23-428E20.2	ENSMUSG00000114989	FALSE	FALSE	TRUE	FALSE	FALSE	1
CATG00000021230.1	CATG00000021230	RP23-131O4.7	ENSMUSG00000115579	FALSE	FALSE	TRUE	FALSE	FALSE	1
CATG00000019283.1	CATG00000019283	RP24-314N20.1	ENSMUSG00000112857	FALSE	FALSE	TRUE	FALSE	FALSE	1
CATG00000021552.1	CATG00000021552	RP24-185O19.9	ENSMUSG00000097762	FALSE	FALSE	TRUE	TRUE	FALSE	2
RP11-293M10.6	ENSG00000259319	RP24-276C17.2	ENSMUSG00000113165	FALSE	FALSE	TRUE	TRUE	TRUE	3
CATG00000021645.1	CATG00000021645	Gm26698	ENSMUSG00000097208	FALSE	FALSE	TRUE	TRUE	FALSE	2
RP11-300J18.2	ENSG00000258407	RP23-304C21.2	ENSMUSG00000112510	FALSE	FALSE	TRUE	FALSE	FALSE	1
RP11-507K2.6	ENSG00000278576	RP24-68E20.3	ENSMUSG00000113196	FALSE	FALSE	TRUE	FALSE	FALSE	1
RP11-1017G21.5	ENSG00000271780	RP23-60K23.7	ENSMUSG00000113361	FALSE	FALSE	TRUE	FALSE	FALSE	1
CATG00000020199.1	CATG00000020199	RP23-78F1.4	ENSMUSG00000113056	FALSE	FALSE	TRUE	FALSE	FALSE	1
RP11-624L4.1	ENSG00000259345	RP23-291N19.2	ENSMUSG00000101394	FALSE	FALSE	TRUE	TRUE	FALSE	2
RP11-507B12.1	ENSG00000259675	RP23-112O8.1	ENSMUSG00000101345	FALSE	FALSE	TRUE	FALSE	FALSE	1
CATG00000025431.1	CATG00000025431	RP23-116C19.1	ENSMUSG00000111147	FALSE	FALSE	TRUE	FALSE	FALSE	1
RP11-24D15.1	ENSG00000260624	RP24-410G8.1	ENSMUSG00000100487	FALSE	FALSE	TRUE	TRUE	FALSE	2
CATG00000025537.1	CATG00000025537	RP24-539A10.2	ENSMUSG00000091908	FALSE	FALSE	TRUE	FALSE	FALSE	1
CATG00000025597.1	CATG00000025597	RP23-5H10.2	ENSMUSG00000090270	FALSE	FALSE	TRUE	FALSE	TRUE	2
RP11-217B1.2	ENSG00000261441	RP24-186G5.4	ENSMUSG00000108599	FALSE	FALSE	TRUE	FALSE	FALSE	1
CATG00000023999.1	CATG00000023999	RP23-207N5.2	ENSMUSG00000108616	FALSE	FALSE	TRUE	FALSE	FALSE	1
CATG00000028923.1	CATG00000028923	AC122248.2	ENSMUSG00000085118	FALSE	FALSE	TRUE	FALSE	FALSE	1
CTD-2196E14.5	ENSG00000261266	RP23-136G1.3	ENSMUSG00000108688	FALSE	FALSE	TRUE	TRUE	FALSE	2
CATG00000026892.1	CATG00000026892	RP23-385F8.2	ENSMUSG00000108522	FALSE	FALSE	TRUE	FALSE	FALSE	1
CATG00000026897.1	CATG00000026897	RP23-385F8.1	ENSMUSG00000108317	FALSE	FALSE	TRUE	FALSE	FALSE	1
AC106782.18	ENSG00000261359	RP24-144C5.1	ENSMUSG00000108353	FALSE	FALSE	TRUE	FALSE	FALSE	1
CATG00000029303.1	CATG00000029303	RP24-323I19.2	ENSMUSG00000110216	FALSE	FALSE	TRUE	TRUE	FALSE	2
CTD-2050B12.2	ENSG00000261439	RP23-194O23.1	ENSMUSG00000097520	FALSE	FALSE	TRUE	TRUE	TRUE	3
CATG00000029387.1	CATG00000029387	RP23-128L6.4	ENSMUSG00000070111	FALSE	FALSE	TRUE	FALSE	FALSE	1
RP11-61A14.4	ENSG00000246777	RP24-178J22.1	ENSMUSG00000110630	FALSE	FALSE	TRUE	FALSE	FALSE	1
AC004158.2	ENSG00000261008	RP23-409B11.1	ENSMUSG00000097393	FALSE	FALSE	TRUE	TRUE	FALSE	2
CATG00000028123.1	CATG00000028123	RP23-441L19.2	ENSMUSG00000102665	FALSE	FALSE	TRUE	TRUE	FALSE	2
CTD-2542L18.1	ENSG00000260417	RP23-246H16.2	ENSMUSG00000097983	FALSE	FALSE	TRUE	TRUE	FALSE	2
RP11-667K14.3	ENSG00000263050	RP23-143A14.3	ENSMUSG00000085609	FALSE	FALSE	TRUE	FALSE	FALSE	1
AL450226.2	ENSG00000225084	RP23-174M12.6	ENSMUSG00000101295	FALSE	FALSE	TRUE	TRUE	FALSE	2
CATG00000030491.1	CATG00000030491	RP23-263M10.3	ENSMUSG00000086943	FALSE	FALSE	TRUE	FALSE	FALSE	1
SPAG5-AS1	ENSG00000227543	RP23-185A18.12	ENSMUSG00000087295	FALSE	FALSE	TRUE	TRUE	FALSE	2
C17orf102	ENSG00000197322	RP23-153J5.2	ENSMUSG00000113710	FALSE	FALSE	TRUE	TRUE	FALSE	2
CATG00000033898.1	CATG00000033898	RP23-151M22.6	ENSMUSG00000086015	FALSE	FALSE	TRUE	FALSE	FALSE	1
RP11-1079K10.3	ENSG00000248714	Zfp652os	ENSMUSG00000086191	FALSE	FALSE	TRUE	TRUE	FALSE	2
RP11-613C6.2	ENSG00000250751	RP23-67E18.7	ENSMUSG00000101258	FALSE	FALSE	TRUE	FALSE	FALSE	1
RP11-159D12.6	ENSG00000279069	RP23-16C4.1	ENSMUSG00000086193	FALSE	FALSE	TRUE	TRUE	FALSE	2
RP11-156L14.1	ENSG00000265702	RP23-35E7.5	ENSMUSG00000086487	FALSE	FALSE	TRUE	FALSE	FALSE	1
RP11-401F2.3	ENSG00000266473	RP23-338K8.1	ENSMUSG00000059706	FALSE	FALSE	TRUE	FALSE	FALSE	1
RP11-649A18.12	ENSG00000263843	Gm26613	ENSMUSG00000097020	FALSE	FALSE	TRUE	FALSE	FALSE	1
CTD-2047H16.4	ENSG00000263069	RP23-25M3.6	ENSMUSG00000109408	FALSE	FALSE	TRUE	FALSE	FALSE	1
CATG00000039962.1	CATG00000039962	RP23-13B8.9	ENSMUSG00000091994	FALSE	FALSE	TRUE	FALSE	FALSE	1
RP11-886P16.3	ENSG00000269386	RP23-27D5.2	ENSMUSG00000090952	FALSE	FALSE	TRUE	TRUE	FALSE	2
CATG00000038520.1	CATG00000038520	MMADI00001411	MMADI00001411	FALSE	FALSE	TRUE	FALSE	FALSE	1
CTC-539A10.4	ENSG00000267100	RP24-496O17.9	ENSMUSG00000110915	FALSE	FALSE	TRUE	FALSE	FALSE	1
CATG00000040293.1	CATG00000040293	RP23-402N3.5	ENSMUSG00000097155	FALSE	FALSE	TRUE	FALSE	TRUE	2
CTD-3222D19.8	ENSG00000279529	RP23-478A9.4	ENSMUSG00000097000	FALSE	FALSE	TRUE	TRUE	FALSE	2
CATG00000040786.1	CATG00000040786	RP23-358K1.3	ENSMUSG00000097750	FALSE	FALSE	TRUE	FALSE	TRUE	2
CATG00000040788.1	CATG00000040788	RP24-63G4.13	ENSMUSG00000108546	FALSE	FALSE	TRUE	FALSE	FALSE	1
AD000090.2	ENSG00000236144	Tmem147os	ENSMUSG00000097320	FALSE	FALSE	TRUE	TRUE	FALSE	2
CTC-378H22.1	ENSG00000254887	MMADI00001231	MMADI00001231	FALSE	FALSE	TRUE	FALSE	TRUE	2
CTC-378H22.2	ENSG00000259436	RP24-312B12.1	ENSMUSG00000074274	FALSE	FALSE	TRUE	TRUE	TRUE	3
CATG00000039666.1	CATG00000039666	RP24-510K1.8	ENSMUSG00000109198	FALSE	FALSE	TRUE	FALSE	FALSE	1
CTD-2545M3.8	ENSG00000268518	RP23-455C13.7	ENSMUSG00000108322	FALSE	FALSE	TRUE	FALSE	FALSE	1
AC012314.8	ENSG00000237017	AC130680.12	ENSMUSG00000085039	FALSE	FALSE	TRUE	FALSE	FALSE	1
RP5-828H9.1	ENSG00000230563	RP23-190K7.1	ENSMUSG00000086379	FALSE	FALSE	TRUE	FALSE	FALSE	1
RP11-416N4.4	ENSG00000230506	RP23-142F14.3	ENSMUSG00000103066	FALSE	FALSE	TRUE	FALSE	TRUE	2
RP5-881L22.4	ENSG00000229005	Hnf4aos	ENSMUSG00000046840	FALSE	FALSE	TRUE	FALSE	TRUE	2
CATG00000055191.1	CATG00000055191	MMADI00000870	MMADI00000870	FALSE	FALSE	TRUE	FALSE	FALSE	1
CATG00000053943.1	CATG00000053943	Gata5os	ENSMUSG00000056061	FALSE	FALSE	TRUE	FALSE	FALSE	1
C21orf62-AS1	ENSG00000205930	RP24-104I20.6	ENSMUSG00000085398	FALSE	FALSE	TRUE	FALSE	FALSE	1
LINC00649	ENSG00000237945	RP23-280L21.3	ENSMUSG00000087190	FALSE	FALSE	TRUE	FALSE	FALSE	1
AP001043.1	ENSG00000229925	RP23-135L20.1	ENSMUSG00000104172	FALSE	FALSE	TRUE	FALSE	FALSE	1
XXbac-B476C20.17	ENSG00000235295	RP23-259J8.9	ENSMUSG00000108171	FALSE	FALSE	TRUE	FALSE	FALSE	1
RP3-333H23.10	ENSG00000284633	RP23-383D13.2	ENSMUSG00000116125	FALSE	FALSE	TRUE	TRUE	TRUE	3
CATG00000058666.1	CATG00000058666	RP23-129J8.5	ENSMUSG00000116220	FALSE	FALSE	TRUE	FALSE	FALSE	1
CATG00000057773.1	CATG00000057773	AC102198.1	ENSMUSG00000047938	FALSE	FALSE	TRUE	FALSE	FALSE	1
CATG00000058706.1	CATG00000058706	RP23-310L8.1	ENSMUSG00000103520	FALSE	FALSE	TRUE	FALSE	TRUE	2
AF196970.3	ENSG00000232828	RP23-27I6.2	ENSMUSG00000087193	FALSE	FALSE	TRUE	TRUE	FALSE	2
AC002407.3	ENSG00000283638	Kis2	ENSMUSG00000086173	FALSE	FALSE	TRUE	TRUE	FALSE	2
CATG00000001493.1	CATG00000001493	AC124457.2	ENSMUSG00000085407	FALSE	FALSE	TRUE	FALSE	FALSE	1
CATG00000003157.1	CATG00000003157	RP24-344N22.1	ENSMUSG00000097162	FALSE	FALSE	TRUE	FALSE	TRUE	2
CATG00000007149.1	CATG00000007149	MMADI00001424	MMADI00001424	FALSE	FALSE	TRUE	TRUE	FALSE	2
CATG00000008057.1	CATG00000008057	RP23-200M5.6	ENSMUSG00000108276	FALSE	FALSE	TRUE	FALSE	FALSE	1
CATG00000008928.1	CATG00000008928	RP24-404P10.2	ENSMUSG00000106224	FALSE	FALSE	TRUE	FALSE	TRUE	2
CATG00000008939.1	CATG00000008939	RP23-30A13.1	ENSMUSG00000044522	FALSE	FALSE	TRUE	FALSE	FALSE	1
CATG00000010404.1	CATG00000010404	RP23-407I6.5	ENSMUSG00000105970	FALSE	FALSE	TRUE	FALSE	FALSE	1
CATG00000011925.1	CATG00000011925	RP24-430H1.3	ENSMUSG00000116021	FALSE	FALSE	TRUE	FALSE	FALSE	1
CATG00000012031.1	CATG00000012031	Gm26518	ENSMUSG00000097234	FALSE	FALSE	TRUE	FALSE	FALSE	1
CATG00000013862.1	CATG00000013862	Gm26718	ENSMUSG00000097367	FALSE	FALSE	TRUE	FALSE	FALSE	1
CATG00000019957.1	CATG00000019957	AC161600.4	ENSMUSG00000086718	FALSE	FALSE	TRUE	FALSE	FALSE	1
CATG00000020185.1	CATG00000020185	RP23-199B2.8	ENSMUSG00000105512	FALSE	FALSE	TRUE	FALSE	FALSE	1
CATG00000021165.1	CATG00000021165	RP24-226L18.4	ENSMUSG00000115100	FALSE	FALSE	TRUE	FALSE	TRUE	2
CATG00000021182.1	CATG00000021182	RP24-320A12.6	ENSMUSG00000114977	FALSE	FALSE	TRUE	FALSE	FALSE	1
CATG00000024264.1	CATG00000024264	RP23-36P10.10	ENSMUSG00000103768	FALSE	FALSE	TRUE	FALSE	FALSE	1
CATG00000027083.1	CATG00000027083	RP24-443B5.5	ENSMUSG00000108806	FALSE	FALSE	TRUE	TRUE	FALSE	2
CATG00000028289.1	CATG00000028289	RP23-354I24.3	ENSMUSG00000093682	FALSE	FALSE	TRUE	FALSE	FALSE	1
CATG00000030195.1	CATG00000030195	RP24-414I2.1	ENSMUSG00000099459	FALSE	FALSE	TRUE	TRUE	FALSE	2
CATG00000031864.1	CATG00000031864	RP23-268M1.1	ENSMUSG00000086919	FALSE	FALSE	TRUE	FALSE	FALSE	1
CATG00000033586.1	CATG00000033586	RP23-355L10.3	ENSMUSG00000085944	FALSE	FALSE	TRUE	FALSE	FALSE	1
CATG00000034064.1	CATG00000034064	RP23-393B19.1	ENSMUSG00000087574	FALSE	FALSE	TRUE	TRUE	TRUE	3
CATG00000034346.1	CATG00000034346	RP23-317F9.4	ENSMUSG00000087596	FALSE	FALSE	TRUE	FALSE	FALSE	1
CATG00000034567.1	CATG00000034567	Ict1os	ENSMUSG00000085072	FALSE	FALSE	TRUE	FALSE	FALSE	1
CATG00000035840.1	CATG00000035840	AC162291.2	ENSMUSG00000073529	FALSE	FALSE	TRUE	FALSE	FALSE	1
CATG00000039215.1	CATG00000039215	RP23-51L15.5	ENSMUSG00000109351	FALSE	FALSE	TRUE	TRUE	FALSE	2
CATG00000039306.1	CATG00000039306	RP23-311C19.3	ENSMUSG00000108592	FALSE	FALSE	TRUE	FALSE	FALSE	1
CATG00000047607.1	CATG00000047607	RP24-374P12.2	ENSMUSG00000113246	FALSE	FALSE	TRUE	FALSE	FALSE	1
CATG00000048679.1	CATG00000048679	RP23-160F12.2	ENSMUSG00000085665	FALSE	FALSE	TRUE	FALSE	FALSE	1
CATG00000049924.1	CATG00000049924	RP23-25C1.7	ENSMUSG00000046109	FALSE	FALSE	TRUE	FALSE	TRUE	2
CATG00000052312.1	CATG00000052312	RP23-32L15.5	ENSMUSG00000087405	FALSE	FALSE	TRUE	FALSE	FALSE	1
CATG00000052770.1	CATG00000052770	RP23-35E16.3	ENSMUSG00000085127	FALSE	FALSE	TRUE	FALSE	FALSE	1
CATG00000053365.1	CATG00000053365	Zfp335os	ENSMUSG00000085436	FALSE	FALSE	TRUE	FALSE	TRUE	2
CATG00000054593.1	CATG00000054593	RP23-192G18.7	ENSMUSG00000073236	FALSE	FALSE	TRUE	TRUE	FALSE	2
CATG00000060027.1	CATG00000060027	RP24-330A11.11	ENSMUSG00000091102	FALSE	FALSE	TRUE	FALSE	FALSE	1
CATG00000064553.1	CATG00000064553	RP24-421E18.7	ENSMUSG00000105962	FALSE	FALSE	TRUE	FALSE	FALSE	1
CATG00000068398.1	CATG00000068398	RP23-403P24.6	ENSMUSG00000106696	FALSE	FALSE	TRUE	FALSE	FALSE	1
CATG00000072102.1	CATG00000072102	RP24-296L6.1	ENSMUSG00000105663	FALSE	FALSE	TRUE	FALSE	FALSE	1
CATG00000072197.1	CATG00000072197	RP23-357D17.5	ENSMUSG00000104768	FALSE	FALSE	TRUE	FALSE	FALSE	1
CATG00000072866.1	CATG00000072866	RP24-470E5.3	ENSMUSG00000107194	FALSE	FALSE	TRUE	FALSE	FALSE	1
CATG00000073400.1	CATG00000073400	RP23-200E11.1	ENSMUSG00000105472	FALSE	FALSE	TRUE	FALSE	FALSE	1
CATG00000073560.1	CATG00000073560	RP23-48L9.1	ENSMUSG00000105478	FALSE	FALSE	TRUE	FALSE	FALSE	1
CATG00000074088.1	CATG00000074088	AC113049.2	ENSMUSG00000086451	FALSE	FALSE	TRUE	FALSE	FALSE	1
CATG00000079760.1	CATG00000079760	RP23-155B20.2	ENSMUSG00000114935	FALSE	FALSE	TRUE	TRUE	FALSE	2
CATG00000084090.1	CATG00000084090	RP23-191A12.2	ENSMUSG00000102121	FALSE	FALSE	TRUE	FALSE	FALSE	1
CATG00000084818.1	CATG00000084818	RP23-12I24.9	ENSMUSG00000085037	FALSE	FALSE	TRUE	FALSE	FALSE	1
CATG00000086356.1	CATG00000086356	RP23-82B19.2	ENSMUSG00000097378	FALSE	FALSE	TRUE	FALSE	FALSE	1
CATG00000088548.1	CATG00000088548	RP23-191A12.5	ENSMUSG00000097934	FALSE	FALSE	TRUE	FALSE	FALSE	1
CATG00000088838.1	CATG00000088838	RP23-211F21.6	ENSMUSG00000097433	FALSE	FALSE	TRUE	TRUE	FALSE	2
CATG00000091000.1	CATG00000091000	Gm26892	ENSMUSG00000097454	FALSE	FALSE	TRUE	TRUE	FALSE	2
CATG00000092610.1	CATG00000092610	RP23-240H6.1	ENSMUSG00000107296	FALSE	FALSE	TRUE	FALSE	FALSE	1
CATG00000092653.1	CATG00000092653	RP23-15K13.2	ENSMUSG00000107000	FALSE	FALSE	TRUE	FALSE	FALSE	1
CATG00000093892.1	CATG00000093892	RP23-189E15.2	ENSMUSG00000092090	FALSE	FALSE	TRUE	TRUE	TRUE	3
CATG00000095020.1	CATG00000095020	RP23-151C5.3	ENSMUSG00000104708	FALSE	FALSE	TRUE	FALSE	FALSE	1
CATG00000095751.1	CATG00000095751	RP23-29I5.4	ENSMUSG00000113338	FALSE	FALSE	TRUE	FALSE	TRUE	2
CATG00000097082.1	CATG00000097082	RP23-353E8.7	ENSMUSG00000107012	FALSE	FALSE	TRUE	TRUE	FALSE	2
CATG00000103472.1	CATG00000103472	RP24-90D21.3	ENSMUSG00000115009	FALSE	FALSE	TRUE	FALSE	FALSE	1
CATG00000116094.1	CATG00000116094	E030044B06Rik	ENSMUSG00000097740	FALSE	FALSE	TRUE	FALSE	FALSE	1
CATG00000117939.1	CATG00000117939	MMADI00001194	MMADI00001194	FALSE	FALSE	TRUE	FALSE	FALSE	1
CATG00000118295.1	CATG00000118295	RP23-224F12.3	ENSMUSG00000112396	FALSE	FALSE	TRUE	FALSE	FALSE	1
RP1-163G9.1	ENSG00000177133	RP23-360O1.1	ENSMUSG00000085069	FALSE	FALSE	FALSE	TRUE	TRUE	2
RP11-329N22.1	ENSG00000238063	RP23-62L9.4	ENSMUSG00000103541	FALSE	FALSE	FALSE	TRUE	FALSE	1
RP11-69E11.8	ENSG00000228060	Gm26837	ENSMUSG00000097913	FALSE	FALSE	FALSE	TRUE	FALSE	1
RP11-101C11.1	ENSG00000231090	RP23-289L17.3	ENSMUSG00000104192	FALSE	FALSE	FALSE	TRUE	FALSE	1
RP11-147G16.1	ENSG00000233290	RP24-196A21.1	ENSMUSG00000103566	FALSE	FALSE	FALSE	TRUE	FALSE	1
RP11-76N22.2	ENSG00000237505	RP24-273H20.1	ENSMUSG00000103816	FALSE	FALSE	FALSE	TRUE	FALSE	1
RP4-575N6.4	ENSG00000225938	RP24-80G20.3	ENSMUSG00000052769	FALSE	FALSE	FALSE	TRUE	FALSE	1
RP11-297H3.4	ENSG00000224286	RP24-141B16.1	ENSMUSG00000101869	FALSE	FALSE	FALSE	TRUE	FALSE	1
RP11-428K3.1	ENSG00000273062	RP24-444I15.2	ENSMUSG00000101905	FALSE	FALSE	FALSE	TRUE	FALSE	1
RP11-108M21.1	ENSG00000230426	RP24-150D10.1	ENSMUSG00000101011	FALSE	FALSE	FALSE	TRUE	FALSE	1
AL035209.2	ENSG00000203709	RP23-445K23.4	ENSMUSG00000096929	FALSE	FALSE	FALSE	TRUE	FALSE	1
AC009232.2	ENSG00000225619	RP24-345F16.1	ENSMUSG00000112390	FALSE	FALSE	FALSE	TRUE	FALSE	1
AC013267.2	ENSG00000224165	RP23-132D7.4	ENSMUSG00000105389	FALSE	FALSE	FALSE	TRUE	FALSE	1
AC074091.13	ENSG00000205334	RP24-80F7.3	ENSMUSG00000107352	FALSE	FALSE	FALSE	TRUE	FALSE	1
AC104654.1	ENSG00000214691	RP24-320K4.1	ENSMUSG00000100154	FALSE	FALSE	FALSE	TRUE	FALSE	1
AC018462.2	ENSG00000229839	RP23-386F19.2	ENSMUSG00000114688	FALSE	FALSE	FALSE	TRUE	FALSE	1
AC092669.6	ENSG00000225815	RP23-137B16.4	ENSMUSG00000102585	FALSE	FALSE	FALSE	TRUE	FALSE	1
AC007403.2	ENSG00000230525	RP23-436D9.3	ENSMUSG00000102178	FALSE	FALSE	FALSE	TRUE	FALSE	1
AC013402.2	ENSG00000235597	RP24-421J9.3	ENSMUSG00000101299	FALSE	FALSE	FALSE	TRUE	FALSE	1
RP11-13J10.1	ENSG00000269707	RP23-114H2.1	ENSMUSG00000093436	FALSE	FALSE	FALSE	TRUE	TRUE	2
AC093901.1	ENSG00000226856	RP23-36O22.1	ENSMUSG00000101700	FALSE	FALSE	FALSE	TRUE	FALSE	1
AC104777.3	ENSG00000237220	RP23-355H24.3	ENSMUSG00000100496	FALSE	FALSE	FALSE	TRUE	FALSE	1
AC010127.3	ENSG00000236107	RP23-276I21.1	ENSMUSG00000087301	FALSE	FALSE	FALSE	TRUE	FALSE	1
AC096649.3	ENSG00000229066	RP23-319N14.1	ENSMUSG00000099502	FALSE	FALSE	FALSE	TRUE	FALSE	1
AC097500.2	ENSG00000237877	RP23-419O21.1	ENSMUSG00000102082	FALSE	FALSE	FALSE	TRUE	FALSE	1
AC016903.2	ENSG00000237843	RP23-280M7.4	ENSMUSG00000102168	FALSE	FALSE	FALSE	TRUE	FALSE	1
AC024168.2	ENSG00000231249	MMADI00001187	MMADI00001187	FALSE	FALSE	FALSE	TRUE	TRUE	2
AC018816.3	ENSG00000235978	RP24-266P6.8	ENSMUSG00000107458	FALSE	FALSE	FALSE	TRUE	FALSE	1
AC144521.1	ENSG00000228956	RP24-490B17.3	ENSMUSG00000103753	FALSE	FALSE	FALSE	TRUE	TRUE	2
RP11-454H13.5	ENSG00000256628	Zbtb11os1	ENSMUSG00000102101	FALSE	FALSE	FALSE	TRUE	FALSE	1
RP11-138N21.1	ENSG00000241295	RP23-357P12.2	ENSMUSG00000102967	FALSE	FALSE	FALSE	TRUE	FALSE	1
RP13-685P2.5	ENSG00000206417	RP23-226O20.3	ENSMUSG00000084950	FALSE	FALSE	FALSE	TRUE	TRUE	2
RP11-649A16.1	ENSG00000243620	RP23-146C24.2	ENSMUSG00000100341	FALSE	FALSE	FALSE	TRUE	TRUE	2
RP11-451G4.3	ENSG00000242790	RP24-79E2.1	ENSMUSG00000102883	FALSE	FALSE	FALSE	TRUE	FALSE	1
RP11-33A14.1	ENSG00000223930	RP24-268H11.1	ENSMUSG00000102807	FALSE	FALSE	FALSE	TRUE	FALSE	1
LPP-AS2	ENSG00000270959	Lppos	ENSMUSG00000097867	FALSE	FALSE	FALSE	TRUE	FALSE	1
RP11-415C15.2	ENSG00000249699	RP24-482F14.1	ENSMUSG00000105912	FALSE	FALSE	FALSE	TRUE	FALSE	1
RP11-617D20.1	ENSG00000231160	RP24-448C16.2	ENSMUSG00000097640	FALSE	FALSE	FALSE	TRUE	FALSE	1
RP11-814P23.1	ENSG00000249348	RP23-413J12.1	ENSMUSG00000111631	FALSE	FALSE	FALSE	TRUE	FALSE	1
RP11-567N4.2	ENSG00000248646	RP23-442L7.2	ENSMUSG00000107301	FALSE	FALSE	FALSE	TRUE	FALSE	1
RP11-10K16.1	ENSG00000245213	RP23-383A10.9	ENSMUSG00000110419	FALSE	FALSE	FALSE	TRUE	FALSE	1
CTD-2161F6.3	ENSG00000249521	RP24-218O2.1	ENSMUSG00000102303	FALSE	FALSE	FALSE	TRUE	FALSE	1
AC091878.1	ENSG00000215196	RP23-471J11.2	ENSMUSG00000056089	FALSE	FALSE	FALSE	TRUE	FALSE	1
CTD-2234B20.1	ENSG00000249404	RP23-75H23.1	ENSMUSG00000102810	FALSE	FALSE	FALSE	TRUE	FALSE	1
CTC-537E7.1	ENSG00000249588	RP23-170A19.2	ENSMUSG00000103437	FALSE	FALSE	FALSE	TRUE	FALSE	1
RP11-60A8.2	ENSG00000251543	RP23-369M17.3	ENSMUSG00000100416	FALSE	FALSE	FALSE	TRUE	FALSE	1
RP11-213H15.3	ENSG00000248323	RP23-128L22.3	ENSMUSG00000114554	FALSE	FALSE	FALSE	TRUE	FALSE	1
CTC-529L17.2	ENSG00000249984	RP23-338M12.2	ENSMUSG00000101416	FALSE	FALSE	FALSE	TRUE	FALSE	1
RP11-65F13.2	ENSG00000237187	RP23-471B6.2	ENSMUSG00000087143	FALSE	FALSE	FALSE	TRUE	TRUE	2
RP11-65F13.3	ENSG00000278905	RP23-471B6.4	ENSMUSG00000114401	FALSE	FALSE	FALSE	TRUE	FALSE	1
C5orf66	ENSG00000224186	RP24-320I19.2	ENSMUSG00000114493	FALSE	FALSE	FALSE	TRUE	FALSE	1
AC005609.18	ENSG00000278915	RP23-6P18.2	ENSMUSG00000073594	FALSE	FALSE	FALSE	TRUE	FALSE	1
CH17-140K24.7	ENSG00000278936	RP23-56B11.9	ENSMUSG00000097330	FALSE	FALSE	FALSE	TRUE	FALSE	1
RP11-423H2.3	ENSG00000249684	RP24-409D4.3	ENSMUSG00000105731	FALSE	FALSE	FALSE	TRUE	FALSE	1
CTC-338M12.6	ENSG00000250900	RP23-14F5.9	ENSMUSG00000086245	FALSE	FALSE	FALSE	TRUE	FALSE	1
LINC00340	ENSG00000272168	RP23-143O13.1	ENSMUSG00000085936	FALSE	FALSE	FALSE	TRUE	FALSE	1
RP1-179N16.6	ENSG00000246982	RP23-274K4.1	ENSMUSG00000113063	FALSE	FALSE	FALSE	TRUE	FALSE	1
RP11-554D15.4	ENSG00000224583	RP23-261O3.1	ENSMUSG00000102020	FALSE	FALSE	FALSE	TRUE	FALSE	1
CTD-2060L22.1	ENSG00000283117	Gm26825	ENSMUSG00000097554	FALSE	FALSE	FALSE	TRUE	FALSE	1
AC005550.4	ENSG00000229108	RP23-96D14.2	ENSMUSG00000101067	FALSE	FALSE	FALSE	TRUE	TRUE	2
AC002480.2	ENSG00000238033	RP24-176O2.4	ENSMUSG00000105926	FALSE	FALSE	FALSE	TRUE	FALSE	1
AC018647.3	ENSG00000227544	RP23-308G10.2	ENSMUSG00000100002	FALSE	FALSE	FALSE	TRUE	FALSE	1
AC017116.8	ENSG00000235314	AC087420.7	ENSMUSG00000086656	FALSE	FALSE	FALSE	TRUE	FALSE	1
RP4-673M15.1	ENSG00000272768	RP23-74L9.6	ENSMUSG00000086839	FALSE	FALSE	FALSE	TRUE	TRUE	2
AC083884.8	ENSG00000232729	RP23-39M18.2	ENSMUSG00000106841	FALSE	FALSE	FALSE	TRUE	FALSE	1
AC002454.1	ENSG00000237819	RP24-459P6.1	ENSMUSG00000097709	FALSE	FALSE	FALSE	TRUE	FALSE	1
DLX6-AS1	ENSG00000231764	Dlx6os1	ENSMUSG00000090063	FALSE	FALSE	FALSE	TRUE	TRUE	2
RP11-325F22.4	ENSG00000239569	RP23-443N7.2	ENSMUSG00000073147	FALSE	FALSE	FALSE	TRUE	FALSE	1
RP11-560I19.4	ENSG00000230316	RP23-124H2.4	ENSMUSG00000106775	FALSE	FALSE	FALSE	TRUE	FALSE	1
RP5-894A10.5	ENSG00000228775	RP23-276C6.4	ENSMUSG00000112713	FALSE	FALSE	FALSE	TRUE	FALSE	1
RP4-798C17.6	ENSG00000244479	RP23-62E15.1	ENSMUSG00000108190	FALSE	FALSE	FALSE	TRUE	FALSE	1
RP11-375N15.2	ENSG00000272267	RP23-292K4.3	ENSMUSG00000054247	FALSE	FALSE	FALSE	TRUE	FALSE	1
RP11-24P4.1	ENSG00000254334	RP23-348K1.1	ENSMUSG00000104288	FALSE	FALSE	FALSE	TRUE	FALSE	1
RP11-675F6.4	ENSG00000253361	RP24-191C23.2	ENSMUSG00000110017	FALSE	FALSE	FALSE	TRUE	FALSE	1
RP11-17A4.2	ENSG00000254254	RP23-76M24.3	ENSMUSG00000085996	FALSE	FALSE	FALSE	TRUE	FALSE	1
RP11-181D18.2	ENSG00000253302	RP24-73D23.1	ENSMUSG00000100868	FALSE	FALSE	FALSE	TRUE	TRUE	2
ZFHX4-AS1	ENSG00000253661	RP24-257J5.1	ENSMUSG00000086224	FALSE	FALSE	FALSE	TRUE	TRUE	2
RP11-160N1.10	ENSG00000204814	AC021667.1	ENSMUSG00000102297	FALSE	FALSE	FALSE	TRUE	FALSE	1
RP5-1050E16.1	ENSG00000236507	RP23-356F21.1	ENSMUSG00000102173	FALSE	FALSE	FALSE	TRUE	FALSE	1
RP11-308N19.1	ENSG00000234323	RP23-390I8.1	ENSMUSG00000086371	FALSE	FALSE	FALSE	TRUE	FALSE	1
RP11-355O1.11	ENSG00000261094	RP24-67N17.5	ENSMUSG00000114369	FALSE	FALSE	FALSE	TRUE	FALSE	1
MIR181A2HG	ENSG00000224020	Nr6a1os	ENSMUSG00000085201	FALSE	FALSE	FALSE	TRUE	TRUE	2
RP11-492E3.1	ENSG00000204054	RP24-229G16.1	ENSMUSG00000103400	FALSE	FALSE	FALSE	TRUE	FALSE	1
RP11-216L13.8	ENSG00000228544	Fcnaos	ENSMUSG00000052403	FALSE	FALSE	FALSE	TRUE	FALSE	1
RP5-1119O21.2	ENSG00000226861	RP23-141B15.3	ENSMUSG00000104276	FALSE	FALSE	FALSE	TRUE	FALSE	1
RP11-80K21.1	ENSG00000233642	RP23-294B13.1	ENSMUSG00000085680	FALSE	FALSE	FALSE	TRUE	FALSE	1
LINC01163	ENSG00000280953	RP24-371E20.2	ENSMUSG00000109898	FALSE	FALSE	FALSE	TRUE	FALSE	1
RP11-348A11.4	ENSG00000247151	RP23-359F12.4	ENSMUSG00000113159	FALSE	FALSE	FALSE	TRUE	FALSE	1
AP000997.3	ENSG00000279771	RP23-235J18.1	ENSMUSG00000109844	FALSE	FALSE	FALSE	TRUE	TRUE	2
NCRNA00167	ENSG00000233220	RP24-153A6.1	ENSMUSG00000111246	FALSE	FALSE	FALSE	TRUE	FALSE	1
RP5-940J5.9	ENSG00000269968	RP23-115A18.2	ENSMUSG00000078308	FALSE	FALSE	FALSE	TRUE	FALSE	1
RP11-434C1.1	ENSG00000247157	RP23-349H12.6	ENSMUSG00000111892	FALSE	FALSE	FALSE	TRUE	FALSE	1
RP11-627K11.7	ENSG00000177340	RP24-325P20.3	ENSMUSG00000085355	FALSE	FALSE	FALSE	TRUE	FALSE	1
RP11-352M15.2	ENSG00000273015	RP23-212I23.1	ENSMUSG00000097536	FALSE	FALSE	FALSE	TRUE	FALSE	1
RP11-386G11.5	ENSG00000257913	RP23-278C10.3	ENSMUSG00000097414	FALSE	FALSE	FALSE	TRUE	TRUE	2
RP11-386G11.8	ENSG00000257346	RP23-278C10.6	ENSMUSG00000116033	FALSE	FALSE	FALSE	TRUE	FALSE	1
RP11-366L20.4	ENSG00000256259	RP23-57A16.4	ENSMUSG00000102382	FALSE	FALSE	FALSE	TRUE	FALSE	1
RP11-693J15.5	ENSG00000205056	RP24-263E2.2	ENSMUSG00000110442	FALSE	FALSE	FALSE	TRUE	FALSE	1
RP11-780K2.1	ENSG00000257359	RP23-304I24.1	ENSMUSG00000097368	FALSE	FALSE	FALSE	TRUE	FALSE	1
RP11-486O12.2	ENSG00000247373	RP23-337F12.2	ENSMUSG00000102235	FALSE	FALSE	FALSE	TRUE	FALSE	1
N4BP2L2-IT2	ENSG00000281026	RP23-430F12.1	ENSMUSG00000112323	FALSE	FALSE	FALSE	TRUE	FALSE	1
RP11-359P14.1	ENSG00000227336	RP23-461D6.1	ENSMUSG00000102284	FALSE	FALSE	FALSE	TRUE	FALSE	1
RP11-168G22.2	ENSG00000229307	RP23-434O19.1	ENSMUSG00000102164	FALSE	FALSE	FALSE	TRUE	TRUE	2
LINC00550	ENSG00000281778	RP23-250A14.2	ENSMUSG00000087174	FALSE	FALSE	FALSE	TRUE	FALSE	1
RP11-276G3.1	ENSG00000229011	RP23-241B5.1	ENSMUSG00000022116	FALSE	FALSE	FALSE	TRUE	FALSE	1
RP11-470M1.2	ENSG00000284196	RP24-140A15.3	ENSMUSG00000113100	FALSE	FALSE	FALSE	TRUE	FALSE	1
RP11-75F3.1	ENSG00000226903	RP24-133K20.2	ENSMUSG00000101899	FALSE	FALSE	FALSE	TRUE	FALSE	1
NKX2-1-AS1	ENSG00000253563	RP23-136M3.8	ENSMUSG00000098172	FALSE	FALSE	FALSE	TRUE	TRUE	2
RP11-1077A2.1	ENSG00000248550	Otx2os1	ENSMUSG00000098682	FALSE	FALSE	FALSE	TRUE	FALSE	1
RP11-618G20.2	ENSG00000258667	RP24-103K4.2	ENSMUSG00000087700	FALSE	FALSE	FALSE	TRUE	FALSE	1
RP11-270M14.5	ENSG00000258876	RP24-299H18.2	ENSMUSG00000103301	FALSE	FALSE	FALSE	TRUE	FALSE	1
RP11-1127D7.2	ENSG00000278990	RP24-266P11.1	ENSMUSG00000085641	FALSE	FALSE	FALSE	TRUE	FALSE	1
RP11-684B21.1	ENSG00000259245	RP23-21N12.1	ENSMUSG00000099802	FALSE	FALSE	FALSE	TRUE	FALSE	1
RP11-23P13.4	ENSG00000250379	RP23-383I16.3	ENSMUSG00000087458	FALSE	FALSE	FALSE	TRUE	FALSE	1
RP11-209E8.1	ENSG00000259237	RP24-376I11.2	ENSMUSG00000101526	FALSE	FALSE	FALSE	TRUE	FALSE	1
RP11-798K3.2	ENSG00000259347	RP23-89D6.1	ENSMUSG00000069996	FALSE	FALSE	FALSE	TRUE	FALSE	1
RP11-307C19.1	ENSG00000259362	RP23-180C14.5	ENSMUSG00000110821	FALSE	FALSE	FALSE	TRUE	FALSE	1
RP11-522B15.3	ENSG00000259275	RP23-474J16.2	ENSMUSG00000109097	FALSE	FALSE	FALSE	TRUE	TRUE	2
RP11-196G11.6	ENSG00000232748	RP24-116M4.4	ENSMUSG00000103580	FALSE	FALSE	FALSE	TRUE	FALSE	1
RP11-44F14.7	ENSG00000279344	RP24-225A21.3	ENSMUSG00000109727	FALSE	FALSE	FALSE	TRUE	FALSE	1
RP11-314A20.2	ENSG00000244184	RP23-181P23.2	ENSMUSG00000108443	FALSE	FALSE	FALSE	TRUE	FALSE	1
RP11-215E13.2	ENSG00000264990	RP23-350G1.2	ENSMUSG00000084996	FALSE	FALSE	FALSE	TRUE	FALSE	1
CTD-2020K17.3	ENSG00000233175	RP23-341C5.10	ENSMUSG00000092371	FALSE	FALSE	FALSE	TRUE	FALSE	1
RP11-226M10.3	ENSG00000279281	Ppp1r18os	ENSMUSG00000087443	FALSE	FALSE	FALSE	TRUE	FALSE	1
RP5-1171I10.4	ENSG00000265148	RP23-88C11.1	ENSMUSG00000111256	FALSE	FALSE	FALSE	TRUE	FALSE	1
SCARNA17	ENSG00000267322	MMADI00000714	MMADI00000714	FALSE	FALSE	FALSE	TRUE	FALSE	1
RP11-866E20.3	ENSG00000267462	RP23-306D20.7	ENSMUSG00000085767	FALSE	FALSE	FALSE	TRUE	FALSE	1
CTB-129P6.4	ENSG00000267282	RP23-236D19.3	ENSMUSG00000092381	FALSE	FALSE	FALSE	TRUE	FALSE	1
CTD-2587H24.5	ENSG00000267577	AC161218.5	ENSMUSG00000085725	FALSE	FALSE	FALSE	TRUE	FALSE	1
AC016629.3	ENSG00000269600	RP23-349I9.14	ENSMUSG00000108737	FALSE	FALSE	FALSE	TRUE	FALSE	1
RP4-738P15.1	ENSG00000230725	RP23-156P22.9	ENSMUSG00000100630	FALSE	FALSE	FALSE	TRUE	FALSE	1
NORAD	ENSG00000260032	RP24-114E18.8	ENSMUSG00000102869	FALSE	FALSE	FALSE	TRUE	FALSE	1
RP4-678D15.1	ENSG00000271774	Gm26883	ENSMUSG00000096972	FALSE	FALSE	FALSE	TRUE	FALSE	1
AJ006998.2	ENSG00000229425	RP23-185P17.2	ENSMUSG00000109333	FALSE	FALSE	FALSE	TRUE	FALSE	1
AC008079.10	ENSG00000280007	RP23-27C9.2	ENSMUSG00000086527	FALSE	FALSE	FALSE	TRUE	FALSE	1
MIF-AS1	ENSG00000218537	RP23-233O21.5	ENSMUSG00000063623	FALSE	FALSE	FALSE	TRUE	FALSE	1
CTA-373H7.7	ENSG00000206028	RP24-317K11.2	ENSMUSG00000097986	FALSE	FALSE	FALSE	TRUE	FALSE	1
CTA-212A2.4	ENSG00000279927	AC127594.2	ENSMUSG00000084821	FALSE	FALSE	FALSE	TRUE	FALSE	1
RP6-99M1.2	ENSG00000270069	RP23-146O20.1	ENSMUSG00000073274	FALSE	FALSE	FALSE	TRUE	TRUE	2
AF238380.5	ENSG00000234390	RP23-207H18.2	ENSMUSG00000087252	FALSE	FALSE	FALSE	TRUE	TRUE	2
RP11-196G4.2	ENSG00000284618	RP23-349K15.2	ENSMUSG00000104222	FALSE	FALSE	FALSE	TRUE	FALSE	1
CH507-513H4.3	ENSG00000281181	Yam1	ENSMUSG00000105361	FALSE	FALSE	FALSE	TRUE	TRUE	2
CATG00000000467.1	CATG00000000467	RP23-387L12.4	ENSMUSG00000106747	FALSE	FALSE	FALSE	TRUE	FALSE	1
CATG00000000624.1	CATG00000000624	Gm26644	ENSMUSG00000097683	FALSE	FALSE	FALSE	TRUE	FALSE	1
CATG00000001642.1	CATG00000001642	RP23-54L16.2	ENSMUSG00000104869	FALSE	FALSE	FALSE	TRUE	FALSE	1
CATG00000004052.1	CATG00000004052	RP24-115M13.2	ENSMUSG00000111829	FALSE	FALSE	FALSE	TRUE	FALSE	1
CATG00000004114.1	CATG00000004114	RP23-130L13.2	ENSMUSG00000111726	FALSE	FALSE	FALSE	TRUE	TRUE	2
CATG00000004775.1	CATG00000004775	RP23-293B11.5	ENSMUSG00000114598	FALSE	FALSE	FALSE	TRUE	FALSE	1
CATG00000005325.1	CATG00000005325	MMADI00000782	MMADI00000782	FALSE	FALSE	FALSE	TRUE	FALSE	1
CATG00000006484.1	CATG00000006484	RP24-344N22.3	ENSMUSG00000109429	FALSE	FALSE	FALSE	TRUE	FALSE	1
CATG00000007422.1	CATG00000007422	RP24-86O15.1	ENSMUSG00000102184	FALSE	FALSE	FALSE	TRUE	FALSE	1
CATG00000008373.1	CATG00000008373	RP23-285L15.1	ENSMUSG00000110779	FALSE	FALSE	FALSE	TRUE	FALSE	1
CATG00000008514.1	CATG00000008514	RP23-102K8.1	ENSMUSG00000104114	FALSE	FALSE	FALSE	TRUE	FALSE	1
CATG00000008752.1	CATG00000008752	RP23-271G7.2	ENSMUSG00000097563	FALSE	FALSE	FALSE	TRUE	FALSE	1
CATG00000008762.1	CATG00000008762	RP24-365B9.2	ENSMUSG00000110673	FALSE	FALSE	FALSE	TRUE	FALSE	1
CATG00000008979.1	CATG00000008979	RP24-180L12.9	ENSMUSG00000116132	FALSE	FALSE	FALSE	TRUE	FALSE	1
CATG00000009893.1	CATG00000009893	RP23-346B18.2	ENSMUSG00000074776	FALSE	FALSE	FALSE	TRUE	FALSE	1
CATG00000010650.1	CATG00000010650	RP23-6J21.2	ENSMUSG00000073226	FALSE	FALSE	FALSE	TRUE	FALSE	1
CATG00000011128.1	CATG00000011128	RP23-145G7.3	ENSMUSG00000111463	FALSE	FALSE	FALSE	TRUE	TRUE	2
CATG00000012605.1	CATG00000012605	RP24-69E21.1	ENSMUSG00000085282	FALSE	FALSE	FALSE	TRUE	TRUE	2
CATG00000012771.1	CATG00000012771	RP23-176M22.6	ENSMUSG00000097596	FALSE	FALSE	FALSE	TRUE	FALSE	1
CATG00000012839.1	CATG00000012839	Pcsk2os2	ENSMUSG00000087115	FALSE	FALSE	FALSE	TRUE	FALSE	1
CATG00000018515.1	CATG00000018515	RP23-422H22.2	ENSMUSG00000113209	FALSE	FALSE	FALSE	TRUE	FALSE	1
CATG00000019860.1	CATG00000019860	RP23-304C21.4	ENSMUSG00000112860	FALSE	FALSE	FALSE	TRUE	FALSE	1
CATG00000021505.1	CATG00000021505	RP23-414N3.1	ENSMUSG00000102405	FALSE	FALSE	FALSE	TRUE	FALSE	1
CATG00000023382.1	CATG00000023382	RP23-293K21.8	ENSMUSG00000105553	FALSE	FALSE	FALSE	TRUE	FALSE	1
CATG00000023959.1	CATG00000023959	RP24-192L21.1	ENSMUSG00000102548	FALSE	FALSE	FALSE	TRUE	FALSE	1
CATG00000024612.1	CATG00000024612	RP23-326F22.1	ENSMUSG00000086462	FALSE	FALSE	FALSE	TRUE	TRUE	2
CATG00000024694.1	CATG00000024694	RP24-429G21.2	ENSMUSG00000103706	FALSE	FALSE	FALSE	TRUE	FALSE	1
CATG00000025191.1	CATG00000025191	Pnpla1os	ENSMUSG00000087615	FALSE	FALSE	FALSE	TRUE	FALSE	1
CATG00000025944.1	CATG00000025944	RP24-380D10.1	ENSMUSG00000110168	FALSE	FALSE	FALSE	TRUE	FALSE	1
CATG00000026017.1	CATG00000026017	RP24-362L9.2	ENSMUSG00000109532	FALSE	FALSE	FALSE	TRUE	FALSE	1
CATG00000026718.1	CATG00000026718	MMADI00000535	MMADI00000535	FALSE	FALSE	FALSE	TRUE	FALSE	1
CATG00000029713.1	CATG00000029713	RP23-427B4.2	ENSMUSG00000104918	FALSE	FALSE	FALSE	TRUE	FALSE	1
CATG00000030157.1	CATG00000030157	RP23-71H9.2	ENSMUSG00000085546	FALSE	FALSE	FALSE	TRUE	FALSE	1
CATG00000030379.1	CATG00000030379	MMADI00001380	MMADI00001380	FALSE	FALSE	FALSE	TRUE	FALSE	1
CATG00000030701.1	CATG00000030701	RP23-294E23.8	ENSMUSG00000085348	FALSE	FALSE	FALSE	TRUE	FALSE	1
CATG00000031670.1	CATG00000031670	Dnmt3aos	ENSMUSG00000073242	FALSE	FALSE	FALSE	TRUE	FALSE	1
CATG00000032111.1	CATG00000032111	Arhgap27os2	ENSMUSG00000085360	FALSE	FALSE	FALSE	TRUE	FALSE	1
CATG00000032389.1	CATG00000032389	RP23-257P11.4	ENSMUSG00000105837	FALSE	FALSE	FALSE	TRUE	FALSE	1
CATG00000032548.1	CATG00000032548	RP23-312H15.4	ENSMUSG00000085048	FALSE	FALSE	FALSE	TRUE	FALSE	1
CATG00000033245.1	CATG00000033245	RP24-308I2.1	ENSMUSG00000099025	FALSE	FALSE	FALSE	TRUE	FALSE	1
CATG00000033271.1	CATG00000033271	RP24-554B1.11	ENSMUSG00000102336	FALSE	FALSE	FALSE	TRUE	FALSE	1
CATG00000033481.1	CATG00000033481	Slfn5os	ENSMUSG00000086327	FALSE	FALSE	FALSE	TRUE	FALSE	1
CATG00000034342.1	CATG00000034342	RP23-433B2.8	ENSMUSG00000097463	FALSE	FALSE	FALSE	TRUE	FALSE	1
CATG00000035404.1	CATG00000035404	RP23-306D9.2	ENSMUSG00000114536	FALSE	FALSE	FALSE	TRUE	FALSE	1
CATG00000036185.1	CATG00000036185	RP23-172L16.4	ENSMUSG00000102794	FALSE	FALSE	FALSE	TRUE	FALSE	1
CATG00000037098.1	CATG00000037098	RP24-338G10.1	ENSMUSG00000104164	FALSE	FALSE	FALSE	TRUE	FALSE	1
CATG00000040959.1	CATG00000040959	RP23-89A16.3	ENSMUSG00000109168	FALSE	FALSE	FALSE	TRUE	FALSE	1
CATG00000042563.1	CATG00000042563	RP24-273I13.4	ENSMUSG00000115774	FALSE	FALSE	FALSE	TRUE	FALSE	1
CATG00000043014.1	CATG00000043014	RP23-85E24.3	ENSMUSG00000093514	FALSE	FALSE	FALSE	TRUE	FALSE	1
CATG00000043553.1	CATG00000043553	RP23-178I17.4	ENSMUSG00000107917	FALSE	FALSE	FALSE	TRUE	FALSE	1
CATG00000043721.1	CATG00000043721	RP23-242J3.1	ENSMUSG00000109370	FALSE	FALSE	FALSE	TRUE	FALSE	1
CATG00000045270.1	CATG00000045270	RP23-71L21.7	ENSMUSG00000114230	FALSE	FALSE	FALSE	TRUE	FALSE	1
CATG00000047960.1	CATG00000047960	RP23-14P23.10	ENSMUSG00000102729	FALSE	FALSE	FALSE	TRUE	FALSE	1
CATG00000048168.1	CATG00000048168	RP23-242K15.24	ENSMUSG00000096221	FALSE	FALSE	FALSE	TRUE	FALSE	1
CATG00000049158.1	CATG00000049158	RP24-282K24.4	ENSMUSG00000112254	FALSE	FALSE	FALSE	TRUE	FALSE	1
CATG00000049549.1	CATG00000049549	RP23-57G16.2	ENSMUSG00000114960	FALSE	FALSE	FALSE	TRUE	FALSE	1
CATG00000049837.1	CATG00000049837	RP23-20I24.2	ENSMUSG00000111825	FALSE	FALSE	FALSE	TRUE	FALSE	1
CATG00000051483.1	CATG00000051483	RP23-93F3.6	ENSMUSG00000110384	FALSE	FALSE	FALSE	TRUE	FALSE	1
CATG00000051748.1	CATG00000051748	RP24-355N14.3	ENSMUSG00000103234	FALSE	FALSE	FALSE	TRUE	FALSE	1
CATG00000051984.1	CATG00000051984	RP23-84E4.3	ENSMUSG00000103151	FALSE	FALSE	FALSE	TRUE	FALSE	1
CATG00000053254.1	CATG00000053254	RP23-127O5.7	ENSMUSG00000100813	FALSE	FALSE	FALSE	TRUE	FALSE	1
CATG00000053336.1	CATG00000053336	Lrp8os3	ENSMUSG00000087200	FALSE	FALSE	FALSE	TRUE	FALSE	1
CATG00000053450.1	CATG00000053450	RP23-321G17.9	ENSMUSG00000109781	FALSE	FALSE	FALSE	TRUE	FALSE	1
CATG00000053613.1	CATG00000053613	RP23-354I18.3	ENSMUSG00000085322	FALSE	FALSE	FALSE	TRUE	FALSE	1
CATG00000054858.1	CATG00000054858	Dancr	ENSMUSG00000053656	FALSE	FALSE	FALSE	TRUE	FALSE	1
CATG00000054913.1	CATG00000054913	RP23-89L15.3	ENSMUSG00000085295	FALSE	FALSE	FALSE	TRUE	FALSE	1
CATG00000056242.1	CATG00000056242	RP24-282C4.3	ENSMUSG00000111378	FALSE	FALSE	FALSE	TRUE	FALSE	1
CATG00000056943.1	CATG00000056943	AC133523.2	ENSMUSG00000082848	FALSE	FALSE	FALSE	TRUE	FALSE	1
CATG00000057756.1	CATG00000057756	RP23-13C17.6	ENSMUSG00000101599	FALSE	FALSE	FALSE	TRUE	FALSE	1
CATG00000061359.1	CATG00000061359	RP23-109N9.2	ENSMUSG00000114118	FALSE	FALSE	FALSE	TRUE	FALSE	1
CATG00000061432.1	CATG00000061432	RP23-438D3.3	ENSMUSG00000107163	FALSE	FALSE	FALSE	TRUE	FALSE	1
CATG00000061649.1	CATG00000061649	2010015M23Rik	ENSMUSG00000096983	FALSE	FALSE	FALSE	TRUE	FALSE	1
CATG00000062040.1	CATG00000062040	RP24-345A14.4	ENSMUSG00000056418	FALSE	FALSE	FALSE	TRUE	FALSE	1
CATG00000062131.1	CATG00000062131	RP23-298I7.2	ENSMUSG00000103622	FALSE	FALSE	FALSE	TRUE	FALSE	1
CATG00000064172.1	CATG00000064172	RP23-454G7.1	ENSMUSG00000093650	FALSE	FALSE	FALSE	TRUE	FALSE	1
CATG00000065058.1	CATG00000065058	RP23-125I14.2	ENSMUSG00000103085	FALSE	FALSE	FALSE	TRUE	FALSE	1
CATG00000065425.1	CATG00000065425	RP24-289C19.1	ENSMUSG00000112788	FALSE	FALSE	FALSE	TRUE	FALSE	1
CATG00000067565.1	CATG00000067565	RP23-127O4.4	ENSMUSG00000093465	FALSE	FALSE	FALSE	TRUE	FALSE	1
CATG00000068979.1	CATG00000068979	RP23-132K20.4	ENSMUSG00000115372	FALSE	FALSE	FALSE	TRUE	FALSE	1
CATG00000069831.1	CATG00000069831	MMADI00000712	MMADI00000712	FALSE	FALSE	FALSE	TRUE	FALSE	1
CATG00000069998.1	CATG00000069998	RP23-175H4.1	ENSMUSG00000085689	FALSE	FALSE	FALSE	TRUE	FALSE	1
CATG00000071158.1	CATG00000071158	RP23-127M7.1	ENSMUSG00000110246	FALSE	FALSE	FALSE	TRUE	FALSE	1
CATG00000071192.1	CATG00000071192	RP23-324L6.1	ENSMUSG00000109838	FALSE	FALSE	FALSE	TRUE	FALSE	1
CATG00000071420.1	CATG00000071420	RP24-199K4.3	ENSMUSG00000110409	FALSE	FALSE	FALSE	TRUE	FALSE	1
CATG00000073878.1	CATG00000073878	RP23-315C11.3	ENSMUSG00000090244	FALSE	FALSE	FALSE	TRUE	FALSE	1
CATG00000074337.1	CATG00000074337	RP23-416E18.4	ENSMUSG00000114165	FALSE	FALSE	FALSE	TRUE	FALSE	1
CATG00000074905.1	CATG00000074905	RP23-342M4.6	ENSMUSG00000106411	FALSE	FALSE	FALSE	TRUE	FALSE	1
CATG00000075349.1	CATG00000075349	RP23-339H16.1	ENSMUSG00000084873	FALSE	FALSE	FALSE	TRUE	TRUE	2
CATG00000075725.1	CATG00000075725	RP23-112D14.4	ENSMUSG00000110050	FALSE	FALSE	FALSE	TRUE	FALSE	1
CATG00000076802.1	CATG00000076802	4930480K23Rik	ENSMUSG00000097284	FALSE	FALSE	FALSE	TRUE	FALSE	1
CATG00000076960.1	CATG00000076960	MMADI00001487	MMADI00001487	FALSE	FALSE	FALSE	TRUE	TRUE	2
CATG00000078660.1	CATG00000078660	RP23-392I3.14	ENSMUSG00000092509	FALSE	FALSE	FALSE	TRUE	FALSE	1
CATG00000078730.1	CATG00000078730	RP23-168C6.2	ENSMUSG00000087540	FALSE	FALSE	FALSE	TRUE	FALSE	1
CATG00000079326.1	CATG00000079326	RP23-311I21.1	ENSMUSG00000102134	FALSE	FALSE	FALSE	TRUE	FALSE	1
CATG00000079793.1	CATG00000079793	RP23-386J3.3	ENSMUSG00000115715	FALSE	FALSE	FALSE	TRUE	FALSE	1
CATG00000079879.1	CATG00000079879	RP24-114K21.4	ENSMUSG00000085204	FALSE	FALSE	FALSE	TRUE	TRUE	2
CATG00000081003.1	CATG00000081003	AC120859.3	ENSMUSG00000086600	FALSE	FALSE	FALSE	TRUE	FALSE	1
CATG00000081287.1	CATG00000081287	RP23-57F11.3	ENSMUSG00000086283	FALSE	FALSE	FALSE	TRUE	FALSE	1
CATG00000082057.1	CATG00000082057	RP23-368L6.1	ENSMUSG00000114531	FALSE	FALSE	FALSE	TRUE	FALSE	1
CATG00000082901.1	CATG00000082901	RP23-293K21.7	ENSMUSG00000105378	FALSE	FALSE	FALSE	TRUE	FALSE	1
CATG00000082918.1	CATG00000082918	RP24-80C13.1	ENSMUSG00000113492	FALSE	FALSE	FALSE	TRUE	FALSE	1
CATG00000084659.1	CATG00000084659	RP23-259L1.2	ENSMUSG00000113877	FALSE	FALSE	FALSE	TRUE	FALSE	1
CATG00000085214.1	CATG00000085214	RP24-167A12.4	ENSMUSG00000111116	FALSE	FALSE	FALSE	TRUE	FALSE	1
CATG00000086280.1	CATG00000086280	RP23-300F10.1	ENSMUSG00000115314	FALSE	FALSE	FALSE	TRUE	FALSE	1
CATG00000087370.1	CATG00000087370	Gm26785	ENSMUSG00000097390	FALSE	FALSE	FALSE	TRUE	FALSE	1
CATG00000087488.1	CATG00000087488	RP23-376H8.2	ENSMUSG00000107225	FALSE	FALSE	FALSE	TRUE	FALSE	1
CATG00000088206.1	CATG00000088206	RP24-191N24.2	ENSMUSG00000103839	FALSE	FALSE	FALSE	TRUE	FALSE	1
CATG00000088311.1	CATG00000088311	RP23-56N1.2	ENSMUSG00000044574	FALSE	FALSE	FALSE	TRUE	FALSE	1
CATG00000088823.1	CATG00000088823	RP24-69E5.3	ENSMUSG00000097595	FALSE	FALSE	FALSE	TRUE	FALSE	1
CATG00000089370.1	CATG00000089370	Map2k3os	ENSMUSG00000042549	FALSE	FALSE	FALSE	TRUE	FALSE	1
CATG00000091402.1	CATG00000091402	RP24-123H11.2	ENSMUSG00000115210	FALSE	FALSE	FALSE	TRUE	FALSE	1
CATG00000092575.1	CATG00000092575	RP24-95O4.4	ENSMUSG00000105720	FALSE	FALSE	FALSE	TRUE	FALSE	1
CATG00000093273.1	CATG00000093273	RP23-285H9.2	ENSMUSG00000103948	FALSE	FALSE	FALSE	TRUE	FALSE	1
CATG00000095991.1	CATG00000095991	RP23-390I1.6	ENSMUSG00000102858	FALSE	FALSE	FALSE	TRUE	FALSE	1
CATG00000097080.1	CATG00000097080	RP23-470I4.7	ENSMUSG00000115383	FALSE	FALSE	FALSE	TRUE	FALSE	1
CATG00000097577.1	CATG00000097577	RP23-20K24.10	ENSMUSG00000108197	FALSE	FALSE	FALSE	TRUE	FALSE	1
CATG00000099271.1	CATG00000099271	AC109202.1	ENSMUSG00000078925	FALSE	FALSE	FALSE	TRUE	FALSE	1
CATG00000100004.1	CATG00000100004	RP24-74O18.3	ENSMUSG00000103123	FALSE	FALSE	FALSE	TRUE	FALSE	1
CATG00000101583.1	CATG00000101583	RP23-336L12.3	ENSMUSG00000107750	FALSE	FALSE	FALSE	TRUE	FALSE	1
CATG00000101944.1	CATG00000101944	RP24-175I14.8	ENSMUSG00000102611	FALSE	FALSE	FALSE	TRUE	FALSE	1
CATG00000101985.1	CATG00000101985	RP23-184O11.2	ENSMUSG00000086838	FALSE	FALSE	FALSE	TRUE	FALSE	1
CATG00000102491.1	CATG00000102491	RP23-18J12.1	ENSMUSG00000085615	FALSE	FALSE	FALSE	TRUE	FALSE	1
CATG00000104369.1	CATG00000104369	RP24-417N13.4	ENSMUSG00000109206	FALSE	FALSE	FALSE	TRUE	FALSE	1
CATG00000105994.1	CATG00000105994	Etohd2	ENSMUSG00000089875	FALSE	FALSE	FALSE	TRUE	FALSE	1
CATG00000108631.1	CATG00000108631	RP23-82F10.2	ENSMUSG00000086648	FALSE	FALSE	FALSE	TRUE	FALSE	1
CATG00000111213.1	CATG00000111213	RP23-54C14.5	ENSMUSG00000087644	FALSE	FALSE	FALSE	TRUE	FALSE	1
CATG00000111307.1	CATG00000111307	RP23-105P9.3	ENSMUSG00000084771	FALSE	FALSE	FALSE	TRUE	FALSE	1
CATG00000111715.1	CATG00000111715	RP23-228C13.5	ENSMUSG00000112158	FALSE	FALSE	FALSE	TRUE	FALSE	1
CATG00000111728.1	CATG00000111728	RP23-145N17.1	ENSMUSG00000086629	FALSE	FALSE	FALSE	TRUE	FALSE	1
CATG00000112295.1	CATG00000112295	RP23-398F7.1	ENSMUSG00000071818	FALSE	FALSE	FALSE	TRUE	FALSE	1
CATG00000112359.1	CATG00000112359	RP24-75H6.1	ENSMUSG00000053980	FALSE	FALSE	FALSE	TRUE	FALSE	1
CATG00000113045.1	CATG00000113045	RP24-213J23.8	ENSMUSG00000109430	FALSE	FALSE	FALSE	TRUE	FALSE	1
CATG00000114844.1	CATG00000114844	RP23-81C12.3	ENSMUSG00000098178	FALSE	FALSE	FALSE	TRUE	FALSE	1
CATG00000115044.1	CATG00000115044	RP23-323D23.1	ENSMUSG00000107207	FALSE	FALSE	FALSE	TRUE	FALSE	1
CATG00000115873.1	CATG00000115873	RP23-454I20.4	ENSMUSG00000112701	FALSE	FALSE	FALSE	TRUE	FALSE	1
CATG00000116356.1	CATG00000116356	MMADI00001178	MMADI00001178	FALSE	FALSE	FALSE	TRUE	FALSE	1
CATG00000116439.1	CATG00000116439	AC113271.1	ENSMUSG00000086047	FALSE	FALSE	FALSE	TRUE	FALSE	1
CATG00000116833.1	CATG00000116833	4732491K20Rik	ENSMUSG00000097350	FALSE	FALSE	FALSE	TRUE	FALSE	1
CATG00000117263.1	CATG00000117263	RP23-385L14.1	ENSMUSG00000079604	FALSE	FALSE	FALSE	TRUE	TRUE	2
CATG00000117368.1	CATG00000117368	RP23-300J20.6	ENSMUSG00000114094	FALSE	FALSE	FALSE	TRUE	FALSE	1
HUADI00000385	HUADI00000385	RP23-243E17.13	ENSMUSG00000104998	FALSE	FALSE	FALSE	TRUE	FALSE	1
HUADI00001820	HUADI00001820	RP23-469D18.1	ENSMUSG00000101342	FALSE	FALSE	FALSE	TRUE	FALSE	1
AC068535.4	ENSG00000234781	RP24-421J9.4	ENSMUSG00000100180	FALSE	FALSE	FALSE	TRUE	FALSE	1
CTD-2021J15.2	ENSG00000240476	RP23-269B2.1	ENSMUSG00000104456	FALSE	FALSE	FALSE	TRUE	FALSE	1
RP11-777N19.1	ENSG00000249519	RP23-386C15.1	ENSMUSG00000099640	FALSE	FALSE	FALSE	TRUE	TRUE	2
RP11-60A8.1	ENSG00000249743	RP23-369M17.2	ENSMUSG00000104430	FALSE	FALSE	FALSE	TRUE	FALSE	1
RP1-290I10.6	ENSG00000229950	RP24-132N9.1	ENSMUSG00000097752	FALSE	FALSE	FALSE	TRUE	TRUE	2
RP1-273N12.4	ENSG00000283010	RP23-381K3.5	ENSMUSG00000107859	FALSE	FALSE	FALSE	TRUE	TRUE	2
CATG00000025725.1	CATG00000025725	RP24-363B22.1	ENSMUSG00000111883	FALSE	FALSE	FALSE	TRUE	FALSE	1
CATG00000038100.1	CATG00000038100	RP23-354F11.5	ENSMUSG00000097397	FALSE	FALSE	FALSE	TRUE	FALSE	1
CATG00000049996.1	CATG00000049996	MMADI00000190	MMADI00000190	FALSE	FALSE	FALSE	TRUE	FALSE	1
CATG00000050245.1	CATG00000050245	RP23-228C13.2	ENSMUSG00000112496	FALSE	FALSE	FALSE	TRUE	FALSE	1
CATG00000058505.1	CATG00000058505	RP23-131O4.4	ENSMUSG00000115669	FALSE	FALSE	FALSE	TRUE	FALSE	1
CATG00000061554.1	CATG00000061554	RP23-323O18.2	ENSMUSG00000113032	FALSE	FALSE	FALSE	TRUE	FALSE	1
CATG00000063950.1	CATG00000063950	RP24-173G12.1	ENSMUSG00000115837	FALSE	FALSE	FALSE	TRUE	FALSE	1
CATG00000075606.1	CATG00000075606	RP24-496C8.9	ENSMUSG00000112530	FALSE	FALSE	FALSE	TRUE	FALSE	1
CATG00000083355.1	CATG00000083355	RP24-201C14.10	ENSMUSG00000093656	FALSE	FALSE	FALSE	TRUE	FALSE	1
CATG00000084404.1	CATG00000084404	RP23-335G1.5	ENSMUSG00000108500	FALSE	FALSE	FALSE	TRUE	FALSE	1
CATG00000092717.1	CATG00000092717	RP24-241I18.1	ENSMUSG00000113055	FALSE	FALSE	FALSE	TRUE	FALSE	1
CATG00000097572.1	CATG00000097572	RP23-180F3.5	ENSMUSG00000114430	FALSE	FALSE	FALSE	TRUE	FALSE	1
CATG00000098671.1	CATG00000098671	CH25-501L8.4	ENSMUSG00000109879	FALSE	FALSE	FALSE	TRUE	FALSE	1
RP1-43E13.2	ENSG00000230424	2700016F22Rik	ENSMUSG00000097731	FALSE	FALSE	FALSE	FALSE	TRUE	1
RP5-884C9.2	ENSG00000224592	RP23-230F2.8	ENSMUSG00000098760	FALSE	FALSE	FALSE	FALSE	TRUE	1
RP4-784A16.4	ENSG00000232762	Lrp8os2	ENSMUSG00000073779	FALSE	FALSE	FALSE	FALSE	TRUE	1
RP11-316C12.2	ENSG00000229956	RP23-210I6.1	ENSMUSG00000105834	FALSE	FALSE	FALSE	FALSE	TRUE	1
RP11-286B14.1	ENSG00000228971	RP24-158L2.1	ENSMUSG00000098097	FALSE	FALSE	FALSE	FALSE	TRUE	1
RP11-421L21.3	ENSG00000233184	RP24-155C13.1	ENSMUSG00000054426	FALSE	FALSE	FALSE	FALSE	TRUE	1
RP11-483I13.6	ENSG00000280186	RP23-288B16.4	ENSMUSG00000105139	FALSE	FALSE	FALSE	FALSE	TRUE	1
RP11-336K24.12	ENSG00000273002	RP23-398K14.3	ENSMUSG00000093390	FALSE	FALSE	FALSE	FALSE	TRUE	1
RP11-277B15.3	ENSG00000272205	RP24-147G10.1	ENSMUSG00000097196	FALSE	FALSE	FALSE	FALSE	TRUE	1
RP11-478J18.1	ENSG00000230461	Prox1os	ENSMUSG00000079045	FALSE	FALSE	FALSE	FALSE	TRUE	1
RP11-481J13.1	ENSG00000272180	RP23-99D11.4	ENSMUSG00000097574	FALSE	FALSE	FALSE	FALSE	TRUE	1
AC007750.5	ENSG00000236841	MMADI00001414	MMADI00001414	FALSE	FALSE	FALSE	FALSE	TRUE	1
AC009495.2	ENSG00000235192	RP23-353H5.4	ENSMUSG00000100197	FALSE	FALSE	FALSE	FALSE	TRUE	1
AC017048.3	ENSG00000163364	RP23-263O6.1	ENSMUSG00000087333	FALSE	FALSE	FALSE	FALSE	TRUE	1
CTD-2308L22.1	ENSG00000272944	RP23-346J11.1	ENSMUSG00000101849	FALSE	FALSE	FALSE	FALSE	TRUE	1
AC018816.4	ENSG00000235831	RP23-131B11.3	ENSMUSG00000087341	FALSE	FALSE	FALSE	FALSE	TRUE	1
AC093415.2	ENSG00000235257	RP23-162D3.2	ENSMUSG00000086119	FALSE	FALSE	FALSE	FALSE	TRUE	1
EIF1B-AS1	ENSG00000280739	RP23-366E1.3	ENSMUSG00000111828	FALSE	FALSE	FALSE	FALSE	TRUE	1
RP11-275H4.1	ENSG00000241231	RP24-396D16.1	ENSMUSG00000092242	FALSE	FALSE	FALSE	FALSE	TRUE	1
RP11-665G4.1	ENSG00000249252	AC102656.1	ENSMUSG00000087290	FALSE	FALSE	FALSE	FALSE	TRUE	1
RP11-783N5.1	ENSG00000263327	RP24-230J14.10	ENSMUSG00000104784	FALSE	FALSE	FALSE	FALSE	TRUE	1
RP11-539G18.3	ENSG00000255458	RP23-477N9.6	ENSMUSG00000107195	FALSE	FALSE	FALSE	FALSE	TRUE	1
AC004053.1	ENSG00000245384	RP24-352M15.1	ENSMUSG00000097911	FALSE	FALSE	FALSE	FALSE	TRUE	1
RP11-9G1.3	ENSG00000250241	RP23-388A19.6	ENSMUSG00000097040	FALSE	FALSE	FALSE	FALSE	TRUE	1
RP11-327O17.2	ENSG00000251171	RP23-5F21.1	ENSMUSG00000099419	FALSE	FALSE	FALSE	FALSE	TRUE	1
RP11-798M19.6	ENSG00000272870	RP24-445L16.3	ENSMUSG00000096917	FALSE	FALSE	FALSE	FALSE	TRUE	1
RP11-1C1.3	ENSG00000250600	RP23-470I4.5	ENSMUSG00000115710	FALSE	FALSE	FALSE	FALSE	TRUE	1
RP11-473L15.2	ENSG00000248464	RP24-318B2.1	ENSMUSG00000086709	FALSE	FALSE	FALSE	FALSE	TRUE	1
RP11-348J24.2	ENSG00000250049	RP24-197M20.1	ENSMUSG00000100168	FALSE	FALSE	FALSE	FALSE	TRUE	1
CTD-2337A12.1	ENSG00000251314	RP24-91G8.6	ENSMUSG00000114125	FALSE	FALSE	FALSE	FALSE	TRUE	1
CTC-551A13.2	ENSG00000253613	4930455D15Rik	ENSMUSG00000097553	FALSE	FALSE	FALSE	FALSE	TRUE	1
CTC-270D5.1	ENSG00000279047	RP23-161O8.2	ENSMUSG00000103985	FALSE	FALSE	FALSE	FALSE	TRUE	1
CTB-157D17.1	ENSG00000245275	RP23-268K22.2	ENSMUSG00000087165	FALSE	FALSE	FALSE	FALSE	TRUE	1
RP11-175K6.1	ENSG00000245812	RP23-103H9.5	ENSMUSG00000102563	FALSE	FALSE	FALSE	FALSE	TRUE	1
CTB-178M22.1	ENSG00000253925	RP23-134G19.4	ENSMUSG00000087245	FALSE	FALSE	FALSE	FALSE	TRUE	1
RP4-625H18.2	ENSG00000228412	RP23-347J22.4	ENSMUSG00000097622	FALSE	FALSE	FALSE	FALSE	TRUE	1
RP11-328M4.2	ENSG00000234753	RP23-190A21.4	ENSMUSG00000085932	FALSE	FALSE	FALSE	FALSE	TRUE	1
RP11-250B2.6	ENSG00000272129	RP23-118K4.1	ENSMUSG00000100580	FALSE	FALSE	FALSE	FALSE	TRUE	1
AC093627.11	ENSG00000239715	CH25-441A19.1	ENSMUSG00000103298	FALSE	FALSE	FALSE	FALSE	TRUE	1
AC004906.3	ENSG00000237286	RP23-79L13.4	ENSMUSG00000114209	FALSE	FALSE	FALSE	FALSE	TRUE	1
CTB-133P21.1	ENSG00000283585	RP23-36P5.1	ENSMUSG00000104216	FALSE	FALSE	FALSE	FALSE	TRUE	1
AC144652.1	ENSG00000273117	RP23-256A5.3	ENSMUSG00000097673	FALSE	FALSE	FALSE	FALSE	TRUE	1
RP11-744J10.3	ENSG00000253479	RP24-331K22.2	ENSMUSG00000101314	FALSE	FALSE	FALSE	FALSE	TRUE	1
RP11-318M2.2	ENSG00000247081	RP23-88A20.4	ENSMUSG00000097875	FALSE	FALSE	FALSE	FALSE	TRUE	1
RP11-195F19.9	ENSG00000230074	RP23-304I1.4	ENSMUSG00000085730	FALSE	FALSE	FALSE	FALSE	TRUE	1
RP11-374M1.3	ENSG00000229697	RP24-89G21.1	ENSMUSG00000101356	FALSE	FALSE	FALSE	FALSE	TRUE	1
RP11-2B6.2	ENSG00000269929	RP24-270A10.4	ENSMUSG00000097375	FALSE	FALSE	FALSE	FALSE	TRUE	1
RP11-332M4.1	ENSG00000229345	RP24-70J8.4	ENSMUSG00000113453	FALSE	FALSE	FALSE	FALSE	TRUE	1
LL09NC01-254D11.1	ENSG00000261018	Dbhos	ENSMUSG00000085008	FALSE	FALSE	FALSE	FALSE	TRUE	1
MAN1B1-AS1	ENSG00000268996	AA543186	ENSMUSG00000097345	FALSE	FALSE	FALSE	FALSE	TRUE	1
RP11-109I13.2	ENSG00000235020	RP23-446D4.9	ENSMUSG00000104106	FALSE	FALSE	FALSE	FALSE	TRUE	1
RP11-157J13.1	ENSG00000283096	RP24-498C9.3	ENSMUSG00000089887	FALSE	FALSE	FALSE	FALSE	TRUE	1
RP13-49I15.5	ENSG00000166917	AC107822.6	ENSMUSG00000085354	FALSE	FALSE	FALSE	FALSE	TRUE	1
RP1-296L11.1	ENSG00000255525	RP23-245K23.3	ENSMUSG00000100156	FALSE	FALSE	FALSE	FALSE	TRUE	1
WT1AS	ENSG00000183242	Wt1os	ENSMUSG00000074987	FALSE	FALSE	FALSE	FALSE	TRUE	1
AP001462.6	ENSG00000269038	AC127556.10	ENSMUSG00000079467	FALSE	FALSE	FALSE	FALSE	TRUE	1
GS1-410F4.2	ENSG00000255733	Tmevpg1	ENSMUSG00000112230	FALSE	FALSE	FALSE	FALSE	TRUE	1
RP11-290L1.3	ENSG00000257453	RP23-231M6.2	ENSMUSG00000100113	FALSE	FALSE	FALSE	FALSE	TRUE	1
RP11-1109F11.3	ENSG00000271327	MMADI00001237	MMADI00001237	FALSE	FALSE	FALSE	FALSE	TRUE	1
RP11-82C23.2	ENSG00000257935	RP24-351J24.2	ENSMUSG00000098649	FALSE	FALSE	FALSE	FALSE	TRUE	1
RP11-103B5.2	ENSG00000258285	RP23-42D10.2	ENSMUSG00000107058	FALSE	FALSE	FALSE	FALSE	TRUE	1
RP1-267D11.6	ENSG00000277283	RP23-228F6.9	ENSMUSG00000107121	FALSE	FALSE	FALSE	FALSE	TRUE	1
TPT1-AS1	ENSG00000170919	RP24-285J23.2	ENSMUSG00000085829	FALSE	FALSE	FALSE	FALSE	TRUE	1
DLEU1	ENSG00000176124	RP24-271M20.6	ENSMUSG00000097997	FALSE	FALSE	FALSE	FALSE	TRUE	1
RP11-512C24.3	ENSG00000177596	RP24-502N12.2	ENSMUSG00000100221	FALSE	FALSE	FALSE	FALSE	TRUE	1
RP11-40E6.1	ENSG00000275741	RP23-343H23.1	ENSMUSG00000096938	FALSE	FALSE	FALSE	FALSE	TRUE	1
RP11-524O1.4	ENSG00000260830	RP23-6I8.4	ENSMUSG00000097533	FALSE	FALSE	FALSE	FALSE	TRUE	1
RP11-1042B17.3	ENSG00000258670	RP23-113F14.4	ENSMUSG00000097010	FALSE	FALSE	FALSE	FALSE	TRUE	1
CTD-2540C19.1	ENSG00000258766	RP23-218E7.2	ENSMUSG00000097157	FALSE	FALSE	FALSE	FALSE	TRUE	1
RP11-471B22.3	ENSG00000275198	RP24-192I21.1	ENSMUSG00000072884	FALSE	FALSE	FALSE	FALSE	TRUE	1
C14orf64	ENSG00000246223	RP24-334D12.2	ENSMUSG00000086319	FALSE	FALSE	FALSE	FALSE	TRUE	1
RP11-638I2.4	ENSG00000258982	RP23-351K4.4	ENSMUSG00000114045	FALSE	FALSE	FALSE	FALSE	TRUE	1
CTD-2650P22.1	ENSG00000259438	RP24-365N15.5	ENSMUSG00000097021	FALSE	FALSE	FALSE	FALSE	TRUE	1
RP11-761I4.3	ENSG00000259343	RP24-252B21.2	ENSMUSG00000087088	FALSE	FALSE	FALSE	FALSE	TRUE	1
RP11-654A16.3	ENSG00000259475	RP24-78M9.7	ENSMUSG00000108871	FALSE	FALSE	FALSE	FALSE	TRUE	1
LINC00235	ENSG00000277142	1700022N22Rik	ENSMUSG00000097523	FALSE	FALSE	FALSE	FALSE	TRUE	1
CTD-2288F12.1	ENSG00000260352	AC132432.1	ENSMUSG00000055159	FALSE	FALSE	FALSE	FALSE	TRUE	1
CTD-2649C14.3	ENSG00000275445	RP23-17C12.6	ENSMUSG00000097343	FALSE	FALSE	FALSE	FALSE	TRUE	1
RP11-101E7.2	ENSG00000260277	RP23-17C12.8	ENSMUSG00000108830	FALSE	FALSE	FALSE	FALSE	TRUE	1
RP11-455F5.3	ENSG00000250616	RP23-421P23.7	ENSMUSG00000055323	FALSE	FALSE	FALSE	FALSE	TRUE	1
CTD-2600O9.1	ENSG00000187185	RP23-431O7.9	ENSMUSG00000110475	FALSE	FALSE	FALSE	FALSE	TRUE	1
LINC00670	ENSG00000179136	RP23-298L23.2	ENSMUSG00000085162	FALSE	FALSE	FALSE	FALSE	TRUE	1
RP11-115K3.1	ENSG00000259549	MMADI00000229	MMADI00000229	FALSE	FALSE	FALSE	FALSE	TRUE	1
RP11-63A1.1	ENSG00000261886	RP23-272P17.6	ENSMUSG00000085154	FALSE	FALSE	FALSE	FALSE	TRUE	1
RP11-15E18.1	ENSG00000259349	Appbp2os	ENSMUSG00000085628	FALSE	FALSE	FALSE	FALSE	TRUE	1
MAFG-AS1	ENSG00000265688	Gm17586	ENSMUSG00000097062	FALSE	FALSE	FALSE	FALSE	TRUE	1
RP13-516M14.10	ENSG00000275888	RP23-378G22.3	ENSMUSG00000100629	FALSE	FALSE	FALSE	FALSE	TRUE	1
RP5-977B1.7	ENSG00000232907	RP24-482A24.3	ENSMUSG00000087179	FALSE	FALSE	FALSE	FALSE	TRUE	1
RP1-269M15.3	ENSG00000233508	RP23-474J7.2	ENSMUSG00000054457	FALSE	FALSE	FALSE	FALSE	TRUE	1
RP4-569M23.5	ENSG00000267882	RP23-108D12.3	ENSMUSG00000085274	FALSE	FALSE	FALSE	FALSE	TRUE	1
RP5-1059L7.1	ENSG00000278709	Pmepa1os	ENSMUSG00000087600	FALSE	FALSE	FALSE	FALSE	TRUE	1
RP1-309F20.3	ENSG00000225806	MMADI00000879	MMADI00000879	FALSE	FALSE	FALSE	FALSE	TRUE	1
AP000279.69	ENSG00000238197	RP24-104I20.5	ENSMUSG00000087354	FALSE	FALSE	FALSE	FALSE	TRUE	1
LINC00205	ENSG00000223768	RP24-219F17.3	ENSMUSG00000078444	FALSE	FALSE	FALSE	FALSE	TRUE	1
CTA-212A2.2	ENSG00000279714	RP23-21P2.3	ENSMUSG00000102296	FALSE	FALSE	FALSE	FALSE	TRUE	1
RP4-646N3.3	ENSG00000238123	Gm10489	ENSMUSG00000097444	FALSE	FALSE	FALSE	FALSE	TRUE	1
RP11-1148L6.9	ENSG00000204620	Rbm3os	ENSMUSG00000055188	FALSE	FALSE	FALSE	FALSE	TRUE	1
FMR1-AS1	ENSG00000268066	Fmr1os	ENSMUSG00000096946	FALSE	FALSE	FALSE	FALSE	TRUE	1
CATG00000000155.1	CATG00000000155	RP23-300H21.3	ENSMUSG00000097577	FALSE	FALSE	FALSE	FALSE	TRUE	1
CATG00000001489.1	CATG00000001489	RP23-58K20.2	ENSMUSG00000109107	FALSE	FALSE	FALSE	FALSE	TRUE	1
CATG00000005941.1	CATG00000005941	MMADI00000730	MMADI00000730	FALSE	FALSE	FALSE	FALSE	TRUE	1
CATG00000010045.1	CATG00000010045	MMADI00000149	MMADI00000149	FALSE	FALSE	FALSE	FALSE	TRUE	1
CATG00000010710.1	CATG00000010710	RP24-492O4.9	ENSMUSG00000106261	FALSE	FALSE	FALSE	FALSE	TRUE	1
CATG00000010972.1	CATG00000010972	RP24-374B14.8	ENSMUSG00000104970	FALSE	FALSE	FALSE	FALSE	TRUE	1
CATG00000011165.1	CATG00000011165	RP23-46L17.5	ENSMUSG00000097635	FALSE	FALSE	FALSE	FALSE	TRUE	1
CATG00000011948.1	CATG00000011948	RP24-73K9.4	ENSMUSG00000097827	FALSE	FALSE	FALSE	FALSE	TRUE	1
CATG00000012433.1	CATG00000012433	RP23-226H21.3	ENSMUSG00000112301	FALSE	FALSE	FALSE	FALSE	TRUE	1
CATG00000013087.1	CATG00000013087	MMADI00000932	MMADI00000932	FALSE	FALSE	FALSE	FALSE	TRUE	1
CATG00000016767.1	CATG00000016767	RP24-549I13.2	ENSMUSG00000104677	FALSE	FALSE	FALSE	FALSE	TRUE	1
CATG00000017348.1	CATG00000017348	RP23-283N14.2	ENSMUSG00000085016	FALSE	FALSE	FALSE	FALSE	TRUE	1
CATG00000018991.1	CATG00000018991	RP23-291I12.6	ENSMUSG00000115324	FALSE	FALSE	FALSE	FALSE	TRUE	1
CATG00000019532.1	CATG00000019532	RP24-122I22.2	ENSMUSG00000042579	FALSE	FALSE	FALSE	FALSE	TRUE	1
CATG00000020415.1	CATG00000020415	RP23-168E14.5	ENSMUSG00000097280	FALSE	FALSE	FALSE	FALSE	TRUE	1
CATG00000023677.1	CATG00000023677	2700012I20Rik	ENSMUSG00000097334	FALSE	FALSE	FALSE	FALSE	TRUE	1
CATG00000023979.1	CATG00000023979	RP23-53O7.2	ENSMUSG00000108791	FALSE	FALSE	FALSE	FALSE	TRUE	1
CATG00000024079.1	CATG00000024079	RP24-360F21.1	ENSMUSG00000097756	FALSE	FALSE	FALSE	FALSE	TRUE	1
CATG00000025238.1	CATG00000025238	RP24-132F22.3	ENSMUSG00000091745	FALSE	FALSE	FALSE	FALSE	TRUE	1
CATG00000025766.1	CATG00000025766	RP23-341H2.6	ENSMUSG00000109140	FALSE	FALSE	FALSE	FALSE	TRUE	1
CATG00000027520.1	CATG00000027520	AC140724.2	ENSMUSG00000052479	FALSE	FALSE	FALSE	FALSE	TRUE	1
CATG00000029202.1	CATG00000029202	RP23-302F9.1	ENSMUSG00000099207	FALSE	FALSE	FALSE	FALSE	TRUE	1
CATG00000032445.1	CATG00000032445	Gm26730	ENSMUSG00000097117	FALSE	FALSE	FALSE	FALSE	TRUE	1
CATG00000033937.1	CATG00000033937	RP23-290B5.7	ENSMUSG00000085051	FALSE	FALSE	FALSE	FALSE	TRUE	1
CATG00000034202.1	CATG00000034202	RP23-456M3.4	ENSMUSG00000099681	FALSE	FALSE	FALSE	FALSE	TRUE	1
CATG00000035056.1	CATG00000035056	RP24-240J15.1	ENSMUSG00000103961	FALSE	FALSE	FALSE	FALSE	TRUE	1
CATG00000035928.1	CATG00000035928	RP24-263P17.1	ENSMUSG00000092569	FALSE	FALSE	FALSE	FALSE	TRUE	1
CATG00000040754.1	CATG00000040754	RP24-67F19.6	ENSMUSG00000108732	FALSE	FALSE	FALSE	FALSE	TRUE	1
CATG00000041021.1	CATG00000041021	RP24-191C15.3	ENSMUSG00000097017	FALSE	FALSE	FALSE	FALSE	TRUE	1
CATG00000043375.1	CATG00000043375	Atad3aos	ENSMUSG00000054514	FALSE	FALSE	FALSE	FALSE	TRUE	1
CATG00000043394.1	CATG00000043394	Ccdc142os	ENSMUSG00000087578	FALSE	FALSE	FALSE	FALSE	TRUE	1
CATG00000046221.1	CATG00000046221	RP24-535E21.1	ENSMUSG00000099752	FALSE	FALSE	FALSE	FALSE	TRUE	1
CATG00000047656.1	CATG00000047656	RP24-289D12.1	ENSMUSG00000097580	FALSE	FALSE	FALSE	FALSE	TRUE	1
CATG00000048815.1	CATG00000048815	RP23-18M1.5	ENSMUSG00000085395	FALSE	FALSE	FALSE	FALSE	TRUE	1
CATG00000049363.1	CATG00000049363	MMADI00000012	MMADI00000012	FALSE	FALSE	FALSE	FALSE	TRUE	1
CATG00000051904.1	CATG00000051904	MMADI00000039	MMADI00000039	FALSE	FALSE	FALSE	FALSE	TRUE	1
CATG00000052369.1	CATG00000052369	RP23-33N15.2	ENSMUSG00000087377	FALSE	FALSE	FALSE	FALSE	TRUE	1
CATG00000053286.1	CATG00000053286	RP23-480D17.3	ENSMUSG00000109780	FALSE	FALSE	FALSE	FALSE	TRUE	1
CATG00000053534.1	CATG00000053534	RP23-31D7.1	ENSMUSG00000085914	FALSE	FALSE	FALSE	FALSE	TRUE	1
CATG00000054698.1	CATG00000054698	RP23-188D9.5	ENSMUSG00000086638	FALSE	FALSE	FALSE	FALSE	TRUE	1
CATG00000055106.1	CATG00000055106	RP24-151H6.5	ENSMUSG00000087684	FALSE	FALSE	FALSE	FALSE	TRUE	1
CATG00000062747.1	CATG00000062747	Mannr	ENSMUSG00000102590	FALSE	FALSE	FALSE	FALSE	TRUE	1
CATG00000062787.1	CATG00000062787	RP24-388D8.1	ENSMUSG00000091329	FALSE	FALSE	FALSE	FALSE	TRUE	1
CATG00000063071.1	CATG00000063071	AC116677.2	ENSMUSG00000085655	FALSE	FALSE	FALSE	FALSE	TRUE	1
CATG00000064647.1	CATG00000064647	RP23-441D9.10	ENSMUSG00000097592	FALSE	FALSE	FALSE	FALSE	TRUE	1
CATG00000066030.1	CATG00000066030	RP23-49L8.4	ENSMUSG00000107698	FALSE	FALSE	FALSE	FALSE	TRUE	1
CATG00000066556.1	CATG00000066556	RP23-32E20.2	ENSMUSG00000097035	FALSE	FALSE	FALSE	FALSE	TRUE	1
CATG00000067882.1	CATG00000067882	RP23-336O18.2	ENSMUSG00000104823	FALSE	FALSE	FALSE	FALSE	TRUE	1
CATG00000068145.1	CATG00000068145	RP23-437C24.1	ENSMUSG00000106069	FALSE	FALSE	FALSE	FALSE	TRUE	1
CATG00000070512.1	CATG00000070512	RP23-89M15.15	ENSMUSG00000105961	FALSE	FALSE	FALSE	FALSE	TRUE	1
CATG00000070949.1	CATG00000070949	RP24-198O18.1	ENSMUSG00000109930	FALSE	FALSE	FALSE	FALSE	TRUE	1
CATG00000072538.1	CATG00000072538	CH25-194I22.4	ENSMUSG00000107255	FALSE	FALSE	FALSE	FALSE	TRUE	1
CATG00000075174.1	CATG00000075174	RP23-381H9.1	ENSMUSG00000115839	FALSE	FALSE	FALSE	FALSE	TRUE	1
CATG00000075282.1	CATG00000075282	RP23-218K6.6	ENSMUSG00000097189	FALSE	FALSE	FALSE	FALSE	TRUE	1
CATG00000080020.1	CATG00000080020	RP24-211E15.2	ENSMUSG00000071181	FALSE	FALSE	FALSE	FALSE	TRUE	1
CATG00000080186.1	CATG00000080186	RP24-121M11.4	ENSMUSG00000097848	FALSE	FALSE	FALSE	FALSE	TRUE	1
CATG00000080870.1	CATG00000080870	2310026I22Rik	ENSMUSG00000097710	FALSE	FALSE	FALSE	FALSE	TRUE	1
CATG00000082042.1	CATG00000082042	RP23-170E7.2	ENSMUSG00000011052	FALSE	FALSE	FALSE	FALSE	TRUE	1
CATG00000082109.1	CATG00000082109	RP23-162G11.1	ENSMUSG00000086328	FALSE	FALSE	FALSE	FALSE	TRUE	1
CATG00000085343.1	CATG00000085343	MMADI00000122	MMADI00000122	FALSE	FALSE	FALSE	FALSE	TRUE	1
CATG00000088033.1	CATG00000088033	RP23-115O3.19	ENSMUSG00000090936	FALSE	FALSE	FALSE	FALSE	TRUE	1
CATG00000089804.1	CATG00000089804	MMADI00000131	MMADI00000131	FALSE	FALSE	FALSE	FALSE	TRUE	1
CATG00000089817.1	CATG00000089817	RP23-11M21.3	ENSMUSG00000097370	FALSE	FALSE	FALSE	FALSE	TRUE	1
CATG00000089914.1	CATG00000089914	RP23-331E5.9	ENSMUSG00000111090	FALSE	FALSE	FALSE	FALSE	TRUE	1
CATG00000091678.1	CATG00000091678	RP23-198D7.2	ENSMUSG00000085776	FALSE	FALSE	FALSE	FALSE	TRUE	1
CATG00000091879.1	CATG00000091879	RP23-159E10.1	ENSMUSG00000111365	FALSE	FALSE	FALSE	FALSE	TRUE	1
CATG00000093371.1	CATG00000093371	RP24-324L19.1	ENSMUSG00000097207	FALSE	FALSE	FALSE	FALSE	TRUE	1
CATG00000093955.1	CATG00000093955	RP23-430F24.3	ENSMUSG00000085321	FALSE	FALSE	FALSE	FALSE	TRUE	1
CATG00000094248.1	CATG00000094248	RP23-345F4.2	ENSMUSG00000073144	FALSE	FALSE	FALSE	FALSE	TRUE	1
CATG00000095041.1	CATG00000095041	MMADI00000096	MMADI00000096	FALSE	FALSE	FALSE	FALSE	TRUE	1
CATG00000095697.1	CATG00000095697	RP23-5P19.9	ENSMUSG00000113528	FALSE	FALSE	FALSE	FALSE	TRUE	1
CATG00000096529.1	CATG00000096529	RP23-145L9.8	ENSMUSG00000097356	FALSE	FALSE	FALSE	FALSE	TRUE	1
CATG00000100023.1	CATG00000100023	RP24-414B1.1	ENSMUSG00000115771	FALSE	FALSE	FALSE	FALSE	TRUE	1
CATG00000108682.1	CATG00000108682	C130060C02Rik	ENSMUSG00000097557	FALSE	FALSE	FALSE	FALSE	TRUE	1
CATG00000108830.1	CATG00000108830	RP23-123E17.6	ENSMUSG00000114208	FALSE	FALSE	FALSE	FALSE	TRUE	1
CATG00000114373.1	CATG00000114373	RP23-462C22.2	ENSMUSG00000105845	FALSE	FALSE	FALSE	FALSE	TRUE	1
CATG00000114955.1	CATG00000114955	MMADI00001021	MMADI00001021	FALSE	FALSE	FALSE	FALSE	TRUE	1
CATG00000115367.1	CATG00000115367	RP23-9F3.1	ENSMUSG00000097134	FALSE	FALSE	FALSE	FALSE	TRUE	1
CATG00000118218.1	CATG00000118218	RP23-116L23.3	ENSMUSG00000112752	FALSE	FALSE	FALSE	FALSE	TRUE	1
HUADI00001091	HUADI00001091	RP23-418G1.1	ENSMUSG00000097960	FALSE	FALSE	FALSE	FALSE	TRUE	1
HUADI00001216	HUADI00001216	RP24-227F14.5	ENSMUSG00000102326	FALSE	FALSE	FALSE	FALSE	TRUE	1
HUADI00001938	HUADI00001938	RP24-221A14.5	ENSMUSG00000102200	FALSE	FALSE	FALSE	FALSE	TRUE	1
