# Supplementary material for: Multidimensional conservation analysis decodes the expression of conserved long noncoding RNAs
Source: Life Sci Alliance. 2023 Apr 5;6(6):e202302002. doi: 10.26508/lsa.202302002 (PMC10078953; doi:10.26508/lsa.202302002)
Supplement: Supplementary file 3 [file LSA-2023-02002_TableS3.xlsx]

## Sheet: Sheet1
Table S3. Disease annotation of conserved lncRNAs by the position of single nucleotide polymorphism
EnsemblID	Chr	Start	End	RSID	TraitID	TraitTerm	ParentID	ParentTerm
ENSG00000233184	chr1	101075443	101075444	rs17450029	EFO_0007916	response to tricyclic antidepressant	GO_0042493	Response to drug
ENSG00000271811	chr1	170669192	170669193	rs520525	EFO_0000275	atrial fibrillation	EFO_0000319	Cardiovascular disease
ENSG00000203709	chr1	207803738	207803739	rs7523273	EFO_0000692	schizophrenia	EFO_0000618	Neurological disorder
ENSG00000230461	chr1	213981376	213981377	rs2075423	EFO_0001360	type ii diabetes mellitus	EFO_0000589	Metabolic disorder
ENSG00000224189	chr2	176177905	176177906	rs2072590	EFO_0001075	ovarian carcinoma	EFO_0000616	Cancer
ENSG00000224189	chr2	176177905	176177906	rs2072590	Orphanet_398934	malignant epithelial tumor of ovary	EFO_0000616	Cancer
ENSG00000226363	chr2	176177905	176177906	rs2072590	EFO_0001075	ovarian carcinoma	EFO_0000616	Cancer
ENSG00000226363	chr2	176177905	176177906	rs2072590	Orphanet_398934	malignant epithelial tumor of ovary	EFO_0000616	Cancer
ENSG00000226363	chr2	176178498	176178499	rs6755777	EFO_0001075	ovarian carcinoma	EFO_0000616	Cancer
ENSG00000226363	chr2	176178498	176178499	rs6755777	EFO_0006462	ovarian mucinous adenocarcinoma	EFO_0000616	Cancer
ENSG00000226363	chr2	176178498	176178499	rs6755777	EFO_1001516	ovarian serous carcinoma	EFO_0000616	Cancer
ENSG00000234663	chr2	181406316	181406317	rs113142635	EFO_0000341	chronic obstructive pulmonary disease	EFO_0000408	Other disease
ENSG00000234663	chr2	181406316	181406317	rs113142635	GO_0097366	response to bronchodilator	GO_0042493	Response to drug
ENSG00000224814	chr2	233693545	233693546	rs2070959	EFO_0000195	metabolic syndrome	EFO_0000589	Metabolic disorder
ENSG00000224814	chr2	233693545	233693546	rs2070959	EFO_0004210	gallstones	EFO_0000405	Digestive system disorder
ENSG00000242808	chr3	181836511	181836512	rs75380963	EFO_1002040	corneal astigmatism	EFO_0000408	Other disease
ENSG00000249348	chr4	39528080	39528081	rs3755899	EFO_0004265	peripheral arterial disease	EFO_0000319	Cardiovascular disease
ENSG00000249519	chr4	110796911	110796912	rs6843082	EFO_0000275	atrial fibrillation	EFO_0000319	Cardiovascular disease
ENSG00000249519	chr4	110796911	110796912	rs6843082	EFO_0000712	stroke	EFO_0000319	Cardiovascular disease
ENSG00000249519	chr4	110796991	110796992	rs13105878	EFO_0000275	atrial fibrillation	EFO_0000319	Cardiovascular disease
ENSG00000245213	chr4	173168087	173168088	rs6835098	EFO_0006801	Alzheimer's disease neuropathologic change	EFO_0000618	Neurological disorder
ENSG00000245526	chr5	88673046	88673047	rs6882046	EFO_0003761	unipolar depression	EFO_0000618	Neurological disorder
ENSG00000245526	chr5	88673046	88673047	rs6882046	EFO_0003958	sunburn	EFO_0000408	Other disease
ENSG00000229950	chr6	10414773	10414774	rs654351	EFO_0000708	squamous cell lung carcinoma	EFO_0000616	Cancer
ENSG00000234427	chr6	11811081	11811082	rs3950186	EFO_0003761	unipolar depression	EFO_0000618	Neurological disorder
ENSG00000228412	chr6	19803537	19803538	rs6907340	EFO_0001065	endometriosis	EFO_0000408	Other disease
ENSG00000231889	chr6	111484775	111484776	rs71562294	EFO_0003778	psoriatic arthritis	EFO_0000540	Immune system disorder
ENSG00000227954	chr6	133888699	133888700	rs2327429	EFO_0000378	coronary artery disease	EFO_0000319	Cardiovascular disease
ENSG00000243766	chr7	27206274	27206275	rs3735533	EFO_0000319	cardiovascular disease	EFO_0000408	Other disease
ENSG00000251034	chr8	22543476	22543477	rs4872511	EFO_0000180	HIV-1 infection	EFO_0000408	Other disease
ENSG00000253389	chr8	41665473	41665474	rs508419	EFO_0001360	type ii diabetes mellitus	EFO_0000589	Metabolic disorder
ENSG00000130600	chr11	1995678	1995679	rs217727	EFO_0000305	breast carcinoma	EFO_0000616	Cancer
ENSG00000099869	chr11	2146620	2146621	rs17885785	EFO_0000384	crohn's disease	EFO_0000405	Digestive system disorder
ENSG00000099869	chr11	2146620	2146621	rs17885785	EFO_0000676	psoriasis	EFO_0000540	Immune system disorder
ENSG00000099869	chr11	2146620	2146621	rs17885785	EFO_0000729	ulcerative colitis	EFO_0000405	Digestive system disorder
ENSG00000099869	chr11	2146620	2146621	rs17885785	EFO_0001060	celiac disease	EFO_0000405	Digestive system disorder
ENSG00000099869	chr11	2146620	2146621	rs17885785	EFO_0001359	type i diabetes mellitus	EFO_0000540	Immune system disorder
ENSG00000099869	chr11	2146620	2146621	rs17885785	EFO_0002609	chronic childhood arthritis	EFO_0000540	Immune system disorder
ENSG00000099869	chr11	2146620	2146621	rs17885785	EFO_0002690	systemic lupus erythematosus	EFO_0000540	Immune system disorder
ENSG00000099869	chr11	2146620	2146621	rs17885785	EFO_0003898	ankylosing spondylitis	EFO_0000540	Immune system disorder
ENSG00000099869	chr11	2146620	2146621	rs17885785	EFO_0005140	autoimmune disease	EFO_0000540	Immune system disorder
ENSG00000099869	chr11	2146620	2146621	rs17885785	EFO_0006812	autoimmune thyroid disease	EFO_0000540	Immune system disorder
ENSG00000099869	chr11	2146620	2146621	rs17885785	Orphanet_1572	common variable immunodeficiency	EFO_0000540	Immune system disorder
ENSG00000099869	chr11	2148544	2148545	rs3741208	EFO_0001359	type i diabetes mellitus	EFO_0000540	Immune system disorder
ENSG00000269821	chr11	2620807	2620808	rs117601636	EFO_0001360	type ii diabetes mellitus	EFO_0000589	Metabolic disorder
ENSG00000269821	chr11	2670241	2670242	rs231362	EFO_0001360	type ii diabetes mellitus	EFO_0000589	Metabolic disorder
ENSG00000269821	chr11	2670270	2670271	rs231361	EFO_0001360	type ii diabetes mellitus	EFO_0000589	Metabolic disorder
ENSG00000269821	chr11	2684113	2684114	rs231356	EFO_0001360	type ii diabetes mellitus	EFO_0000589	Metabolic disorder
ENSG00000254833	chr11	126175935	126175936	rs7105310	EFO_1000649	estrogen receptor positive breast cancer	EFO_0000616	Cancer
ENSG00000250208	chr12	130150318	130150319	rs1875119	EFO_0005423	adolescent idiopathic scoliosis	EFO_0000408	Other disease
ENSG00000214548	chr14	100851974	100851975	rs2295389	EFO_0000305	breast carcinoma	EFO_0000616	Cancer
ENSG00000247809	chr15	96266553	96266554	rs1437588	EFO_0003821	migraine disorder	EFO_0000618	Neurological disorder
ENSG00000245694	chr16	54848751	54848752	rs7199790	EFO_0005423	adolescent idiopathic scoliosis	EFO_0000408	Other disease
ENSG00000268388	chr16	86487884	86487885	rs9929215	EFO_0005842	colorectal cancer	EFO_0000405	Digestive system disorder
ENSG00000265206	chr17	58331728	58331729	rs2632516	EFO_0000249	Alzheimers disease	EFO_0000618	Neurological disorder
ENSG00000227036	chr17	72404025	72404026	rs11655237	EFO_0002618	pancreatic carcinoma	EFO_0000616	Cancer
ENSG00000227036	chr17	72598490	72598491	rs11077614	EFO_0005202	response to hydrochlorothiazide	GO_0042493	Response to drug
ENSG00000280007	chr22	18114735	18114736	rs464901	EFO_0000275	atrial fibrillation	EFO_0000319	Cardiovascular disease
ENSG00000280007	chr22	18117816	18117817	rs465276	EFO_0000275	atrial fibrillation	EFO_0000319	Cardiovascular disease
CATG00000004152	chr11	123079805	123079806	rs7941144	EFO_0000764	HIV infection	EFO_0000408	Other disease
CATG00000004152	chr11	123079805	123079806	rs7941144	EFO_0009279	response to tenofovir	GO_0042493	Response to drug
CATG00000007149	chr11	118606652	118606653	rs498872	EFO_0000326	central nervous system cancer	EFO_0000616	Cancer
CATG00000007422	chr11	128259292	128259293	rs11221227	EFO_0005423	adolescent idiopathic scoliosis	EFO_0000408	Other disease
CATG00000008514	chr12	31259735	31259736	rs11610422	EFO_0000378	coronary artery disease	EFO_0000319	Cardiovascular disease
CATG00000011063	chr12	4307138	4307139	rs4625554	EFO_0003761	unipolar depression	EFO_0000618	Neurological disorder
CATG00000011925	chr12	50761880	50761881	rs11169552	EFO_0005842	colorectal cancer	EFO_0000405	Digestive system disorder
CATG00000012047	chr12	54047714	54047715	rs7134677	EFO_0000319	cardiovascular disease	EFO_0000408	Other disease
CATG00000020473	chr1	156476450	156476451	rs2274316	EFO_0003821	migraine disorder	EFO_0000618	Neurological disorder
CATG00000021230	chr14	56940233	56940234	rs709984	EFO_0005423	adolescent idiopathic scoliosis	EFO_0000408	Other disease
CATG00000023382	chr15	67956797	67956798	rs428022	EFO_1001460	diverticulitis	EFO_0000405	Digestive system disorder
CATG00000023382	chr15	67967670	67967671	rs338389	EFO_1000657	rectum cancer	EFO_0000405	Digestive system disorder
CATG00000024264	chr1	167458010	167458011	rs7523907	EFO_0000270	asthma	EFO_0000408	Other disease
CATG00000025537	chr15	74595855	74595856	rs74781061	EFO_0001065	endometriosis	EFO_0000408	Other disease
CATG00000026017	chr15	95945146	95945147	rs79890196	EFO_0001360	type ii diabetes mellitus	EFO_0000589	Metabolic disorder
CATG00000026892	chr16	23853269	23853270	rs7404095	EFO_0000384	crohn's disease	EFO_0000405	Digestive system disorder
CATG00000026892	chr16	23853269	23853270	rs7404095	EFO_0000676	psoriasis	EFO_0000540	Immune system disorder
CATG00000026892	chr16	23853269	23853270	rs7404095	EFO_0000729	ulcerative colitis	EFO_0000405	Digestive system disorder
CATG00000026892	chr16	23853269	23853270	rs7404095	EFO_0003767	inflammatory bowel disease	EFO_0000405	Digestive system disorder
CATG00000026892	chr16	23853269	23853270	rs7404095	EFO_0003898	ankylosing spondylitis	EFO_0000540	Immune system disorder
CATG00000026892	chr16	23853269	23853270	rs7404095	EFO_0004268	sclerosing cholangitis	EFO_0000405	Digestive system disorder
CATG00000027707	chr16	69397260	69397261	rs75086474	EFO_0000319	cardiovascular disease	EFO_0000408	Other disease
CATG00000033744	chr1	209874273	209874274	rs1319435	EFO_0005423	adolescent idiopathic scoliosis	EFO_0000408	Other disease
CATG00000034067	chr17	57659374	57659375	rs35065479	EFO_0000692	schizophrenia	EFO_0000618	Neurological disorder
CATG00000034067	chr17	57665916	57665917	rs12938078	EFO_0000692	schizophrenia	EFO_0000618	Neurological disorder
CATG00000041320	chr19	50657831	50657832	rs10404821	EFO_0000401	diabetic nephropathy	EFO_0000589	Metabolic disorder
CATG00000041320	chr19	50657831	50657832	rs10404821	EFO_0003884	chronic kidney disease	EFO_0000408	Other disease
CATG00000041320	chr19	50657831	50657832	rs10404821	EFO_0004228	drug-induced liver injury	EFO_0000405	Digestive system disorder
CATG00000041320	chr19	50657831	50657832	rs10404821	EFO_0007921	response to nitrofurantoin	GO_0042493	Response to drug
CATG00000043553	chr2	80054047	80054048	rs6738962	EFO_0000249	Alzheimers disease	EFO_0000618	Neurological disorder
CATG00000043721	chr2	86817193	86817194	rs6547705	Orphanet_683	progressive supranuclear palsy	EFO_0000618	Neurological disorder
CATG00000045279	chr2	160060986	160060987	rs4664308	EFO_0004254	membranous glomerulonephritis	EFO_0000408	Other disease
CATG00000051341	chr2	206257058	206257059	rs2058710	EFO_0000289	bipolar disorder	EFO_0000618	Neurological disorder
CATG00000051341	chr2	206257058	206257059	rs2058710	EFO_0000692	schizophrenia	EFO_0000618	Neurological disorder
CATG00000051748	chr2	226611691	226611692	rs76008570	EFO_0000692	schizophrenia	EFO_0000618	Neurological disorder
CATG00000051748	chr2	226611691	226611692	rs76008570	EFO_0007925	response to paliperidone	GO_0042493	Response to drug
CATG00000056888	chr21	39375657	39375658	rs4818032	EFO_0001360	type ii diabetes mellitus	EFO_0000589	Metabolic disorder
CATG00000056888	chr21	39376875	39376876	rs2836995	EFO_0001360	type ii diabetes mellitus	EFO_0000589	Metabolic disorder
CATG00000057756	chr22	40056115	40056116	rs9623117	EFO_0001663	prostate carcinoma	EFO_0000616	Cancer
CATG00000057756	chr22	40075184	40075185	rs58133635	EFO_0001663	prostate carcinoma	EFO_0000616	Cancer
CATG00000058706	chr22	41091214	41091215	rs5995992	EFO_0003761	unipolar depression	EFO_0000618	Neurological disorder
CATG00000061359	chr3	112672327	112672328	rs1249910	EFO_0000401	diabetic nephropathy	EFO_0000589	Metabolic disorder
CATG00000061359	chr3	112718200	112718201	rs6788567	Orphanet_98896	Duchenne muscular dystrophy	EFO_0000319	Cardiovascular disease
CATG00000061870	chr3	133542030	133542031	rs11708304	EFO_0005204	bulimia nervosa	EFO_0000618	Neurological disorder
CATG00000066020	chr3	127621197	127621198	rs144122212	EFO_0000220	acute lymphoblastic leukemia	EFO_0000616	Cancer
CATG00000066020	chr3	127621197	127621198	rs144122212	EFO_0007965	response to combination chemotherapy	GO_0042493	Response to drug
CATG00000066556	chr1	92362948	92362949	rs17519972	EFO_0003885	multiple sclerosis	EFO_0000618	Neurological disorder
CATG00000066984	chr3	179321943	179321944	rs78940746	GO_0036276	response to antidepressant	GO_0042493	Response to drug
CATG00000070512	chr1	109457216	109457217	rs1933182	EFO_0003884	chronic kidney disease	EFO_0000408	Other disease
CATG00000072866	chr4	76936952	76936953	rs1874564	EFO_0000641	papillary thyroid carcinoma	EFO_0000616	Cancer
CATG00000072866	chr4	76936952	76936953	rs1874564	EFO_1002017	differentiated thyroid carcinoma	EFO_0000616	Cancer
CATG00000074692	chr1	147605222	147605223	rs79128089	EFO_0001360	type ii diabetes mellitus	EFO_0000589	Metabolic disorder
CATG00000074692	chr1	147605222	147605223	rs79128089	GO_1901557	response to fenofibrate	GO_0042493	Response to drug
CATG00000074692	chr1	147605222	147605223	rs79128089	GO_1903491	response to simvastatin	GO_0042493	Response to drug
CATG00000074692	chr1	147611315	147611316	rs583583	EFO_0000692	schizophrenia	EFO_0000618	Neurological disorder
CATG00000074692	chr1	147615167	147615168	rs6675828	GO_0061476	response to anticoagulant	GO_0042493	Response to drug
CATG00000077434	chr5	127033562	127033563	rs12656223	EFO_0005423	adolescent idiopathic scoliosis	EFO_0000408	Other disease
CATG00000079793	chr1	160773959	160773960	rs12068654	EFO_0001061	cervical carcinoma	EFO_0000616	Cancer
CATG00000081003	chr5	119348602	119348603	rs250308	EFO_0003785	allergy	EFO_0000540	Immune system disorder
CATG00000081377	chr5	138461691	138461692	rs7729723	EFO_0000253	amyotrophic lateral sclerosis	EFO_0000618	Neurological disorder
CATG00000082558	chr6	6722724	6722725	rs112881630	EFO_0004710	pelvic organ prolapse	EFO_0000408	Other disease
CATG00000087443	chr6	12295643	12295644	rs1629862	EFO_0000378	coronary artery disease	EFO_0000319	Cardiovascular disease
CATG00000087995	chr6	30639723	30639724	rs149915948	EFO_0000692	schizophrenia	EFO_0000618	Neurological disorder
CATG00000087995	chr6	30639723	30639724	rs149915948	EFO_0003756	autism spectrum disorder	EFO_0000618	Neurological disorder
CATG00000088838	chr1	200871339	200871340	rs12756886	EFO_0004705	hypothyroidism	EFO_0000408	Other disease
CATG00000092123	chr7	44196069	44196070	rs4607517	EFO_0001360	type ii diabetes mellitus	EFO_0000589	Metabolic disorder
CATG00000097080	chr7	129353915	129353916	rs11979476	GO_1901557	response to fenofibrate	GO_0042493	Response to drug
CATG00000097080	chr7	129365006	129365007	rs11766298	GO_1901557	response to fenofibrate	GO_0042493	Response to drug
CATG00000097572	chr7	155227220	155227221	rs6953837	EFO_0000692	schizophrenia	EFO_0000618	Neurological disorder
CATG00000097572	chr7	155227723	155227724	rs138074947	EFO_1001460	diverticulitis	EFO_0000405	Digestive system disorder
CATG00000098275	chr8	26048063	26048064	rs57580384	EFO_0000764	HIV infection	EFO_0000408	Other disease
CATG00000098275	chr8	26048063	26048064	rs57580384	EFO_0009279	response to tenofovir	GO_0042493	Response to drug
CATG00000098900	chr1	234849241	234849242	rs2069084	EFO_0000180	HIV-1 infection	EFO_0000408	Other disease
CATG00000102491	chr8	55969912	55969913	rs1027986	EFO_0005423	adolescent idiopathic scoliosis	EFO_0000408	Other disease
CATG00000104218	chr10	5566239	5566240	rs7899101	EFO_0001357	sporadic amyotrophic lateral sclerosis	EFO_0000618	Neurological disorder
CATG00000105319	chr9	35103725	35103726	rs630961	EFO_0000692	schizophrenia	EFO_0000618	Neurological disorder
CATG00000105319	chr9	35103725	35103726	rs630961	GO_0097335	response to quetiapine	GO_0042493	Response to drug
