# Supplementary material for: Multidimensional conservation analysis decodes the expression of conserved long noncoding RNAs
Source: Life Sci Alliance. 2023 Apr 5;6(6):e202302002. doi: 10.26508/lsa.202302002 (PMC10078953; doi:10.26508/lsa.202302002)
Supplement: Supplementary file 4 [file LSA-2023-02002_TableS4.xlsx]

## Sheet: Sheet1
Table S4. Disease annotation of non-conserved lncRNAs by the position of single nucleotide polymorphism
EnsemblID	Chr	Start	End	RSID	TraitID	TraitTerm	ParentID	ParentTerm
ENSG00000260179	chr1	1251122	1251123	rs6603785	EFO_0002690	systemic lupus erythematosus	EFO_0000540	Immune system disorder
ENSG00000260179	chr1	1251122	1251123	rs6603785	EFO_0004705	hypothyroidism	EFO_0000408	Other disease
ENSG00000225931	chr1	2569783	2569784	rs10797431	EFO_0003885	multiple sclerosis	EFO_0000618	Neurological disorder
ENSG00000225931	chr1	2569783	2569784	rs10797431	EFO_0005140	autoimmune disease	EFO_0000540	Immune system disorder
ENSG00000232912	chr1	8428505	8428506	rs301798	EFO_0000692	schizophrenia	EFO_0000618	Neurological disorder
ENSG00000232912	chr1	8428505	8428506	rs301798	EFO_0003756	autism spectrum disorder	EFO_0000618	Neurological disorder
ENSG00000179840	chr1	9653328	9653329	rs4240895	EFO_1000566	Testicular Germ Cell Tumor	EFO_0000616	Cancer
ENSG00000233485	chr1	15327376	15327377	rs10127456	EFO_0004246	mucocutaneous lymph node syndrome	EFO_0000540	Immune system disorder
ENSG00000233485	chr1	15327376	15327377	rs10127456	EFO_1000881	coronary aneurysm	EFO_0000319	Cardiovascular disease
ENSG00000261025	chr1	24970693	24970694	rs11249215	EFO_0003778	psoriatic arthritis	EFO_0000540	Immune system disorder
ENSG00000261025	chr1	24970693	24970694	rs11249215	EFO_0003898	ankylosing spondylitis	EFO_0000540	Immune system disorder
ENSG00000227050	chr1	27955781	27955782	rs3813803	Orphanet_2573	Moyamoya disease	EFO_0000408	Other disease
ENSG00000226252	chr1	47227548	47227549	rs11211480	GO_0097338	response to clozapine	GO_0042493	Response to drug
ENSG00000231413	chr1	48082176	48082177	rs80076962	EFO_1002013	alcoholic pancreatitis	EFO_0000405	Digestive system disorder
ENSG00000235563	chr1	53115998	53115999	rs3820201	EFO_0005039	hippocampal atrophy	EFO_0000618	Neurological disorder
ENSG00000225598	chr1	80373593	80373594	rs1937787	EFO_0000712	stroke	EFO_0000319	Cardiovascular disease
ENSG00000225206	chr1	98046571	98046572	rs2660304	EFO_0000692	schizophrenia	EFO_0000618	Neurological disorder
ENSG00000271380	chr1	154962487	154962488	rs3766920	EFO_0003767	inflammatory bowel disease	EFO_0000405	Digestive system disorder
ENSG00000224702	chr1	165210852	165210853	rs1532815	GO_1901554	response to acetaminophen	GO_0042493	Response to drug
ENSG00000231407	chr1	170460651	170460652	rs10919410	EFO_0005423	adolescent idiopathic scoliosis	EFO_0000408	Other disease
ENSG00000274895	chr1	213985913	213985914	rs340874	EFO_0001360	type ii diabetes mellitus	EFO_0000589	Metabolic disorder
ENSG00000228208	chr1	218510186	218510187	rs7532546	GO_0097366	response to bronchodilator	GO_0042493	Response to drug
ENSG00000272195	chr1	244970237	244970238	rs7542813	EFO_0000341	chronic obstructive pulmonary disease	EFO_0000408	Other disease
ENSG00000272195	chr1	244970237	244970238	rs7542813	GO_0097366	response to bronchodilator	GO_0042493	Response to drug
ENSG00000236172	chr2	6637697	6637698	rs17815605	EFO_0000196	metastatic prostate cancer	EFO_0000616	Cancer
ENSG00000236172	chr2	6637697	6637698	rs17815605	EFO_0003100	peripheral neuropathy	EFO_0000618	Neurological disorder
ENSG00000236172	chr2	6637697	6637698	rs17815605	GO_1902519	response to docetaxel	GO_0042493	Response to drug
ENSG00000229740	chr2	8143059	8143060	rs181132	EFO_0002689	antiphospholipid syndrome	EFO_0000540	Immune system disorder
ENSG00000225649	chr2	12981042	12981043	rs7578347	EFO_0005611	opioid dependence	EFO_0000618	Neurological disorder
ENSG00000270100	chr2	20678393	20678394	rs9306895	EFO_0001663	prostate carcinoma	EFO_0000616	Cancer
ENSG00000272606	chr2	55617974	55617975	rs10200159	EFO_0004208	vitiligo	EFO_0000540	Immune system disorder
ENSG00000233723	chr2	58695786	58695787	rs35881094	EFO_0004242	obsessive-compulsive disorder	EFO_0000618	Neurological disorder
ENSG00000233723	chr2	58695786	58695787	rs35881094	EFO_0004895	Tourette syndrome	EFO_0000618	Neurological disorder
ENSG00000223929	chr2	60359572	60359573	rs243018	EFO_0001360	type ii diabetes mellitus	EFO_0000589	Metabolic disorder
ENSG00000237883	chr2	73981235	73981236	rs6705628	EFO_0002690	systemic lupus erythematosus	EFO_0000540	Immune system disorder
ENSG00000236525	chr2	102434684	102434685	rs11681718	EFO_0002690	systemic lupus erythematosus	EFO_0000540	Immune system disorder
ENSG00000204581	chr2	111098716	111098717	rs12711846	EFO_0000095	chronic lymphocytic leukemia	EFO_0000616	Cancer
ENSG00000204581	chr2	111098716	111098717	rs12711846	EFO_0000183	hodgkins lymphoma	EFO_0000616	Cancer
ENSG00000204581	chr2	111098716	111098717	rs12711846	EFO_0001378	multiple myeloma	EFO_0000616	Cancer
ENSG00000285016	chr2	111630961	111630962	rs4848612	EFO_0003785	allergy	EFO_0000540	Immune system disorder
ENSG00000226674	chr2	145043894	145043895	rs2252641	EFO_0000378	coronary artery disease	EFO_0000319	Cardiovascular disease
ENSG00000226383	chr2	156254801	156254802	rs1226412	EFO_0003761	unipolar depression	EFO_0000618	Neurological disorder
ENSG00000279598	chr2	178556567	178556568	rs35504893	EFO_0000275	atrial fibrillation	EFO_0000319	Cardiovascular disease
ENSG00000261338	chr2	218256940	218256941	rs11677953	EFO_0003767	inflammatory bowel disease	EFO_0000405	Digestive system disorder
ENSG00000236445	chr2	218976169	218976170	rs359965	EFO_0004645	response to vaccine	GO_0042493	Response to drug
ENSG00000279218	chr2	234084189	234084190	rs250959	EFO_0005423	adolescent idiopathic scoliosis	EFO_0000408	Other disease
ENSG00000196758	chr2	239578555	239578556	rs59626274	EFO_0003870	brain aneurysm	EFO_0000319	Cardiovascular disease
ENSG00000260942	chr2	240582850	240582851	rs2953174	EFO_0000289	bipolar disorder	EFO_0000618	Neurological disorder
ENSG00000226567	chr3	10762866	10762867	rs6800435	EFO_0000692	schizophrenia	EFO_0000618	Neurological disorder
ENSG00000225733	chr3	14923130	14923131	rs148880716	EFO_0000378	coronary artery disease	EFO_0000319	Cardiovascular disease
ENSG00000284669	chr3	39149538	39149539	rs1274963	EFO_0000095	chronic lymphocytic leukemia	EFO_0000616	Cancer
ENSG00000280173	chr3	47347457	47347458	rs8180040	EFO_0005842	colorectal cancer	EFO_0000405	Digestive system disorder
ENSG00000242428	chr3	59018545	59018546	rs1491631	EFO_0005423	adolescent idiopathic scoliosis	EFO_0000408	Other disease
ENSG00000280620	chr3	63911539	63911540	rs2292662	EFO_0001360	type ii diabetes mellitus	EFO_0000589	Metabolic disorder
ENSG00000242094	chr3	71572518	71572519	rs2116709	EFO_0004193	basal cell carcinoma	EFO_0000616	Cancer
ENSG00000279305	chr3	154337010	154337011	rs701145	EFO_0000378	coronary artery disease	EFO_0000319	Cardiovascular disease
ENSG00000240875	chr3	156753166	156753167	rs13068223	EFO_0005782	age-related hearing impairment	EFO_0000618	Neurological disorder
ENSG00000260572	chr3	160753967	160753968	rs146844429	GO_0097366	response to bronchodilator	GO_0042493	Response to drug
ENSG00000223387	chr3	172595577	172595578	rs234043	EFO_0000681	renal cell carcinoma	EFO_0000616	Cancer
ENSG00000223941	chr3	178457156	178457157	rs2291479	EFO_0003761	unipolar depression	EFO_0000618	Neurological disorder
ENSG00000234548	chr3	186445130	186445131	rs4438643	EFO_0005611	opioid dependence	EFO_0000618	Neurological disorder
ENSG00000197099	chr3	186742138	186742139	rs710446	EFO_0000712	stroke	EFO_0000319	Cardiovascular disease
ENSG00000197099	chr3	186742138	186742139	rs710446	EFO_0003827	pulmonary embolism	EFO_0000319	Cardiovascular disease
ENSG00000197099	chr3	186742138	186742139	rs710446	EFO_0004286	venous thromboembolism	EFO_0000319	Cardiovascular disease
ENSG00000232065	chr3	196632439	196632440	rs1684466	EFO_0000684	respiratory system disease	EFO_0000408	Other disease
ENSG00000250696	chr4	69182196	69182197	rs112243525	EFO_0001365	age-related macular degeneration	EFO_0000618	Neurological disorder
ENSG00000250334	chr4	79513892	79513893	rs58777020	EFO_0004698	insomnia	EFO_0000618	Neurological disorder
ENSG00000280219	chr4	147493314	147493315	rs17023371	EFO_0005423	adolescent idiopathic scoliosis	EFO_0000408	Other disease
ENSG00000280219	chr4	147493499	147493500	rs17612742	EFO_0005524	large artery stroke	EFO_0000319	Cardiovascular disease
ENSG00000251584	chr4	174540366	174540367	rs17295603	EFO_0001360	type ii diabetes mellitus	EFO_0000589	Metabolic disorder
ENSG00000231291	chr5	4515659	4515660	rs921390	EFO_1001870	late-onset Alzheimers disease	EFO_0000618	Neurological disorder
ENSG00000248525	chr5	9623510	9623511	rs10513025	EFO_0003758	autism	EFO_0000618	Neurological disorder
ENSG00000249781	chr5	9902717	9902718	rs11959975	EFO_0003033	bacteriemia	EFO_0000408	Other disease
ENSG00000250250	chr5	15607339	15607340	rs16867528	EFO_0000270	asthma	EFO_0000408	Other disease
ENSG00000283286	chr5	40431081	40431082	rs1373692	EFO_0000384	crohn's disease	EFO_0000405	Digestive system disorder
ENSG00000249492	chr5	43488334	43488335	rs76881288	EFO_0000341	chronic obstructive pulmonary disease	EFO_0000408	Other disease
ENSG00000249492	chr5	43488334	43488335	rs76881288	GO_0097366	response to bronchodilator	GO_0042493	Response to drug
ENSG00000248092	chr5	43573032	43573033	rs116448453	EFO_0000341	chronic obstructive pulmonary disease	EFO_0000408	Other disease
ENSG00000248092	chr5	43573032	43573033	rs116448453	GO_0097366	response to bronchodilator	GO_0042493	Response to drug
ENSG00000248092	chr5	43588739	43588740	rs114955764	EFO_0000341	chronic obstructive pulmonary disease	EFO_0000408	Other disease
ENSG00000248092	chr5	43588739	43588740	rs114955764	GO_0097366	response to bronchodilator	GO_0042493	Response to drug
ENSG00000249856	chr5	74917726	74917727	rs181468389	EFO_0000708	squamous cell lung carcinoma	EFO_0000616	Cancer
ENSG00000234292	chr5	91280462	91280463	rs13355819	EFO_0005842	colorectal cancer	EFO_0000405	Digestive system disorder
ENSG00000248734	chr5	96785448	96785449	rs2032890	EFO_0003898	ankylosing spondylitis	EFO_0000540	Immune system disorder
ENSG00000248734	chr5	96785448	96785449	rs2032890	EFO_1000811	anterior uveitis	EFO_0000408	Other disease
ENSG00000249791	chr5	115188701	115188702	rs7736737	EFO_0001378	multiple myeloma	EFO_0000616	Cancer
ENSG00000249791	chr5	115188701	115188702	rs7736737	EFO_0009130	clostridium difficile infection	EFO_0000408	Other disease
ENSG00000197536	chr5	132461230	132461231	rs11745587	EFO_0000270	asthma	EFO_0000408	Other disease
ENSG00000197536	chr5	132461855	132461856	rs6894249	EFO_0000270	asthma	EFO_0000408	Other disease
ENSG00000197536	chr5	132461855	132461856	rs6894249	EFO_1001999	systemic juvenile idiopathic arthritis	EFO_0000540	Immune system disorder
ENSG00000197536	chr5	132461855	132461856	rs6894249	EFO_1002019	oligoarticular juvenile idiopathic arthritis	EFO_0000540	Immune system disorder
ENSG00000197536	chr5	132461855	132461856	rs6894249	EFO_1002020	polyarticular juvenile idiopathic arthritis, rheumatoid factor negative	EFO_0000540	Immune system disorder
ENSG00000197536	chr5	132463934	132463935	rs3749833	EFO_0000270	asthma	EFO_0000408	Other disease
ENSG00000197536	chr5	132463934	132463935	rs3749833	EFO_0000684	respiratory system disease	EFO_0000408	Other disease
ENSG00000197536	chr5	132463934	132463935	rs3749833	EFO_0003785	allergy	EFO_0000540	Immune system disorder
ENSG00000249738	chr5	159332892	159332893	rs2546890	EFO_0000676	psoriasis	EFO_0000540	Immune system disorder
ENSG00000249738	chr5	159332892	159332893	rs2546890	EFO_0003885	multiple sclerosis	EFO_0000618	Neurological disorder
ENSG00000249738	chr5	159332892	159332893	rs2546890	EFO_1001486	primary biliary cirrhosis	EFO_0000405	Digestive system disorder
ENSG00000253298	chr5	159453388	159453389	rs4921230	EFO_0002690	systemic lupus erythematosus	EFO_0000540	Immune system disorder
ENSG00000249601	chr5	170197768	170197769	rs13153995	EFO_0003894	acne	EFO_0000408	Other disease
ENSG00000233068	chr6	3894081	3894082	rs187885921	GO_0097366	response to bronchodilator	GO_0042493	Response to drug
ENSG00000229401	chr6	10456473	10456474	rs9348512	EFO_0000305	breast carcinoma	EFO_0000616	Cancer
ENSG00000260455	chr6	22136033	22136034	rs4712656	EFO_0000621	neuroblastoma	EFO_0000616	Cancer
ENSG00000224843	chr6	26974367	26974368	rs66975207	EFO_0003761	unipolar depression	EFO_0000618	Neurological disorder
ENSG00000281706	chr6	27709015	27709016	rs4713118	EFO_0002508	parkinson's disease	EFO_0000618	Neurological disorder
ENSG00000284656	chr6	29165865	29165866	rs141600123	EFO_0000708	squamous cell lung carcinoma	EFO_0000616	Cancer
ENSG00000284656	chr6	29165865	29165866	rs4947263	EFO_0003761	unipolar depression	EFO_0000618	Neurological disorder
ENSG00000214922	chr6	29737882	29737883	rs2523393	EFO_0003885	multiple sclerosis	EFO_0000618	Neurological disorder
ENSG00000204625	chr6	29975290	29975291	rs6904029	EFO_0005782	age-related hearing impairment	EFO_0000618	Neurological disorder
ENSG00000214894	chr6	30814225	30814226	rs886424	EFO_0000289	bipolar disorder	EFO_0000618	Neurological disorder
ENSG00000214894	chr6	30814225	30814226	rs886424	EFO_0000692	schizophrenia	EFO_0000618	Neurological disorder
ENSG00000214894	chr6	30814225	30814226	rs886424	EFO_0001359	type i diabetes mellitus	EFO_0000540	Immune system disorder
ENSG00000214894	chr6	30814225	30814226	rs886424	EFO_0006812	autoimmune thyroid disease	EFO_0000540	Immune system disorder
ENSG00000214894	chr6	30814428	30814429	rs114964506	EFO_0000692	schizophrenia	EFO_0000618	Neurological disorder
ENSG00000214894	chr6	30814428	30814429	rs114964506	EFO_0003756	autism spectrum disorder	EFO_0000618	Neurological disorder
ENSG00000228789	chr6	31056824	31056825	rs9262631	EFO_0004237	Graves disease	EFO_0000540	Immune system disorder
ENSG00000228789	chr6	31056824	31056825	rs9262631	EFO_0007633	response to thioamide	GO_0042493	Response to drug
ENSG00000204528	chr6	31173746	31173747	rs116805908	EFO_0003778	psoriatic arthritis	EFO_0000540	Immune system disorder
ENSG00000204528	chr6	31173746	31173747	rs887468	EFO_0000676	psoriasis	EFO_0000540	Immune system disorder
ENSG00000204528	chr6	31177674	31177675	rs3130506	EFO_0000676	psoriasis	EFO_0000540	Immune system disorder
ENSG00000206344	chr6	31202751	31202752	rs9263871	EFO_0002690	systemic lupus erythematosus	EFO_0000540	Immune system disorder
ENSG00000206344	chr6	31202751	31202752	rs9263871	EFO_0005761	lupus nephritis	EFO_0000408	Other disease
ENSG00000206337	chr6	31463174	31463175	rs45533135	EFO_0000676	psoriasis	EFO_0000540	Immune system disorder
ENSG00000206337	chr6	31463914	31463915	rs2255221	EFO_0000180	HIV-1 infection	EFO_0000408	Other disease
ENSG00000206337	chr6	31464003	31464004	rs2395029	EFO_0000180	HIV-1 infection	EFO_0000408	Other disease
ENSG00000206337	chr6	31464003	31464004	rs2395029	EFO_0000676	psoriasis	EFO_0000540	Immune system disorder
ENSG00000206337	chr6	31464003	31464004	rs2395029	EFO_0000765	aids	EFO_0000408	Other disease
ENSG00000206337	chr6	31464003	31464004	rs2395029	EFO_0004228	drug-induced liver injury	EFO_0000405	Digestive system disorder
ENSG00000206337	chr6	31465789	31465790	rs75640364	EFO_0006510	Herpes Zoster	EFO_0000408	Other disease
ENSG00000206337	chr6	31477439	31477440	rs2844502	EFO_0000676	psoriasis	EFO_0000540	Immune system disorder
ENSG00000230174	chr6	31442080	31442081	rs28575156	EFO_0000676	psoriasis	EFO_0000540	Immune system disorder
ENSG00000230174	chr6	31446032	31446033	rs114618162	EFO_0000692	schizophrenia	EFO_0000618	Neurological disorder
ENSG00000237080	chr6	31880663	31880664	rs41267090	EFO_1001857	Takayasu arteritis	EFO_0000319	Cardiovascular disease
ENSG00000237080	chr6	31883457	31883458	rs652888	EFO_0004197	hepatitis B infection	EFO_0000408	Other disease
ENSG00000237080	chr6	31883457	31883458	rs652888	EFO_0004239	chronic hepatitis B infection	EFO_0000408	Other disease
ENSG00000237080	chr6	31883457	31883458	rs652888	EFO_0004254	membranous glomerulonephritis	EFO_0000408	Other disease
ENSG00000237080	chr6	31883457	31883458	rs652888	EFO_0007838	response to antithyroid drug	GO_0042493	Response to drug
ENSG00000273333	chr6	32185629	32185630	rs140865314	EFO_0000692	schizophrenia	EFO_0000618	Neurological disorder
ENSG00000273333	chr6	32185629	32185630	rs140865314	EFO_0003756	autism spectrum disorder	EFO_0000618	Neurological disorder
ENSG00000273333	chr6	32185632	32185633	rs146827975	EFO_0000692	schizophrenia	EFO_0000618	Neurological disorder
ENSG00000273333	chr6	32185632	32185633	rs146827975	EFO_0003756	autism spectrum disorder	EFO_0000618	Neurological disorder
ENSG00000225914	chr6	32390493	32390494	rs3117099	EFO_0000289	bipolar disorder	EFO_0000618	Neurological disorder
ENSG00000225914	chr6	32390493	32390494	rs3117099	EFO_0000692	schizophrenia	EFO_0000618	Neurological disorder
ENSG00000225914	chr6	32390736	32390737	rs3117098	EFO_0000270	asthma	EFO_0000408	Other disease
ENSG00000225914	chr6	32390772	32390773	rs115112280	EFO_0003778	psoriatic arthritis	EFO_0000540	Immune system disorder
ENSG00000225914	chr6	32390772	32390773	rs9348883	EFO_0004255	nephrotic syndrome	EFO_0000408	Other disease
ENSG00000225914	chr6	32405455	32405456	rs10947261	EFO_0000384	crohn's disease	EFO_0000405	Digestive system disorder
ENSG00000225914	chr6	32405535	32405536	rs10947262	EFO_0004616	osteoarthritis of the knee	EFO_0000408	Other disease
ENSG00000223534	chr6	32659937	32659938	rs1063355	EFO_0000729	ulcerative colitis	EFO_0000405	Digestive system disorder
ENSG00000223534	chr6	32659937	32659938	rs1063355	EFO_0001360	type ii diabetes mellitus	EFO_0000589	Metabolic disorder
ENSG00000223534	chr6	32660651	32660652	rs2854275	EFO_0000769	Epstein-Barr virus infection	EFO_0000408	Other disease
ENSG00000285244	chr6	36677811	36677812	rs762624	EFO_0000275	atrial fibrillation	EFO_0000319	Cardiovascular disease
ENSG00000226917	chr6	41519619	41519620	rs36025606	EFO_0000401	diabetic nephropathy	EFO_0000589	Metabolic disorder
ENSG00000226917	chr6	41519619	41519620	rs36025606	EFO_0003884	chronic kidney disease	EFO_0000408	Other disease
ENSG00000283215	chr6	43845604	43845605	rs62401199	EFO_1002040	corneal astigmatism	EFO_0000408	Other disease
ENSG00000227215	chr6	82938337	82938338	rs293526	EFO_0000384	crohn's disease	EFO_0000405	Digestive system disorder
ENSG00000271734	chr6	108030386	108030387	rs9374002	EFO_0003761	unipolar depression	EFO_0000618	Neurological disorder
ENSG00000223586	chr6	133837662	133837663	rs1208285	EFO_0004707	infantile hypertrophic pyloric stenosis	EFO_0000405	Digestive system disorder
ENSG00000236700	chr6	134503073	134503074	rs10872424	EFO_0003884	chronic kidney disease	EFO_0000408	Other disease
ENSG00000271913	chr6	159068759	159068760	rs212389	EFO_0000685	rheumatoid arthritis	EFO_0000540	Immune system disorder
ENSG00000227598	chr6	166969779	166969780	rs73043122	EFO_0001359	type i diabetes mellitus	EFO_0000540	Immune system disorder
ENSG00000284825	chr6	167119305	167119306	rs3093024	EFO_0000685	rheumatoid arthritis	EFO_0000540	Immune system disorder
ENSG00000261003	chr6	170416299	170416300	rs760500	EFO_0005423	adolescent idiopathic scoliosis	EFO_0000408	Other disease
ENSG00000176349	chr7	1845542	1845543	rs140364877	EFO_0000692	schizophrenia	EFO_0000618	Neurological disorder
ENSG00000176349	chr7	1845542	1845543	rs140364877	EFO_0003756	autism spectrum disorder	EFO_0000618	Neurological disorder
ENSG00000176349	chr7	1846899	1846900	rs6952808	EFO_0000677	mental or behavioural disorder	EFO_0000618	Neurological disorder
ENSG00000179428	chr7	22726602	22726603	rs1800797	EFO_0002690	systemic lupus erythematosus	EFO_0000540	Immune system disorder
ENSG00000122548	chr7	26535047	26535048	rs730954	GO_0097366	response to bronchodilator	GO_0042493	Response to drug
ENSG00000273433	chr7	27128971	27128972	rs1801085	EFO_0004209	hypospadias	EFO_0000408	Other disease
ENSG00000226122	chr7	50542915	50542916	rs3807553	EFO_0001378	multiple myeloma	EFO_0000616	Cancer
ENSG00000226122	chr7	50542915	50542916	rs3807553	EFO_0009130	clostridium difficile infection	EFO_0000408	Other disease
ENSG00000225718	chr7	69359109	69359110	rs2271032	EFO_0000305	breast carcinoma	EFO_0000616	Cancer
ENSG00000280439	chr7	106036059	106036060	rs6959584	EFO_0000270	asthma	EFO_0000408	Other disease
ENSG00000229196	chr7	130142537	130142538	rs4731662	EFO_0000692	schizophrenia	EFO_0000618	Neurological disorder
ENSG00000229196	chr7	130142537	130142538	rs4731662	EFO_0005411	schizoaffective disorder	EFO_0000618	Neurological disorder
ENSG00000234352	chr7	136743934	136743935	rs73157032	EFO_0000341	chronic obstructive pulmonary disease	EFO_0000408	Other disease
ENSG00000234352	chr7	136743934	136743935	rs73157032	GO_0097366	response to bronchodilator	GO_0042493	Response to drug
ENSG00000234352	chr7	136899616	136899617	rs1364402	EFO_0005295	migraine with aura	EFO_0000618	Neurological disorder
ENSG00000279223	chr7	143224141	143224142	rs534126	EFO_0000311	cancer	EFO_0000616	Cancer
ENSG00000280149	chr7	149851920	149851921	rs116932763	EFO_0000249	Alzheimers disease	EFO_0000618	Neurological disorder
ENSG00000182648	chr7	156472643	156472644	rs2140629	EFO_0005423	adolescent idiopathic scoliosis	EFO_0000408	Other disease
ENSG00000234210	chr7	157467496	157467497	rs6459788	EFO_0000769	Epstein-Barr virus infection	EFO_0000408	Other disease
ENSG00000254340	chr8	9141509	9141510	rs3748140	EFO_0000249	Alzheimers disease	EFO_0000618	Neurological disorder
ENSG00000253641	chr8	10477271	10477272	rs11782819	EFO_0000249	Alzheimers disease	EFO_0000618	Neurological disorder
ENSG00000255046	chr8	11802194	11802195	rs12056541	EFO_0009260	non-melanoma skin carcinoma	EFO_0000616	Cancer
ENSG00000245025	chr8	23019226	23019227	rs2241261	EFO_0000681	renal cell carcinoma	EFO_0000616	Cancer
ENSG00000246582	chr8	23225458	23225459	rs13278062	EFO_0001365	age-related macular degeneration	EFO_0000618	Neurological disorder
ENSG00000246582	chr8	23225458	23225459	rs79037040	EFO_0001365	age-related macular degeneration	EFO_0000618	Neurological disorder
ENSG00000246582	chr8	23225458	23225459	rs79037040	EFO_0004683	wet macular degeneration	EFO_0000618	Neurological disorder
ENSG00000246582	chr8	23225458	23225459	rs79037040	EFO_1001492	atrophic macular degeneration	EFO_0000618	Neurological disorder
ENSG00000253100	chr8	25687163	25687164	rs9314308	EFO_0000180	HIV-1 infection	EFO_0000408	Other disease
ENSG00000253100	chr8	25687163	25687164	rs9314308	EFO_0006904	response to efavirenz	GO_0042493	Response to drug
ENSG00000253356	chr8	38163493	38163494	rs5891007	EFO_0000692	schizophrenia	EFO_0000618	Neurological disorder
ENSG00000254055	chr8	56645824	56645825	rs184394765	EFO_0000341	chronic obstructive pulmonary disease	EFO_0000408	Other disease
ENSG00000254055	chr8	56645824	56645825	rs184394765	GO_0097366	response to bronchodilator	GO_0042493	Response to drug
ENSG00000253738	chr8	91063415	91063416	rs4493873	EFO_0003821	migraine disorder	EFO_0000618	Neurological disorder
ENSG00000253819	chr8	122693916	122693917	rs4871297	EFO_0004996	type 1 diabetes nephropathy	EFO_0000589	Metabolic disorder
ENSG00000253438	chr8	127064901	127064902	rs77541621	EFO_0001663	prostate carcinoma	EFO_0000616	Cancer
ENSG00000253438	chr8	127311646	127311647	rs4506170	EFO_0001663	prostate carcinoma	EFO_0000616	Cancer
ENSG00000254166	chr8	127179427	127179428	rs188140481	EFO_0001663	prostate carcinoma	EFO_0000616	Cancer
ENSG00000254166	chr8	127184843	127184844	rs2445610	EFO_0004705	hypothyroidism	EFO_0000408	Other disease
ENSG00000254166	chr8	127188726	127188727	rs2466029	EFO_0000095	chronic lymphocytic leukemia	EFO_0000616	Cancer
ENSG00000282961	chr8	127080210	127080211	rs1016342	EFO_0001663	prostate carcinoma	EFO_0000616	Cancer
ENSG00000282961	chr8	127081032	127081033	rs1031588	EFO_0001663	prostate carcinoma	EFO_0000616	Cancer
ENSG00000282961	chr8	127081052	127081053	rs1016343	EFO_0001663	prostate carcinoma	EFO_0000616	Cancer
ENSG00000282961	chr8	127081233	127081234	rs1551510	EFO_0001663	prostate carcinoma	EFO_0000616	Cancer
ENSG00000282961	chr8	127082911	127082912	rs13252298	EFO_0001663	prostate carcinoma	EFO_0000616	Cancer
ENSG00000282961	chr8	127091692	127091693	rs1456315	EFO_0001663	prostate carcinoma	EFO_0000616	Cancer
ENSG00000282961	chr8	127091724	127091725	rs72725879	EFO_0001663	prostate carcinoma	EFO_0000616	Cancer
ENSG00000282961	chr8	127091872	127091873	rs183373024	EFO_0001663	prostate carcinoma	EFO_0000616	Cancer
ENSG00000282961	chr8	127092098	127092099	rs13254738	EFO_0001663	prostate carcinoma	EFO_0000616	Cancer
ENSG00000280997	chr8	127401060	127401061	rs6983267	EFO_0001663	prostate carcinoma	EFO_0000616	Cancer
ENSG00000280997	chr8	127401060	127401061	rs6983267	EFO_0005842	colorectal cancer	EFO_0000405	Digestive system disorder
ENSG00000240498	chr9	22029548	22029549	rs564398	EFO_0001360	type ii diabetes mellitus	EFO_0000589	Metabolic disorder
ENSG00000240498	chr9	22029548	22029549	rs564398	EFO_0001645	coronary heart disease	EFO_0000319	Cardiovascular disease
ENSG00000240498	chr9	22031006	22031007	rs7865618	EFO_0001645	coronary heart disease	EFO_0000319	Cardiovascular disease
ENSG00000240498	chr9	22031006	22031007	rs7865618	EFO_0004190	open-angle glaucoma	EFO_0000618	Neurological disorder
ENSG00000240498	chr9	22049131	22049132	rs10738605	EFO_0009260	non-melanoma skin carcinoma	EFO_0000616	Cancer
ENSG00000240498	chr9	22056360	22056361	rs7866783	EFO_0004190	open-angle glaucoma	EFO_0000618	Neurological disorder
ENSG00000266446	chr9	21995942	21995943	rs78545330	EFO_0009443	BRCAX breast cancer	EFO_0000616	Cancer
ENSG00000285103	chr9	27536399	27536400	rs2814707	EFO_0000253	amyotrophic lateral sclerosis	EFO_0000618	Neurological disorder
ENSG00000285103	chr9	27543283	27543284	rs3849942	EFO_0000253	amyotrophic lateral sclerosis	EFO_0000618	Neurological disorder
ENSG00000285103	chr9	27543283	27543284	rs3849942	EFO_0001357	sporadic amyotrophic lateral sclerosis	EFO_0000618	Neurological disorder
ENSG00000285103	chr9	27543384	27543385	rs3849943	EFO_0000253	amyotrophic lateral sclerosis	EFO_0000618	Neurological disorder
ENSG00000285103	chr9	27543384	27543385	rs3849943	EFO_0001357	sporadic amyotrophic lateral sclerosis	EFO_0000618	Neurological disorder
ENSG00000281649	chr9	37085187	37085188	rs7020830	EFO_0000692	schizophrenia	EFO_0000618	Neurological disorder
ENSG00000223446	chr9	93095368	93095369	rs12378451	EFO_0005423	adolescent idiopathic scoliosis	EFO_0000408	Other disease
ENSG00000228174	chr9	97513142	97513143	rs1052270	EFO_0003870	brain aneurysm	EFO_0000319	Cardiovascular disease
ENSG00000227218	chr9	127940198	127940199	rs3739821	EFO_1001506	primary angle closure glaucoma	EFO_0000618	Neurological disorder
ENSG00000268050	chr9	129176634	129176635	rs1075650	EFO_0005842	colorectal cancer	EFO_0000405	Digestive system disorder
ENSG00000268050	chr9	129176634	129176635	rs1075650	EFO_0009361	colorectal mucinous adenocarcinoma	EFO_0000405	Digestive system disorder
ENSG00000225756	chr9	133657152	133657153	rs6271	EFO_0000319	cardiovascular disease	EFO_0000408	Other disease
ENSG00000262075	chr9	136323035	136323036	rs28714232	EFO_0003768	nicotine dependence	EFO_0000618	Neurological disorder
ENSG00000212743	chr10	6351298	6351299	rs4750316	EFO_0000685	rheumatoid arthritis	EFO_0000540	Immune system disorder
ENSG00000197308	chr10	8051071	8051072	rs501764	EFO_0000183	hodgkins lymphoma	EFO_0000616	Cancer
ENSG00000197308	chr10	8053377	8053378	rs2275806	EFO_0000685	rheumatoid arthritis	EFO_0000540	Immune system disorder
ENSG00000234756	chr10	62303692	62303693	rs35419901	EFO_0000305	breast carcinoma	EFO_0000616	Cancer
ENSG00000230526	chr10	71878397	71878398	rs4403732	EFO_0000378	coronary artery disease	EFO_0000319	Cardiovascular disease
ENSG00000279359	chr10	80253378	80253379	rs1298908	EFO_0000401	diabetic nephropathy	EFO_0000589	Metabolic disorder
ENSG00000257582	chr10	99528007	99528008	rs10883365	EFO_0000384	crohn's disease	EFO_0000405	Digestive system disorder
ENSG00000228778	chr10	99528007	99528008	rs10883365	EFO_0000384	crohn's disease	EFO_0000405	Digestive system disorder
ENSG00000272572	chr10	100912491	100912492	rs62621207	EFO_0001071	lung carcinoma	EFO_0000616	Cancer
ENSG00000260461	chr10	103879756	103879757	rs10748858	EFO_1001460	diverticulitis	EFO_0000405	Digestive system disorder
ENSG00000254559	chr11	203788	203789	rs2280543	EFO_0000731	uterine fibroid	EFO_0000616	Cancer
ENSG00000254559	chr11	203788	203789	rs2280543	EFO_0003870	brain aneurysm	EFO_0000319	Cardiovascular disease
ENSG00000247095	chr11	566936	566937	rs12802200	EFO_0002690	systemic lupus erythematosus	EFO_0000540	Immune system disorder
ENSG00000281880	chr11	31828558	31828559	rs1806153	EFO_0003761	unipolar depression	EFO_0000618	Neurological disorder
ENSG00000283341	chr11	43644307	43644308	rs10742682	EFO_0000621	neuroblastoma	EFO_0000616	Cancer
ENSG00000283375	chr11	43856384	43856385	rs1061810	EFO_0001360	type ii diabetes mellitus	EFO_0000589	Metabolic disorder
ENSG00000229719	chr11	64892365	64892366	rs7102350	EFO_0005423	adolescent idiopathic scoliosis	EFO_0000408	Other disease
ENSG00000285094	chr11	69492927	69492928	rs537626	EFO_0000305	breast carcinoma	EFO_0000616	Cancer
ENSG00000279117	chr11	75260513	75260514	rs17133858	EFO_0005202	response to hydrochlorothiazide	GO_0042493	Response to drug
ENSG00000245832	chr11	82100187	82100188	rs11607499	EFO_0004230	endometrial neoplasm	EFO_0000616	Cancer
ENSG00000245832	chr11	82100187	82100188	rs11607499	EFO_0005842	colorectal cancer	EFO_0000405	Digestive system disorder
ENSG00000280367	chr11	90226469	90226470	rs578174	EFO_0003761	unipolar depression	EFO_0000618	Neurological disorder
ENSG00000261645	chr11	90852917	90852918	rs149504921	GO_0097366	response to bronchodilator	GO_0042493	Response to drug
ENSG00000261645	chr11	90853732	90853733	rs12274302	EFO_0000180	HIV-1 infection	EFO_0000408	Other disease
ENSG00000254588	chr11	128529043	128529044	rs67232546	EFO_0001360	type ii diabetes mellitus	EFO_0000589	Metabolic disorder
ENSG00000256577	chr12	204673	204674	rs188610	EFO_0000270	asthma	EFO_0000408	Other disease
ENSG00000255801	chr12	8548569	8548570	rs12321966	EFO_1001857	Takayasu arteritis	EFO_0000319	Cardiovascular disease
ENSG00000278095	chr12	26273405	26273406	rs9668337	EFO_1001512	endometrial carcinoma	EFO_0000616	Cancer
ENSG00000278095	chr12	26273487	26273488	rs9668810	Orphanet_79364	Alopecia	EFO_0000408	Other disease
ENSG00000278095	chr12	26273738	26273739	rs9300169	EFO_0004191	androgenetic alopecia	EFO_0000408	Other disease
ENSG00000278095	chr12	26273738	26273739	rs9300169	Orphanet_79364	Alopecia	EFO_0000408	Other disease
ENSG00000257599	chr12	29389844	29389845	rs117154046	EFO_0000249	Alzheimers disease	EFO_0000618	Neurological disorder
ENSG00000257262	chr12	30201042	30201043	rs11613048	EFO_0003761	unipolar depression	EFO_0000618	Neurological disorder
ENSG00000223914	chr12	40208138	40208139	rs11175593	EFO_0000384	crohn's disease	EFO_0000405	Digestive system disorder
ENSG00000257771	chr12	49925303	49925304	rs297941	EFO_0004242	obsessive-compulsive disorder	EFO_0000618	Neurological disorder
ENSG00000257298	chr12	50185615	50185616	rs12817211	EFO_0004230	endometrial neoplasm	EFO_0000616	Cancer
ENSG00000257298	chr12	50185615	50185616	rs12817211	EFO_0005842	colorectal cancer	EFO_0000405	Digestive system disorder
ENSG00000248265	chr12	54120131	54120132	rs11170820	EFO_0000378	coronary artery disease	EFO_0000319	Cardiovascular disease
ENSG00000257449	chr12	56041720	56041721	rs705705	EFO_0001359	type i diabetes mellitus	EFO_0000540	Immune system disorder
ENSG00000197301	chr12	65857160	65857161	rs343092	EFO_0001360	type ii diabetes mellitus	EFO_0000589	Metabolic disorder
ENSG00000197301	chr12	65859519	65859520	rs145282773	EFO_1001870	late-onset Alzheimers disease	EFO_0000618	Neurological disorder
ENSG00000257434	chr12	75041989	75041990	rs11180340	EFO_0005423	adolescent idiopathic scoliosis	EFO_0000408	Other disease
ENSG00000245017	chr12	98485828	98485829	rs829883	EFO_0005406	colorectal adenoma	EFO_0000405	Digestive system disorder
ENSG00000281344	chr12	102283136	102283137	rs17032384	EFO_0005423	adolescent idiopathic scoliosis	EFO_0000408	Other disease
ENSG00000257654	chr12	116702884	116702885	rs10850703	GO_0072718	response to cisplatin	GO_0042493	Response to drug
ENSG00000270048	chr12	123962792	123962793	rs3789967	EFO_0000275	atrial fibrillation	EFO_0000319	Cardiovascular disease
ENSG00000215483	chr13	40220445	40220446	rs61954180	EFO_0004268	sclerosing cholangitis	EFO_0000405	Digestive system disorder
ENSG00000278727	chr13	76889874	76889875	rs17066873	EFO_0000289	bipolar disorder	EFO_0000618	Neurological disorder
ENSG00000278727	chr13	76889874	76889875	rs17066873	EFO_0000692	schizophrenia	EFO_0000618	Neurological disorder
ENSG00000278727	chr13	76889874	76889875	rs17066873	EFO_0003761	unipolar depression	EFO_0000618	Neurological disorder
ENSG00000278727	chr13	76889874	76889875	rs17066873	GO_0036277	response to anticonvulsant	GO_0042493	Response to drug
ENSG00000278727	chr13	76889940	76889941	rs17066875	EFO_0005423	adolescent idiopathic scoliosis	EFO_0000408	Other disease
ENSG00000278177	chr13	93226778	93226779	rs7985891	EFO_0000180	HIV-1 infection	EFO_0000408	Other disease
ENSG00000278177	chr13	93226778	93226779	rs7985891	EFO_0003100	peripheral neuropathy	EFO_0000618	Neurological disorder
ENSG00000278177	chr13	93226778	93226779	rs7985891	GO_0061479	response to reverse transcriptase inhibitor	GO_0042493	Response to drug
ENSG00000285448	chr13	99429512	99429513	rs9585056	EFO_0001359	type i diabetes mellitus	EFO_0000540	Immune system disorder
ENSG00000229373	chr13	113919624	113919625	rs9604529	EFO_0000685	rheumatoid arthritis	EFO_0000540	Immune system disorder
ENSG00000229373	chr13	113920848	113920849	rs41284486	EFO_0000319	cardiovascular disease	EFO_0000408	Other disease
ENSG00000257826	chr14	36063370	36063371	rs368187	EFO_0002892	thyroid carcinoma	EFO_0000616	Cancer
ENSG00000258868	chr14	49070901	49070902	rs118177209	Orphanet_2573	Moyamoya disease	EFO_0000408	Other disease
ENSG00000258535	chr14	51766558	51766559	rs11626056	EFO_0005039	hippocampal atrophy	EFO_0000618	Neurological disorder
ENSG00000258535	chr14	51819674	51819675	rs35072154	EFO_0000305	breast carcinoma	EFO_0000616	Cancer
ENSG00000258716	chr14	90698719	90698720	rs1742101	EFO_0001061	cervical carcinoma	EFO_0000616	Cancer
ENSG00000258716	chr14	90698719	90698720	rs1742101	EFO_0007943	response to platinum-based neoadjuvant chemotherapy	GO_0042493	Response to drug
ENSG00000259721	chr15	32718211	32718212	rs2293582	EFO_0005842	colorectal cancer	EFO_0000405	Digestive system disorder
ENSG00000259380	chr15	38142690	38142691	rs10468092	EFO_0005529	Chagas cardiomyopathy	EFO_0000319	Cardiovascular disease
ENSG00000244879	chr15	50358678	50358679	rs493971	EFO_0005423	adolescent idiopathic scoliosis	EFO_0000408	Other disease
ENSG00000259293	chr15	58435126	58435127	rs261332	EFO_0000275	atrial fibrillation	EFO_0000319	Cardiovascular disease
ENSG00000259293	chr15	58435126	58435127	rs261332	EFO_0000311	cancer	EFO_0000616	Cancer
ENSG00000259293	chr15	58435126	58435127	rs261332	EFO_0000400	diabetes mellitus	EFO_0000589	Metabolic disorder
ENSG00000259293	chr15	58435126	58435127	rs261332	EFO_0000712	stroke	EFO_0000319	Cardiovascular disease
ENSG00000259293	chr15	58435126	58435127	rs261332	EFO_0001645	coronary heart disease	EFO_0000319	Cardiovascular disease
ENSG00000259293	chr15	58435126	58435127	rs261332	EFO_0003144	heart failure	EFO_0000319	Cardiovascular disease
ENSG00000277229	chr15	58454631	58454632	rs3825776	EFO_0000253	amyotrophic lateral sclerosis	EFO_0000618	Neurological disorder
ENSG00000277152	chr15	66862731	66862732	rs4589502	EFO_0001071	lung carcinoma	EFO_0000616	Cancer
ENSG00000245750	chr15	69697166	69697167	rs2052702	EFO_0000095	chronic lymphocytic leukemia	EFO_0000616	Cancer
ENSG00000245750	chr15	69699078	69699079	rs8026898	EFO_0000685	rheumatoid arthritis	EFO_0000540	Immune system disorder
ENSG00000245750	chr15	69703005	69703006	rs17374222	EFO_0000685	rheumatoid arthritis	EFO_0000540	Immune system disorder
ENSG00000280309	chr15	74300521	74300522	rs12904134	EFO_0000305	breast carcinoma	EFO_0000616	Cancer
ENSG00000279033	chr15	77485290	77485291	rs7119	EFO_0001360	type ii diabetes mellitus	EFO_0000589	Metabolic disorder
ENSG00000259213	chr15	77788395	77788396	rs11629621	EFO_0003761	unipolar depression	EFO_0000618	Neurological disorder
ENSG00000261762	chr15	78590583	78590584	rs16969968	EFO_0000341	chronic obstructive pulmonary disease	EFO_0000408	Other disease
ENSG00000261762	chr15	78590583	78590584	rs16969968	GO_0097366	response to bronchodilator	GO_0042493	Response to drug
ENSG00000259495	chr15	80377010	80377011	rs115620807	EFO_0001360	type ii diabetes mellitus	EFO_0000589	Metabolic disorder
ENSG00000259518	chr15	82092316	82092317	rs1466921	EFO_0000692	schizophrenia	EFO_0000618	Neurological disorder
ENSG00000259212	chr15	90595866	90595867	rs16944613	EFO_0005842	colorectal cancer	EFO_0000405	Digestive system disorder
ENSG00000183643	chr15	92501109	92501110	rs8040009	EFO_0000289	bipolar disorder	EFO_0000618	Neurological disorder
ENSG00000183643	chr15	92501109	92501110	rs8040009	EFO_0003829	alcohol dependence	EFO_0000618	Neurological disorder
ENSG00000258647	chr15	92567899	92567900	rs28510890	EFO_0001071	lung carcinoma	EFO_0000616	Cancer
ENSG00000279645	chr15	96287321	96287322	rs2398162	EFO_0000537	hypertension	EFO_0000319	Cardiovascular disease
ENSG00000260496	chr16	1000877	1000878	rs500492	EFO_0000660	polycystic ovary syndrome	EFO_0000408	Other disease
ENSG00000275056	chr16	4840065	4840066	rs12444795	EFO_0000311	cancer	EFO_0000616	Cancer
ENSG00000263080	chr16	11342133	11342134	rs6498184	EFO_0003885	multiple sclerosis	EFO_0000618	Neurological disorder
ENSG00000262732	chr16	13934224	13934225	rs1799802	EFO_0003958	sunburn	EFO_0000408	Other disease
ENSG00000279202	chr16	24099786	24099787	rs413117	EFO_1002021	ankle injury	EFO_0000408	Other disease
ENSG00000247735	chr16	29928556	29928557	rs12691307	EFO_0000692	schizophrenia	EFO_0000618	Neurological disorder
ENSG00000262950	chr16	49443361	49443362	rs35888008	EFO_0003761	unipolar depression	EFO_0000618	Neurological disorder
ENSG00000261644	chr16	50729868	50729869	rs2066847	EFO_0000384	crohn's disease	EFO_0000405	Digestive system disorder
ENSG00000261644	chr16	50729868	50729869	rs5743293	EFO_0000384	crohn's disease	EFO_0000405	Digestive system disorder
ENSG00000261644	chr16	50729868	50729869	rs5743293	EFO_0000676	psoriasis	EFO_0000540	Immune system disorder
ENSG00000261644	chr16	50729868	50729869	rs5743293	EFO_0000729	ulcerative colitis	EFO_0000405	Digestive system disorder
ENSG00000261644	chr16	50729868	50729869	rs5743293	EFO_0003898	ankylosing spondylitis	EFO_0000540	Immune system disorder
ENSG00000261644	chr16	50729868	50729869	rs5743293	EFO_0004268	sclerosing cholangitis	EFO_0000405	Digestive system disorder
ENSG00000249231	chr16	52552429	52552430	rs3803662	EFO_0000305	breast carcinoma	EFO_0000616	Cancer
ENSG00000260695	chr16	65861461	65861462	rs1126179	EFO_0005321	molar-incisor hypomineralization	EFO_0000408	Other disease
ENSG00000260816	chr16	78896840	78896841	rs58423913	GO_0097366	response to bronchodilator	GO_0042493	Response to drug
ENSG00000260816	chr16	78898481	78898482	rs7192392	EFO_0004599	acute graft vs. host disease	EFO_0000540	Immune system disorder
ENSG00000179219	chr16	85285793	85285794	rs12447206	Orphanet_79364	Alopecia	EFO_0000408	Other disease
ENSG00000168367	chr16	86331965	86331966	rs2696835	EFO_0003770	diabetic retinopathy	EFO_0000589	Metabolic disorder
ENSG00000264772	chr17	7581464	7581465	rs17607	GO_0097366	response to bronchodilator	GO_0042493	Response to drug
ENSG00000236088	chr17	13791198	13791199	rs139471609	EFO_0000249	Alzheimers disease	EFO_0000618	Neurological disorder
ENSG00000232058	chr17	15052017	15052018	rs7207701	NCIT_C95746	sleepiness	EFO_0000618	Neurological disorder
ENSG00000283033	chr17	16861664	16861665	rs7210837	GO_0072718	response to cisplatin	GO_0042493	Response to drug
ENSG00000266795	chr17	22410321	22410322	rs2019216	EFO_0004710	pelvic organ prolapse	EFO_0000408	Other disease
ENSG00000214708	chr17	32141547	32141548	rs7208838	EFO_0004252	nasopharyngeal neoplasm	EFO_0000616	Cancer
ENSG00000265547	chr17	45731730	45731731	rs7225384	EFO_0003761	unipolar depression	EFO_0000618	Neurological disorder
ENSG00000265547	chr17	45731730	45731731	rs7225384	EFO_0004247	mood disorder	EFO_0000618	Neurological disorder
ENSG00000263412	chr17	48045642	48045643	rs72823592	EFO_0000474	epilepsy	EFO_0000618	Neurological disorder
ENSG00000262039	chr17	49370810	49370811	rs11655704	EFO_0000311	cancer	EFO_0000616	Cancer
ENSG00000267280	chr17	61394696	61394697	rs2286526	EFO_0000378	coronary artery disease	EFO_0000319	Cardiovascular disease
ENSG00000234899	chr17	72221025	72221026	rs9897443	EFO_0005325	response to angiotensin-converting enzyme inhibitor	GO_0042493	Response to drug
ENSG00000265987	chr17	75373341	75373342	rs959260	EFO_0002690	systemic lupus erythematosus	EFO_0000540	Immune system disorder
ENSG00000264853	chr17	75373341	75373342	rs959260	EFO_0002690	systemic lupus erythematosus	EFO_0000540	Immune system disorder
ENSG00000279339	chr17	78897589	78897590	rs3744787	EFO_0000684	respiratory system disease	EFO_0000408	Other disease
ENSG00000262585	chr17	79915256	79915257	rs1663189	EFO_0000180	HIV-1 infection	EFO_0000408	Other disease
ENSG00000262585	chr17	79915256	79915257	rs1663189	EFO_0006904	response to efavirenz	GO_0042493	Response to drug
ENSG00000262580	chr17	80205094	80205095	rs11652075	EFO_0000676	psoriasis	EFO_0000540	Immune system disorder
ENSG00000262115	chr17	81199662	81199663	rs906175	Orphanet_282	frontotemporal dementia	EFO_0000618	Neurological disorder
ENSG00000279744	chr17	82463994	82463995	rs4789693	EFO_0004259	osteonecrosis	EFO_0000408	Other disease
ENSG00000279744	chr17	82463994	82463995	rs4789693	GO_0051384	response to glucocorticoid	GO_0042493	Response to drug
ENSG00000263745	chr18	1883793	1883794	rs313021	EFO_0000319	cardiovascular disease	EFO_0000408	Other disease
ENSG00000260302	chr18	12775592	12775593	rs2847260	Orphanet_797	sarcoidosis	EFO_0000408	Other disease
ENSG00000260433	chr18	53580709	53580710	rs1442089	EFO_0005842	colorectal cancer	EFO_0000405	Digestive system disorder
ENSG00000277324	chr18	54268905	54268906	rs3730662	EFO_0007766	response to beta blocker	GO_0042493	Response to drug
ENSG00000267311	chr18	54879826	54879827	rs28687557	EFO_0003761	unipolar depression	EFO_0000618	Neurological disorder
ENSG00000267311	chr18	54879826	54879827	rs28687557	EFO_0004247	mood disorder	EFO_0000618	Neurological disorder
ENSG00000206129	chr18	56188294	56188295	rs12604483	EFO_0000180	HIV-1 infection	EFO_0000408	Other disease
ENSG00000267215	chr18	59084822	59084823	rs1037757	EFO_0000249	Alzheimers disease	EFO_0000618	Neurological disorder
ENSG00000279811	chr18	77003313	77003314	rs470903	GO_1901555	response to paclitaxel	GO_0042493	Response to drug
ENSG00000279811	chr18	77003313	77003314	rs470903	Orphanet_398934	malignant epithelial tumor of ovary	EFO_0000616	Cancer
ENSG00000219665	chr19	12035555	12035556	rs3745672	EFO_0003885	multiple sclerosis	EFO_0000618	Neurological disorder
ENSG00000266951	chr19	15613392	15613393	rs3764563	GO_1901557	response to fenofibrate	GO_0042493	Response to drug
ENSG00000264515	chr19	29412770	29412771	rs12986207	EFO_0005204	bulimia nervosa	EFO_0000618	Neurological disorder
ENSG00000279108	chr19	40840863	40840864	rs2316205	GO_0097366	response to bronchodilator	GO_0042493	Response to drug
ENSG00000266903	chr19	44718495	44718496	rs79638902	EFO_0000249	Alzheimers disease	EFO_0000618	Neurological disorder
ENSG00000280087	chr19	44909698	44909699	rs1081105	EFO_0000249	Alzheimers disease	EFO_0000618	Neurological disorder
ENSG00000280087	chr19	44910109	44910110	rs1081106	EFO_0000249	Alzheimers disease	EFO_0000618	Neurological disorder
ENSG00000280087	chr19	44910319	44910320	rs75627662	EFO_0000249	Alzheimers disease	EFO_0000618	Neurological disorder
ENSG00000280087	chr19	44911194	44911195	rs439401	EFO_0000249	Alzheimers disease	EFO_0000618	Neurological disorder
ENSG00000280087	chr19	44912028	44912029	rs138235833	EFO_0000249	Alzheimers disease	EFO_0000618	Neurological disorder
ENSG00000280087	chr19	44912383	44912384	rs445925	EFO_0003914	atherosclerosis	EFO_0000319	Cardiovascular disease
ENSG00000280087	chr19	44912383	44912384	rs445925	GO_0036273	response to statin	GO_0042493	Response to drug
ENSG00000280087	chr19	44912921	44912922	rs483082	EFO_0000249	Alzheimers disease	EFO_0000618	Neurological disorder
ENSG00000280087	chr19	44913034	44913035	rs59325138	EFO_0000249	Alzheimers disease	EFO_0000618	Neurological disorder
ENSG00000266958	chr19	45187692	45187693	rs12463049	EFO_0000249	Alzheimers disease	EFO_0000618	Neurological disorder
ENSG00000245598	chr19	46673495	46673496	rs874460	EFO_0000095	chronic lymphocytic leukemia	EFO_0000616	Cancer
ENSG00000268842	chr19	53163407	53163408	rs1133146	EFO_0001360	type ii diabetes mellitus	EFO_0000589	Metabolic disorder
ENSG00000268164	chr19	54249685	54249686	rs2361797	GO_0036273	response to statin	GO_0042493	Response to drug
ENSG00000268516	chr19	58259517	58259518	rs260461	EFO_0003888	attention deficit hyperactivity disorder	EFO_0000618	Neurological disorder
ENSG00000232675	chr20	19693574	19693575	rs6136813	EFO_0000341	chronic obstructive pulmonary disease	EFO_0000408	Other disease
ENSG00000270001	chr20	23632100	23632101	rs911119	EFO_0003884	chronic kidney disease	EFO_0000408	Other disease
ENSG00000260257	chr20	32857341	32857342	rs6057659	EFO_0003888	attention deficit hyperactivity disorder	EFO_0000618	Neurological disorder
ENSG00000196756	chr20	38421365	38421366	rs41308713	EFO_0001360	type ii diabetes mellitus	EFO_0000589	Metabolic disorder
ENSG00000196756	chr20	38421365	38421366	rs41308713	GO_1901557	response to fenofibrate	GO_0042493	Response to drug
ENSG00000196756	chr20	38421365	38421366	rs41308713	GO_1903491	response to simvastatin	GO_0042493	Response to drug
ENSG00000168746	chr20	44436388	44436389	rs6017342	EFO_0000729	ulcerative colitis	EFO_0000405	Digestive system disorder
ENSG00000168746	chr20	44436388	44436389	rs6017342	EFO_0003767	inflammatory bowel disease	EFO_0000405	Digestive system disorder
ENSG00000228340	chr20	60320788	60320789	rs11698685	EFO_0004996	type 1 diabetes nephropathy	EFO_0000589	Metabolic disorder
ENSG00000228340	chr20	60321657	60321658	rs6027506	EFO_0004996	type 1 diabetes nephropathy	EFO_0000589	Metabolic disorder
ENSG00000179253	chr20	61718507	61718508	rs16985493	EFO_0003821	migraine disorder	EFO_0000618	Neurological disorder
ENSG00000237687	chr20	62695028	62695029	rs2427394	EFO_0005423	adolescent idiopathic scoliosis	EFO_0000408	Other disease
ENSG00000231201	chr21	14992435	14992436	rs2822999	EFO_0000305	breast carcinoma	EFO_0000616	Cancer
ENSG00000233393	chr21	36109179	36109180	rs6517329	EFO_0000692	schizophrenia	EFO_0000618	Neurological disorder
ENSG00000232124	chr21	44201934	44201935	rs6518350	EFO_0001359	type i diabetes mellitus	EFO_0000540	Immune system disorder
ENSG00000184441	chr21	44333234	44333235	rs75087725	EFO_0000253	amyotrophic lateral sclerosis	EFO_0000618	Neurological disorder
ENSG00000235890	chr21	44516312	44516313	rs141433484	Orphanet_79364	Alopecia	EFO_0000408	Other disease
ENSG00000269220	chr22	17777938	17777939	rs10048897	EFO_0000270	asthma	EFO_0000408	Other disease
ENSG00000272954	chr22	21662102	21662103	rs428595	EFO_0001359	type i diabetes mellitus	EFO_0000540	Immune system disorder
ENSG00000224086	chr22	21953147	21953148	rs412050	EFO_0003888	attention deficit hyperactivity disorder	EFO_0000618	Neurological disorder
ENSG00000272977	chr22	25479298	25479299	rs1930961	EFO_0000289	bipolar disorder	EFO_0000618	Neurological disorder
ENSG00000272977	chr22	25479606	25479607	rs5996945	EFO_0005423	adolescent idiopathic scoliosis	EFO_0000408	Other disease
ENSG00000279440	chr22	27020862	27020863	rs4417	EFO_0000180	HIV-1 infection	EFO_0000408	Other disease
ENSG00000279159	chr22	30027471	30027472	rs12537	EFO_0004194	IgA glomerulonephritis	EFO_0000408	Other disease
ENSG00000279699	chr22	30276431	30276432	rs877549	EFO_0000378	coronary artery disease	EFO_0000319	Cardiovascular disease
ENSG00000279699	chr22	30276431	30276432	rs877549	EFO_0005782	age-related hearing impairment	EFO_0000618	Neurological disorder
ENSG00000242082	chr22	32269392	32269393	rs41520848	EFO_0005423	adolescent idiopathic scoliosis	EFO_0000408	Other disease
ENSG00000279080	chr22	38148291	38148292	rs2284063	EFO_0000625	nevus	EFO_0000616	Cancer
ENSG00000279080	chr22	38148291	38148292	rs2284063	EFO_0000756	melanoma	EFO_0000616	Cancer
ENSG00000279080	chr22	38149612	38149613	rs6001027	EFO_0000756	melanoma	EFO_0000616	Cancer
ENSG00000230319	chr22	43039662	43039663	rs2072883	EFO_0000692	schizophrenia	EFO_0000618	Neurological disorder
ENSG00000279175	chr22	44103463	44103464	rs9614326	EFO_0005669	intracerebral hemorrhage	EFO_0000319	Cardiovascular disease
ENSG00000279175	chr22	44107052	44107053	rs16991498	EFO_0008536	anti-centromere-antibody-positive systemic scleroderma	EFO_0000540	Immune system disorder
ENSG00000205632	chr22	48894738	48894739	rs28533249	EFO_0000692	schizophrenia	EFO_0000618	Neurological disorder
ENSG00000205632	chr22	48894738	48894739	rs28533249	GO_0097335	response to quetiapine	GO_0042493	Response to drug
CATG00000000070	chr10	71336036	71336037	rs16928705	EFO_0000270	asthma	EFO_0000408	Other disease
CATG00000000072	chr10	71376162	71376163	rs1417210	EFO_0004208	vitiligo	EFO_0000540	Immune system disorder
CATG00000000084	chr10	71878300	71878301	rs61852182	EFO_0000289	bipolar disorder	EFO_0000618	Neurological disorder
CATG00000000084	chr10	71878300	71878301	rs61852182	EFO_0003761	unipolar depression	EFO_0000618	Neurological disorder
CATG00000000084	chr10	71878397	71878398	rs4403732	EFO_0000378	coronary artery disease	EFO_0000319	Cardiovascular disease
CATG00000000335	chr10	88065014	88065015	rs76959677	EFO_0000676	psoriasis	EFO_0000540	Immune system disorder
CATG00000000459	chr10	92677094	92677095	rs7911264	EFO_0003767	inflammatory bowel disease	EFO_0000405	Digestive system disorder
CATG00000000487	chr10	93748796	93748797	rs75953396	EFO_0000692	schizophrenia	EFO_0000618	Neurological disorder
CATG00000000487	chr10	93748796	93748797	rs75953396	GO_0097334	response to perphenazine	GO_0042493	Response to drug
CATG00000000497	chr10	94990786	94990787	rs4918798	GO_0061476	response to anticoagulant	GO_0042493	Response to drug
CATG00000001043	chr10	119670121	119670122	rs2234962	EFO_0000407	dilated cardiomyopathy	EFO_0000319	Cardiovascular disease
CATG00000001331	chr11	1694102	1694103	rs7130416	EFO_1001460	diverticulitis	EFO_0000405	Digestive system disorder
CATG00000001355	chr11	2183058	2183059	rs11043007	EFO_0001360	type ii diabetes mellitus	EFO_0000589	Metabolic disorder
CATG00000001378	chr11	2932452	2932453	rs3888647	EFO_0001360	type ii diabetes mellitus	EFO_0000589	Metabolic disorder
CATG00000001430	chr11	5227002	5227003	rs334	EFO_0001068	malaria	EFO_0000408	Other disease
CATG00000001497	chr1	54202605	54202606	rs1890566	EFO_0003821	migraine disorder	EFO_0000618	Neurological disorder
CATG00000001902	chr11	30486561	30486562	rs545610	EFO_0003819	dental caries	EFO_0000408	Other disease
CATG00000002023	chr11	35048521	35048522	rs2785152	EFO_0000731	uterine fibroid	EFO_0000616	Cancer
CATG00000002023	chr11	35097935	35097936	rs353592	EFO_0002690	systemic lupus erythematosus	EFO_0000540	Immune system disorder
CATG00000002481	chr11	61817672	61817673	rs174562	EFO_0003884	chronic kidney disease	EFO_0000408	Other disease
CATG00000002653	chr11	65784486	65784487	rs479844	EFO_0000274	atopic eczema	EFO_0000540	Immune system disorder
CATG00000002653	chr11	65784486	65784487	rs479844	EFO_0000684	respiratory system disease	EFO_0000408	Other disease
CATG00000002653	chr11	65784486	65784487	rs479844	EFO_0003785	allergy	EFO_0000540	Immune system disorder
CATG00000002653	chr11	65784486	65784487	rs479844	EFO_0004591	childhood onset asthma	EFO_0000408	Other disease
CATG00000002813	chr11	69781755	69781756	rs4084127	EFO_0001359	type i diabetes mellitus	EFO_0000540	Immune system disorder
CATG00000002955	chr11	75537412	75537413	rs606460	EFO_0004230	endometrial neoplasm	EFO_0000616	Cancer
CATG00000002955	chr11	75537412	75537413	rs606460	EFO_0005842	colorectal cancer	EFO_0000405	Digestive system disorder
CATG00000002986	chr11	76754318	76754319	rs7942368	EFO_0001065	endometriosis	EFO_0000408	Other disease
CATG00000003129	chr1	65513597	65513598	rs11208659	EFO_0001073	obesity	EFO_0000589	Metabolic disorder
CATG00000003158	chr11	86127766	86127767	rs10792830	EFO_0000249	Alzheimers disease	EFO_0000618	Neurological disorder
CATG00000003158	chr11	86128893	86128894	rs7114401	EFO_0000249	Alzheimers disease	EFO_0000618	Neurological disorder
CATG00000003158	chr11	86134431	86134432	rs7938634	EFO_0000249	Alzheimers disease	EFO_0000618	Neurological disorder
CATG00000003158	chr11	86150377	86150378	rs7480193	EFO_0000249	Alzheimers disease	EFO_0000618	Neurological disorder
CATG00000003158	chr11	86152038	86152039	rs56157503	EFO_0000249	Alzheimers disease	EFO_0000618	Neurological disorder
CATG00000003158	chr11	86156833	86156834	rs10792832	EFO_0000249	Alzheimers disease	EFO_0000618	Neurological disorder
CATG00000003158	chr11	86157598	86157599	rs3851179	EFO_0000249	Alzheimers disease	EFO_0000618	Neurological disorder
CATG00000003158	chr11	86158695	86158696	rs7113976	EFO_0000249	Alzheimers disease	EFO_0000618	Neurological disorder
CATG00000003158	chr11	86160142	86160143	rs7129687	EFO_0000249	Alzheimers disease	EFO_0000618	Neurological disorder
CATG00000003158	chr11	86160172	86160173	rs61904266	EFO_0000249	Alzheimers disease	EFO_0000618	Neurological disorder
CATG00000003158	chr11	86163280	86163281	rs11603136	EFO_0000249	Alzheimers disease	EFO_0000618	Neurological disorder
CATG00000003624	chr11	102838791	102838792	rs646910	EFO_0000341	chronic obstructive pulmonary disease	EFO_0000408	Other disease
CATG00000003624	chr11	102838791	102838792	rs646910	GO_0097366	response to bronchodilator	GO_0042493	Response to drug
CATG00000003624	chr11	102839740	102839741	rs566125	EFO_0000341	chronic obstructive pulmonary disease	EFO_0000408	Other disease
CATG00000003624	chr11	102839740	102839741	rs566125	GO_0097366	response to bronchodilator	GO_0042493	Response to drug
CATG00000003624	chr11	102839976	102839977	rs476762	EFO_0000341	chronic obstructive pulmonary disease	EFO_0000408	Other disease
CATG00000003624	chr11	102839976	102839977	rs476762	GO_0097366	response to bronchodilator	GO_0042493	Response to drug
CATG00000004005	chr11	118871133	118871134	rs4938573	EFO_0000096	neoplasm of mature b-cells	EFO_0000616	Cancer
CATG00000004005	chr11	118871133	118871134	rs4938573	EFO_0000685	rheumatoid arthritis	EFO_0000540	Immune system disorder
CATG00000004270	chr11	127688543	127688544	rs7123770	EFO_0000289	bipolar disorder	EFO_0000618	Neurological disorder
CATG00000004404	chr11	130558363	130558364	rs1021455	EFO_1001931	oropharynx cancer	EFO_0000405	Digestive system disorder
CATG00000004492	chr11	133959811	133959812	rs561561	EFO_0003821	migraine disorder	EFO_0000618	Neurological disorder
CATG00000004493	chr11	133971139	133971140	rs11223651	EFO_0000692	schizophrenia	EFO_0000618	Neurological disorder
CATG00000004493	chr11	133971139	133971140	rs11223651	EFO_0003756	autism spectrum disorder	EFO_0000618	Neurological disorder
CATG00000004532	chr11	252649	252650	rs6540	EFO_0001065	endometriosis	EFO_0000408	Other disease
CATG00000005247	chr11	35048521	35048522	rs2785152	EFO_0000731	uterine fibroid	EFO_0000616	Cancer
CATG00000005247	chr11	35066852	35066853	rs2732549	EFO_0002690	systemic lupus erythematosus	EFO_0000540	Immune system disorder
CATG00000005247	chr11	35097935	35097936	rs353592	EFO_0002690	systemic lupus erythematosus	EFO_0000540	Immune system disorder
CATG00000005254	chr11	35076646	35076647	rs387619	EFO_0002690	systemic lupus erythematosus	EFO_0000540	Immune system disorder
CATG00000005391	chr11	41047350	41047351	rs12224794	EFO_0005842	colorectal cancer	EFO_0000405	Digestive system disorder
CATG00000005665	chr11	60101646	60101647	rs580064	EFO_0000249	Alzheimers disease	EFO_0000618	Neurological disorder
CATG00000005705	chr11	61826344	61826345	rs174568	EFO_0003884	chronic kidney disease	EFO_0000408	Other disease
CATG00000005705	chr11	61827449	61827450	rs3834458	EFO_0003884	chronic kidney disease	EFO_0000408	Other disease
CATG00000005831	chr11	65168280	65168281	rs6591177	EFO_0005423	adolescent idiopathic scoliosis	EFO_0000408	Other disease
CATG00000005860	chr11	65496424	65496425	rs4102217	EFO_0000692	schizophrenia	EFO_0000618	Neurological disorder
CATG00000005860	chr11	65496424	65496425	rs4102217	EFO_0007925	response to paliperidone	GO_0042493	Response to drug
CATG00000005873	chr11	65815595	65815596	rs3903072	EFO_0000305	breast carcinoma	EFO_0000616	Cancer
CATG00000005914	chr11	66843174	66843175	rs7570	EFO_0000305	breast carcinoma	EFO_0000616	Cancer
CATG00000006007	chr11	69339687	69339688	rs76855873	EFO_0003870	brain aneurysm	EFO_0000319	Cardiovascular disease
CATG00000006033	chr11	70247466	70247467	rs72945112	EFO_1001460	diverticulitis	EFO_0000405	Digestive system disorder
CATG00000006118	chr11	73152652	73152653	rs11235667	EFO_0000384	crohn's disease	EFO_0000405	Digestive system disorder
CATG00000006118	chr11	73152652	73152653	rs11235667	EFO_0002690	systemic lupus erythematosus	EFO_0000540	Immune system disorder
CATG00000006141	chr1	85313923	85313924	rs72722664	EFO_0003756	autism spectrum disorder	EFO_0000618	Neurological disorder
CATG00000006141	chr1	85313923	85313924	rs72722664	EFO_0004242	obsessive-compulsive disorder	EFO_0000618	Neurological disorder
CATG00000006198	chr11	76621166	76621167	rs11236809	EFO_0000274	atopic eczema	EFO_0000540	Immune system disorder
CATG00000006467	chr11	85482825	85482826	rs286499	EFO_0000341	chronic obstructive pulmonary disease	EFO_0000408	Other disease
CATG00000006485	chr1	86287235	86287236	rs55916418	GO_0097366	response to bronchodilator	GO_0042493	Response to drug
CATG00000006600	chr11	92917836	92917837	rs7950811	EFO_0004216	conduct disorder	EFO_0000618	Neurological disorder
CATG00000007143	chr1	8297161	8297162	rs11121152	EFO_0000676	psoriasis	EFO_0000540	Immune system disorder
CATG00000007805	chr12	6339949	6339950	rs4149576	EFO_1001486	primary biliary cirrhosis	EFO_0000405	Digestive system disorder
CATG00000007912	chr12	9200312	9200313	rs6487668	EFO_0003761	unipolar depression	EFO_0000618	Neurological disorder
CATG00000008097	chr12	14260997	14260998	rs12422552	EFO_0000305	breast carcinoma	EFO_0000616	Cancer
CATG00000008099	chr12	14336617	14336618	rs4764080	EFO_0005423	adolescent idiopathic scoliosis	EFO_0000408	Other disease
CATG00000008887	chr12	50201164	50201165	rs4459386	EFO_0000692	schizophrenia	EFO_0000618	Neurological disorder
CATG00000009338	chr12	65188408	65188409	rs138916004	EFO_0004286	venous thromboembolism	EFO_0000319	Cardiovascular disease
CATG00000009516	chr1	98036428	98036429	rs1702294	EFO_0000692	schizophrenia	EFO_0000618	Neurological disorder
CATG00000009516	chr1	98036784	98036785	rs1782810	EFO_0000692	schizophrenia	EFO_0000618	Neurological disorder
CATG00000009516	chr1	98036784	98036785	rs1782810	EFO_0003756	autism spectrum disorder	EFO_0000618	Neurological disorder
CATG00000009516	chr1	98037378	98037379	rs1625579	EFO_0000289	bipolar disorder	EFO_0000618	Neurological disorder
CATG00000009516	chr1	98037378	98037379	rs1625579	EFO_0000692	schizophrenia	EFO_0000618	Neurological disorder
CATG00000009516	chr1	98037378	98037379	rs1625579	EFO_0003756	autism spectrum disorder	EFO_0000618	Neurological disorder
CATG00000009516	chr1	98037378	98037379	rs1625579	EFO_0003761	unipolar depression	EFO_0000618	Neurological disorder
CATG00000009516	chr1	98037378	98037379	rs1625579	EFO_0003888	attention deficit hyperactivity disorder	EFO_0000618	Neurological disorder
CATG00000009516	chr1	98046571	98046572	rs2660304	EFO_0000692	schizophrenia	EFO_0000618	Neurological disorder
CATG00000010474	chr12	113810386	113810387	rs12816806	EFO_0000249	Alzheimers disease	EFO_0000618	Neurological disorder
CATG00000010581	chr12	118152057	118152058	rs795484	GO_0043278	response to morphine	GO_0042493	Response to drug
CATG00000010871	chr1	102914362	102914363	rs3753841	EFO_0000516	glaucoma	EFO_0000618	Neurological disorder
CATG00000010871	chr1	102914362	102914363	rs3753841	EFO_1001506	primary angle closure glaucoma	EFO_0000618	Neurological disorder
CATG00000010885	chr12	129027065	129027066	rs10773588	EFO_0000270	asthma	EFO_0000408	Other disease
CATG00000011109	chr12	6381959	6381960	rs7954567	EFO_0000384	crohn's disease	EFO_0000405	Digestive system disorder
CATG00000011109	chr12	6381959	6381960	rs7954567	EFO_0003767	inflammatory bowel disease	EFO_0000405	Digestive system disorder
CATG00000011109	chr12	6381959	6381960	rs7954567	EFO_0003898	ankylosing spondylitis	EFO_0000540	Immune system disorder
CATG00000011109	chr12	6383483	6383484	rs11064157	EFO_1001486	primary biliary cirrhosis	EFO_0000405	Digestive system disorder
CATG00000011361	chr12	16036544	16036545	rs151326733	EFO_0000516	glaucoma	EFO_0000618	Neurological disorder
CATG00000012087	chr12	55996580	55996581	rs772920	EFO_0004705	hypothyroidism	EFO_0000408	Other disease
CATG00000012087	chr12	55996852	55996853	rs705702	EFO_0000660	polycystic ovary syndrome	EFO_0000408	Other disease
CATG00000012211	chr12	62164533	62164534	rs10784285	EFO_0000180	HIV-1 infection	EFO_0000408	Other disease
CATG00000012211	chr12	62164533	62164534	rs10784285	EFO_0003100	peripheral neuropathy	EFO_0000618	Neurological disorder
CATG00000012211	chr12	62164533	62164534	rs10784285	GO_0061479	response to reverse transcriptase inhibitor	GO_0042493	Response to drug
CATG00000012294	chr12	65818538	65818539	rs2261181	EFO_0001360	type ii diabetes mellitus	EFO_0000589	Metabolic disorder
CATG00000012625	chr12	84492794	84492795	rs993226	EFO_0000274	atopic eczema	EFO_0000540	Immune system disorder
CATG00000012625	chr12	84492794	84492795	rs993226	EFO_0004591	childhood onset asthma	EFO_0000408	Other disease
CATG00000012781	chr12	89656726	89656727	rs12579302	EFO_0000275	atrial fibrillation	EFO_0000319	Cardiovascular disease
CATG00000012781	chr12	89656726	89656727	rs12579302	EFO_0000311	cancer	EFO_0000616	Cancer
CATG00000012781	chr12	89656726	89656727	rs12579302	EFO_0000400	diabetes mellitus	EFO_0000589	Metabolic disorder
CATG00000012781	chr12	89656726	89656727	rs12579302	EFO_0000712	stroke	EFO_0000319	Cardiovascular disease
CATG00000012781	chr12	89656726	89656727	rs12579302	EFO_0001645	coronary heart disease	EFO_0000319	Cardiovascular disease
CATG00000012781	chr12	89656726	89656727	rs12579302	EFO_0003144	heart failure	EFO_0000319	Cardiovascular disease
CATG00000012907	chr12	94148083	94148084	rs7299099	EFO_0004192	alopecia areata	EFO_0000408	Other disease
CATG00000012933	chr12	94855988	94855989	rs61935443	EFO_0000692	schizophrenia	EFO_0000618	Neurological disorder
CATG00000012948	chr12	95437900	95437901	rs80114852	EFO_0001360	type ii diabetes mellitus	EFO_0000589	Metabolic disorder
CATG00000013286	chr12	109624888	109624889	rs73200436	GO_0097366	response to bronchodilator	GO_0042493	Response to drug
CATG00000013305	chr12	110270941	110270942	rs73206853	EFO_0000180	HIV-1 infection	EFO_0000408	Other disease
CATG00000013305	chr12	110270941	110270942	rs73206853	EFO_0006904	response to efavirenz	GO_0042493	Response to drug
CATG00000013731	chr12	126298020	126298021	rs2191186	EFO_0001071	lung carcinoma	EFO_0000616	Cancer
CATG00000013771	chr1	114716978	114716979	rs8453	EFO_0003758	autism	EFO_0000618	Neurological disorder
CATG00000013771	chr1	114721064	114721065	rs10489525	EFO_0003758	autism	EFO_0000618	Neurological disorder
CATG00000013891	chr13	20162077	20162078	rs6490525	GO_0097327	response to antineoplastic agent	GO_0042493	Response to drug
CATG00000013999	chr1	115191470	115191471	rs195204	EFO_0003829	alcohol dependence	EFO_0000618	Neurological disorder
CATG00000014359	chr1	116537544	116537545	rs6677309	EFO_0003885	multiple sclerosis	EFO_0000618	Neurological disorder
CATG00000014362	chr1	116558335	116558336	rs1335532	EFO_0003885	multiple sclerosis	EFO_0000618	Neurological disorder
CATG00000014505	chr13	41565109	41565110	rs17594362	EFO_0003885	multiple sclerosis	EFO_0000618	Neurological disorder
CATG00000014595	chr13	44268367	44268368	rs9525927	EFO_0004229	dupuytren contracture	EFO_0000408	Other disease
CATG00000014904	chr13	54355063	54355064	rs2785946	EFO_0000253	amyotrophic lateral sclerosis	EFO_0000618	Neurological disorder
CATG00000015172	chr13	67122013	67122014	rs2875517	EFO_0003819	dental caries	EFO_0000408	Other disease
CATG00000015185	chr13	67792069	67792070	rs148788110	GO_0097366	response to bronchodilator	GO_0042493	Response to drug
CATG00000015278	chr13	73334709	73334710	rs9573163	EFO_0002618	pancreatic carcinoma	EFO_0000616	Cancer
CATG00000015432	chr13	79594869	79594870	rs9601248	EFO_0003761	unipolar depression	EFO_0000618	Neurological disorder
CATG00000015885	chr13	98048363	98048364	rs16954776	EFO_0006339	smooth surface dental caries	EFO_0000408	Other disease
CATG00000015927	chr13	99434005	99434006	rs4772201	EFO_0003885	multiple sclerosis	EFO_0000618	Neurological disorder
CATG00000016228	chr13	109708437	109708438	rs75823044	EFO_0001663	prostate carcinoma	EFO_0000616	Cancer
CATG00000016305	chr13	111451555	111451556	rs118166185	EFO_0000708	squamous cell lung carcinoma	EFO_0000616	Cancer
CATG00000016350	chr13	112620498	112620499	rs7325069	EFO_0001663	prostate carcinoma	EFO_0000616	Cancer
CATG00000017160	chr13	51281874	51281875	rs17837210	EFO_1001754	Abruptio Placentae	EFO_0000408	Other disease
CATG00000017219	chr13	55819766	55819767	rs2997119	EFO_0000289	bipolar disorder	EFO_0000618	Neurological disorder
CATG00000017219	chr13	55819766	55819767	rs2997119	EFO_0000692	schizophrenia	EFO_0000618	Neurological disorder
CATG00000017219	chr13	55819766	55819767	rs2997119	EFO_0005411	schizoaffective disorder	EFO_0000618	Neurological disorder
CATG00000017227	chr13	56258138	56258139	rs1335882	EFO_0000692	schizophrenia	EFO_0000618	Neurological disorder
CATG00000017381	chr13	67188156	67188157	rs9529199	EFO_0005423	adolescent idiopathic scoliosis	EFO_0000408	Other disease
CATG00000017394	chr13	68190918	68190919	rs75670712	EFO_1002021	ankle injury	EFO_0000408	Other disease
CATG00000017446	chr13	73334709	73334710	rs9573163	EFO_0002618	pancreatic carcinoma	EFO_0000616	Cancer
CATG00000017532	chr1	150036820	150036821	rs12073359	EFO_0001073	obesity	EFO_0000589	Metabolic disorder
CATG00000017532	chr1	150036820	150036821	rs12073359	EFO_1000654	childhood cancer	EFO_0000616	Cancer
CATG00000017587	chr13	80131180	80131181	rs11616380	EFO_0001360	type ii diabetes mellitus	EFO_0000589	Metabolic disorder
CATG00000017945	chr13	105595684	105595685	rs16966918	EFO_0000180	HIV-1 infection	EFO_0000408	Other disease
CATG00000017945	chr13	105595684	105595685	rs16966918	EFO_0006904	response to efavirenz	GO_0042493	Response to drug
CATG00000017945	chr13	105595684	105595685	rs16966918	EFO_0006905	response to abacavir	GO_0042493	Response to drug
CATG00000017994	chr13	107290084	107290085	rs9558996	GO_0097328	response to carboplatin	GO_0042493	Response to drug
CATG00000017994	chr13	107290084	107290085	rs9558996	Orphanet_398934	malignant epithelial tumor of ovary	EFO_0000616	Cancer
CATG00000018034	chr13	109653368	109653369	rs9555620	EFO_0001360	type ii diabetes mellitus	EFO_0000589	Metabolic disorder
CATG00000018535	chr14	35366953	35366954	rs7155714	EFO_0005782	age-related hearing impairment	EFO_0000618	Neurological disorder
CATG00000019022	chr14	53952388	53952389	rs35107139	EFO_0005842	colorectal cancer	EFO_0000405	Digestive system disorder
CATG00000019480	chr14	72119843	72119844	rs981975	EFO_0000692	schizophrenia	EFO_0000618	Neurological disorder
CATG00000019480	chr14	72119843	72119844	rs981975	EFO_0005411	schizoaffective disorder	EFO_0000618	Neurological disorder
CATG00000020018	chr14	95194043	95194044	rs73333233	EFO_0004286	venous thromboembolism	EFO_0000319	Cardiovascular disease
CATG00000020234	chr14	103513797	103513798	rs4906332	EFO_0000378	coronary artery disease	EFO_0000319	Cardiovascular disease
CATG00000020461	chr14	22836440	22836441	rs1004030	EFO_0001663	prostate carcinoma	EFO_0000616	Cancer
CATG00000020483	chr1	156480948	156480949	rs1925950	EFO_0003821	migraine disorder	EFO_0000618	Neurological disorder
CATG00000020483	chr1	156481081	156481082	rs2274319	EFO_0003821	migraine disorder	EFO_0000618	Neurological disorder
CATG00000021516	chr14	70885931	70885932	rs36563	EFO_0003829	alcohol dependence	EFO_0000618	Neurological disorder
CATG00000021539	chr14	72924885	72924886	rs7142086	EFO_0003884	chronic kidney disease	EFO_0000408	Other disease
CATG00000021580	chr14	74980176	74980177	rs10131894	EFO_0000378	coronary artery disease	EFO_0000319	Cardiovascular disease
CATG00000021641	chr14	76960182	76960183	rs10873298	EFO_0000275	atrial fibrillation	EFO_0000319	Cardiovascular disease
CATG00000021641	chr14	76961126	76961127	rs8181996	EFO_0000275	atrial fibrillation	EFO_0000319	Cardiovascular disease
CATG00000022039	chr14	99682624	99682625	rs8003602	EFO_0000378	coronary artery disease	EFO_0000319	Cardiovascular disease
CATG00000022067	chr14	100689809	100689810	rs200197449	EFO_0009322	proliferative diabetic retinopathy	EFO_0000589	Metabolic disorder
CATG00000022379	chr15	25649511	25649512	rs6576443	EFO_0004645	response to vaccine	GO_0042493	Response to drug
CATG00000022510	chr15	34367316	34367317	rs117799466	EFO_0000692	schizophrenia	EFO_0000618	Neurological disorder
CATG00000022536	chr1	160660353	160660354	rs11265461	EFO_0004609	treatment refractory schizophrenia	EFO_0000618	Neurological disorder
CATG00000023353	chr15	66472304	66472305	rs112293876	EFO_0001663	prostate carcinoma	EFO_0000616	Cancer
CATG00000023480	chr15	70161800	70161801	rs12591736	EFO_0000275	atrial fibrillation	EFO_0000319	Cardiovascular disease
CATG00000023745	chr15	78641976	78641977	rs67426328	GO_0097366	response to bronchodilator	GO_0042493	Response to drug
CATG00000023745	chr15	78642209	78642210	rs3813567	GO_0097366	response to bronchodilator	GO_0042493	Response to drug
CATG00000023776	chr15	79900633	79900634	rs36035742	EFO_0000649	periodontitis	EFO_0000408	Other disease
CATG00000023831	chr15	81206630	81206631	rs1912124	EFO_0004265	peripheral arterial disease	EFO_0000319	Cardiovascular disease
CATG00000024044	chr15	91000846	91000847	rs12899811	EFO_0001360	type ii diabetes mellitus	EFO_0000589	Metabolic disorder
CATG00000024126	chr15	94845722	94845723	rs8039237	EFO_0000249	Alzheimers disease	EFO_0000618	Neurological disorder
CATG00000024338	chr1	167749262	167749263	rs4145462	EFO_0000249	Alzheimers disease	EFO_0000618	Neurological disorder
CATG00000024680	chr15	40357408	40357409	rs71472433	EFO_1001460	diverticulitis	EFO_0000405	Digestive system disorder
CATG00000024842	chr15	46564730	46564731	rs4775602	EFO_0001663	prostate carcinoma	EFO_0000616	Cancer
CATG00000025251	chr15	63811578	63811579	rs7170477	EFO_0000275	atrial fibrillation	EFO_0000319	Cardiovascular disease
CATG00000025620	chr15	77540420	77540421	rs7177055	EFO_0001360	type ii diabetes mellitus	EFO_0000589	Metabolic disorder
CATG00000025648	chr15	78437910	78437911	rs2656070	GO_0097366	response to bronchodilator	GO_0042493	Response to drug
CATG00000025648	chr15	78437971	78437972	rs17483548	EFO_0000341	chronic obstructive pulmonary disease	EFO_0000408	Other disease
CATG00000025648	chr15	78437971	78437972	rs17483548	GO_0097366	response to bronchodilator	GO_0042493	Response to drug
CATG00000025648	chr15	78438807	78438808	rs17405217	EFO_0000341	chronic obstructive pulmonary disease	EFO_0000408	Other disease
CATG00000025648	chr15	78438807	78438808	rs17405217	GO_0097366	response to bronchodilator	GO_0042493	Response to drug
CATG00000025651	chr15	78535744	78535745	rs72738786	EFO_0000341	chronic obstructive pulmonary disease	EFO_0000408	Other disease
CATG00000025651	chr15	78535744	78535745	rs72738786	GO_0097366	response to bronchodilator	GO_0042493	Response to drug
CATG00000025651	chr15	78536749	78536750	rs12439240	GO_0097366	response to bronchodilator	GO_0042493	Response to drug
CATG00000025651	chr15	78539282	78539283	rs34664138	GO_0097366	response to bronchodilator	GO_0042493	Response to drug
CATG00000025651	chr15	78539326	78539327	rs34138960	GO_0097366	response to bronchodilator	GO_0042493	Response to drug
CATG00000025651	chr15	78539484	78539485	rs35212593	GO_0097366	response to bronchodilator	GO_0042493	Response to drug
CATG00000025651	chr15	78540007	78540008	rs56117933	EFO_0000341	chronic obstructive pulmonary disease	EFO_0000408	Other disease
CATG00000025651	chr15	78540007	78540008	rs56117933	GO_0097366	response to bronchodilator	GO_0042493	Response to drug
CATG00000025651	chr15	78540490	78540491	rs3813570	GO_0097366	response to bronchodilator	GO_0042493	Response to drug
CATG00000025856	chr15	89030987	89030988	rs8042271	EFO_0000378	coronary artery disease	EFO_0000319	Cardiovascular disease
CATG00000025892	chr15	90502176	90502177	rs3540	EFO_0003785	allergy	EFO_0000540	Immune system disorder
CATG00000025918	chr15	90962549	90962550	rs79548680	EFO_0001360	type ii diabetes mellitus	EFO_0000589	Metabolic disorder
CATG00000025918	chr15	90963407	90963408	rs8037137	EFO_0001075	ovarian carcinoma	EFO_0000616	Cancer
CATG00000025918	chr15	90963407	90963408	rs8037137	EFO_1001516	ovarian serous carcinoma	EFO_0000616	Cancer
CATG00000025925	chr15	91400953	91400954	rs4611433	GO_1901558	response to metformin	GO_0042493	Response to drug
CATG00000026333	chr16	3963466	3963467	rs2531995	EFO_0001073	obesity	EFO_0000589	Metabolic disorder
CATG00000026412	chr16	6086218	6086219	rs9934817	EFO_0001359	type i diabetes mellitus	EFO_0000540	Immune system disorder
CATG00000026501	chr16	7151421	7151422	rs2127065	EFO_0004252	nasopharyngeal neoplasm	EFO_0000616	Cancer
CATG00000026622	chr16	11257354	11257355	rs193778	EFO_0001359	type i diabetes mellitus	EFO_0000540	Immune system disorder
CATG00000026622	chr16	11265823	11265824	rs1646019	EFO_1001486	primary biliary cirrhosis	EFO_0000405	Digestive system disorder
CATG00000026970	chr16	25985293	25985294	rs79590629	EFO_0001365	age-related macular degeneration	EFO_0000618	Neurological disorder
CATG00000027024	chr1	180983158	180983159	rs57113693	Orphanet_683	progressive supranuclear palsy	EFO_0000618	Neurological disorder
CATG00000027342	chr16	54080912	54080913	rs16953002	EFO_0000756	melanoma	EFO_0000616	Cancer
CATG00000027481	chr16	59193850	59193851	rs11641717	EFO_0005782	age-related hearing impairment	EFO_0000618	Neurological disorder
CATG00000027999	chr16	80805081	80805082	rs72820985	EFO_0000305	breast carcinoma	EFO_0000616	Cancer
CATG00000028187	chr16	85985910	85985911	rs11117433	EFO_0002690	systemic lupus erythematosus	EFO_0000540	Immune system disorder
CATG00000028187	chr16	85985910	85985911	rs11117433	EFO_0005140	autoimmune disease	EFO_0000540	Immune system disorder
CATG00000028187	chr16	85985910	85985911	rs11117433	EFO_1001486	primary biliary cirrhosis	EFO_0000405	Digestive system disorder
CATG00000028395	chr16	587212	587213	rs2017567	EFO_0004994	lumbar disc degeneration	EFO_0000408	Other disease
CATG00000028690	chr16	10609831	10609832	rs12918713	EFO_0000305	breast carcinoma	EFO_0000616	Cancer
CATG00000029046	chr16	30631546	30631547	rs7197475	EFO_0002690	systemic lupus erythematosus	EFO_0000540	Immune system disorder
CATG00000029277	chr16	52288064	52288065	rs16951021	GO_0097327	response to antineoplastic agent	GO_0042493	Response to drug
CATG00000029357	chr16	56935236	56935237	rs2217332	EFO_0000195	metabolic syndrome	EFO_0000589	Metabolic disorder
CATG00000029361	chr16	56983380	56983381	rs2303790	EFO_0004683	wet macular degeneration	EFO_0000618	Neurological disorder
CATG00000029903	chr16	75428157	75428158	rs12930452	EFO_0000378	coronary artery disease	EFO_0000319	Cardiovascular disease
CATG00000029938	chr16	77560555	77560556	rs191151465	GO_0097366	response to bronchodilator	GO_0042493	Response to drug
CATG00000029959	chr16	78271396	78271397	rs78507369	EFO_1001999	systemic juvenile idiopathic arthritis	EFO_0000540	Immune system disorder
CATG00000030094	chr16	84175474	84175475	rs16962897	EFO_0000537	hypertension	EFO_0000319	Cardiovascular disease
CATG00000030094	chr16	84175474	84175475	rs16962897	EFO_0005202	response to hydrochlorothiazide	GO_0042493	Response to drug
CATG00000030114	chr16	84699678	84699679	rs12716755	EFO_1001870	late-onset Alzheimers disease	EFO_0000618	Neurological disorder
CATG00000030400	chr17	1460181	1460182	rs147068743	GO_0097366	response to bronchodilator	GO_0042493	Response to drug
CATG00000030837	chr17	17030090	17030091	rs11867934	EFO_0003770	diabetic retinopathy	EFO_0000589	Metabolic disorder
CATG00000031367	chr17	41094387	41094388	rs4006360	EFO_0000677	mental or behavioural disorder	EFO_0000618	Neurological disorder
CATG00000031367	chr17	41094871	41094872	rs150537328	EFO_0000305	breast carcinoma	EFO_0000616	Cancer
CATG00000031420	chr17	42426015	42426016	rs138672638	EFO_0000305	breast carcinoma	EFO_0000616	Cancer
CATG00000031616	chr17	47853173	47853174	rs4794202	EFO_0000249	Alzheimers disease	EFO_0000618	Neurological disorder
CATG00000031710	chr17	50196930	50196931	rs2075555	EFO_0000305	breast carcinoma	EFO_0000616	Cancer
CATG00000031829	chr17	55691674	55691675	rs117202297	EFO_0004609	treatment refractory schizophrenia	EFO_0000618	Neurological disorder
CATG00000031829	chr17	55691674	55691675	rs117202297	GO_0097338	response to clozapine	GO_0042493	Response to drug
CATG00000031972	chr17	59425467	59425468	rs4968361	EFO_0000692	schizophrenia	EFO_0000618	Neurological disorder
CATG00000032091	chr17	64069832	64069833	rs196941	EFO_0000384	crohn's disease	EFO_0000405	Digestive system disorder
CATG00000032091	chr17	64069832	64069833	rs196941	EFO_0000676	psoriasis	EFO_0000540	Immune system disorder
CATG00000032091	chr17	64069832	64069833	rs196941	EFO_0000729	ulcerative colitis	EFO_0000405	Digestive system disorder
CATG00000032091	chr17	64069832	64069833	rs196941	EFO_0003898	ankylosing spondylitis	EFO_0000540	Immune system disorder
CATG00000032091	chr17	64069832	64069833	rs196941	EFO_0004268	sclerosing cholangitis	EFO_0000405	Digestive system disorder
CATG00000032547	chr17	78796097	78796098	rs1044486	EFO_0000319	cardiovascular disease	EFO_0000408	Other disease
CATG00000032755	chr17	1394697	1394698	rs9908552	EFO_0000692	schizophrenia	EFO_0000618	Neurological disorder
CATG00000032845	chr17	4618178	4618179	rs71368508	EFO_0003785	allergy	EFO_0000540	Immune system disorder
CATG00000033267	chr1	208119358	208119359	rs7516841	EFO_0005423	adolescent idiopathic scoliosis	EFO_0000408	Other disease
CATG00000033444	chr17	34243528	34243529	rs9889296	EFO_0000384	crohn's disease	EFO_0000405	Digestive system disorder
CATG00000033444	chr17	34243528	34243529	rs9889296	EFO_0000676	psoriasis	EFO_0000540	Immune system disorder
CATG00000033444	chr17	34243528	34243529	rs9889296	EFO_0000729	ulcerative colitis	EFO_0000405	Digestive system disorder
CATG00000033444	chr17	34243528	34243529	rs9889296	EFO_0003767	inflammatory bowel disease	EFO_0000405	Digestive system disorder
CATG00000033444	chr17	34243528	34243529	rs9889296	EFO_0003898	ankylosing spondylitis	EFO_0000540	Immune system disorder
CATG00000033444	chr17	34243528	34243529	rs9889296	EFO_0004268	sclerosing cholangitis	EFO_0000405	Digestive system disorder
CATG00000033490	chr17	35565049	35565050	rs2840044	EFO_0000305	breast carcinoma	EFO_0000616	Cancer
CATG00000033615	chr17	39992780	39992781	rs11652139	EFO_0003785	allergy	EFO_0000540	Immune system disorder
CATG00000033902	chr17	49390785	49390786	rs2584663	EFO_0000311	cancer	EFO_0000616	Cancer
CATG00000034086	chr17	58232901	58232902	rs116372990	EFO_0000341	chronic obstructive pulmonary disease	EFO_0000408	Other disease
CATG00000034086	chr17	58232901	58232902	rs116372990	GO_0097366	response to bronchodilator	GO_0042493	Response to drug
CATG00000034104	chr17	59425467	59425468	rs4968361	EFO_0000692	schizophrenia	EFO_0000618	Neurological disorder
CATG00000034132	chr17	59826941	59826942	rs115624974	EFO_0009094	idiopathic dilated cardiomyopathy	EFO_0000319	Cardiovascular disease
CATG00000034324	chr1	212668592	212668593	rs2501846	EFO_0003767	inflammatory bowel disease	EFO_0000405	Digestive system disorder
CATG00000034324	chr1	212668592	212668593	rs2501846	EFO_0006317	response to thiopurine	GO_0042493	Response to drug
CATG00000034330	chr17	67043327	67043328	rs144023814	EFO_0005325	response to angiotensin-converting enzyme inhibitor	GO_0042493	Response to drug
CATG00000034397	chr17	70294992	70294993	rs6501384	EFO_0004232	eosinophilic esophagitis	EFO_0000405	Digestive system disorder
CATG00000034672	chr17	77320798	77320799	rs1436138	EFO_0000319	cardiovascular disease	EFO_0000408	Other disease
CATG00000034705	chr17	77948568	77948569	rs16970672	EFO_0000249	Alzheimers disease	EFO_0000618	Neurological disorder
CATG00000035185	chr18	12885121	12885122	rs149850873	EFO_1001999	systemic juvenile idiopathic arthritis	EFO_0000540	Immune system disorder
CATG00000035185	chr18	12885121	12885122	rs149850873	EFO_1002019	oligoarticular juvenile idiopathic arthritis	EFO_0000540	Immune system disorder
CATG00000035185	chr18	12885121	12885122	rs149850873	EFO_1002020	polyarticular juvenile idiopathic arthritis, rheumatoid factor negative	EFO_0000540	Immune system disorder
CATG00000035211	chr1	218499465	218499466	rs72738842	GO_0097366	response to bronchodilator	GO_0042493	Response to drug
CATG00000035234	chr1	218671564	218671565	rs1159268	EFO_0003894	acne	EFO_0000408	Other disease
CATG00000035234	chr1	218674648	218674649	rs6684868	EFO_0003894	acne	EFO_0000408	Other disease
CATG00000035566	chr18	34966632	34966633	rs28589923	EFO_0001360	type ii diabetes mellitus	EFO_0000589	Metabolic disorder
CATG00000035728	chr18	42611606	42611607	rs16976358	EFO_0003756	autism spectrum disorder	EFO_0000618	Neurological disorder
CATG00000035737	chr18	43119237	43119238	rs12607055	EFO_0003767	inflammatory bowel disease	EFO_0000405	Digestive system disorder
CATG00000035932	chr18	49033349	49033350	rs10853575	EFO_0000692	schizophrenia	EFO_0000618	Neurological disorder
CATG00000036723	chr18	79632379	79632380	rs7233060	EFO_0000692	schizophrenia	EFO_0000618	Neurological disorder
CATG00000037129	chr18	27643043	27643044	rs192178588	GO_0097366	response to bronchodilator	GO_0042493	Response to drug
CATG00000037129	chr18	27647495	27647496	rs148133787	EFO_0000341	chronic obstructive pulmonary disease	EFO_0000408	Other disease
CATG00000037129	chr18	27647495	27647496	rs148133787	GO_0097366	response to bronchodilator	GO_0042493	Response to drug
CATG00000037166	chr18	29443322	29443323	rs73412830	EFO_0000764	HIV infection	EFO_0000408	Other disease
CATG00000037166	chr18	29443322	29443323	rs73412830	EFO_0009279	response to tenofovir	GO_0042493	Response to drug
CATG00000037292	chr18	36700168	36700169	rs505601	EFO_0000764	HIV infection	EFO_0000408	Other disease
CATG00000037292	chr18	36700168	36700169	rs505601	EFO_0009279	response to tenofovir	GO_0042493	Response to drug
CATG00000037507	chr18	48868651	48868652	rs7240004	EFO_0000384	crohn's disease	EFO_0000405	Digestive system disorder
CATG00000037507	chr18	48868651	48868652	rs7240004	EFO_0000729	ulcerative colitis	EFO_0000405	Digestive system disorder
CATG00000037507	chr18	48868651	48868652	rs7240004	EFO_0003767	inflammatory bowel disease	EFO_0000405	Digestive system disorder
CATG00000037606	chr18	55085469	55085470	rs4801131	EFO_0000692	schizophrenia	EFO_0000618	Neurological disorder
CATG00000038511	chr19	10317045	10317046	rs74956615	EFO_0000384	crohn's disease	EFO_0000405	Digestive system disorder
CATG00000038511	chr19	10317045	10317046	rs74956615	EFO_0000676	psoriasis	EFO_0000540	Immune system disorder
CATG00000038511	chr19	10317045	10317046	rs74956615	EFO_0000729	ulcerative colitis	EFO_0000405	Digestive system disorder
CATG00000038511	chr19	10317045	10317046	rs74956615	EFO_0003898	ankylosing spondylitis	EFO_0000540	Immune system disorder
CATG00000038511	chr19	10317045	10317046	rs74956615	EFO_0004268	sclerosing cholangitis	EFO_0000405	Digestive system disorder
CATG00000038643	chr19	13843757	13843758	rs2594714	EFO_0000305	breast carcinoma	EFO_0000616	Cancer
CATG00000038743	chr1	230161913	230161914	rs2281719	EFO_0000378	coronary artery disease	EFO_0000319	Cardiovascular disease
CATG00000038788	chr19	17445984	17445985	rs147852856	EFO_0000708	squamous cell lung carcinoma	EFO_0000616	Cancer
CATG00000038834	chr19	18522945	18522946	rs172032	EFO_0000305	breast carcinoma	EFO_0000616	Cancer
CATG00000039006	chr19	29588697	29588698	rs10403021	EFO_0003770	diabetic retinopathy	EFO_0000589	Metabolic disorder
CATG00000039327	chr19	41327879	41327880	rs75621460	EFO_0002506	osteoarthritis	EFO_0000408	Other disease
CATG00000039327	chr19	41327879	41327880	rs75621460	EFO_0004616	osteoarthritis of the knee	EFO_0000408	Other disease
CATG00000039327	chr19	41327879	41327880	rs75621460	EFO_1000786	osteoarthritis of the hip	EFO_0000408	Other disease
CATG00000039438	chr19	43779080	43779081	rs1685191	EFO_0000305	breast carcinoma	EFO_0000616	Cancer
CATG00000039438	chr19	43782361	43782362	rs3760982	EFO_0000305	breast carcinoma	EFO_0000616	Cancer
CATG00000039438	chr19	43782361	43782362	rs3760982	EFO_1000650	estrogen receptor negative breast cancer	EFO_0000616	Cancer
CATG00000039465	chr19	44724478	44724479	rs7254776	EFO_0000249	Alzheimers disease	EFO_0000618	Neurological disorder
CATG00000039536	chr19	46620526	46620527	rs1126510	EFO_0000729	ulcerative colitis	EFO_0000405	Digestive system disorder
CATG00000039579	chr19	47635083	47635084	rs191404864	EFO_1001870	late-onset Alzheimers disease	EFO_0000618	Neurological disorder
CATG00000040501	chr19	18175134	18175135	rs11554159	EFO_0003885	multiple sclerosis	EFO_0000618	Neurological disorder
CATG00000040683	chr19	29805946	29805947	rs8102137	EFO_0000292	bladder carcinoma	EFO_0000616	Cancer
CATG00000040694	chr19	31140034	31140035	rs77554113	EFO_0003761	unipolar depression	EFO_0000618	Neurological disorder
CATG00000040694	chr19	31140034	31140035	rs77554113	EFO_0005658	response to selective serotonin reuptake inhibitor	GO_0042493	Response to drug
CATG00000041148	chr19	44738381	44738382	rs2927437	EFO_0000249	Alzheimers disease	EFO_0000618	Neurological disorder
CATG00000041148	chr19	44738850	44738851	rs2927438	EFO_0000280	Barrett's esophagus	EFO_0000405	Digestive system disorder
CATG00000041148	chr19	44738850	44738851	rs2927438	EFO_0000405	digestive system disease	EFO_0000408	Other disease
CATG00000041148	chr19	44738850	44738851	rs2927438	EFO_0000478	Esophageal adenocarcinoma	EFO_0000405	Digestive system disorder
CATG00000041149	chr19	44744370	44744371	rs4803750	EFO_0000275	atrial fibrillation	EFO_0000319	Cardiovascular disease
CATG00000041149	chr19	44744370	44744371	rs4803750	EFO_0000311	cancer	EFO_0000616	Cancer
CATG00000041149	chr19	44744370	44744371	rs4803750	EFO_0000400	diabetes mellitus	EFO_0000589	Metabolic disorder
CATG00000041149	chr19	44744370	44744371	rs4803750	EFO_0000712	stroke	EFO_0000319	Cardiovascular disease
CATG00000041149	chr19	44744370	44744371	rs4803750	EFO_0001645	coronary heart disease	EFO_0000319	Cardiovascular disease
CATG00000041149	chr19	44744370	44744371	rs4803750	EFO_0003144	heart failure	EFO_0000319	Cardiovascular disease
CATG00000041149	chr19	44746404	44746405	rs12459810	EFO_0000249	Alzheimers disease	EFO_0000618	Neurological disorder
CATG00000041149	chr19	44747899	44747900	rs2965169	EFO_0000249	Alzheimers disease	EFO_0000618	Neurological disorder
CATG00000041203	chr19	46346549	46346550	rs4802307	EFO_0000384	crohn's disease	EFO_0000405	Digestive system disorder
CATG00000041203	chr19	46346549	46346550	rs4802307	EFO_0000676	psoriasis	EFO_0000540	Immune system disorder
CATG00000041203	chr19	46346549	46346550	rs4802307	EFO_0000729	ulcerative colitis	EFO_0000405	Digestive system disorder
CATG00000041203	chr19	46346549	46346550	rs4802307	EFO_0003767	inflammatory bowel disease	EFO_0000405	Digestive system disorder
CATG00000041203	chr19	46346549	46346550	rs4802307	EFO_0003898	ankylosing spondylitis	EFO_0000540	Immune system disorder
CATG00000041203	chr19	46346549	46346550	rs4802307	EFO_0004268	sclerosing cholangitis	EFO_0000405	Digestive system disorder
CATG00000041277	chr19	48962236	48962237	rs4645904	EFO_0000270	asthma	EFO_0000408	Other disease
CATG00000041423	chr19	54667327	54667328	rs11574583	GO_0097328	response to carboplatin	GO_0042493	Response to drug
CATG00000041486	chr1	243852691	243852692	rs4430311	EFO_0001358	post-traumatic stress disorder	EFO_0000618	Neurological disorder
CATG00000041617	chr2	2696619	2696620	rs61519662	EFO_0003761	unipolar depression	EFO_0000618	Neurological disorder
CATG00000041617	chr2	2696619	2696620	rs61519662	EFO_0004247	mood disorder	EFO_0000618	Neurological disorder
CATG00000041617	chr2	2696619	2696620	rs61519662	EFO_0005658	response to selective serotonin reuptake inhibitor	GO_0042493	Response to drug
CATG00000042089	chr2	21196778	21196779	rs10221742	EFO_0000378	coronary artery disease	EFO_0000319	Cardiovascular disease
CATG00000042175	chr2	26303551	26303552	rs6753473	EFO_0003060	non-small cell lung carcinoma	EFO_0000616	Cancer
CATG00000042264	chr2	30226728	30226729	rs10175798	EFO_0000685	rheumatoid arthritis	EFO_0000540	Immune system disorder
CATG00000042601	chr2	43131922	43131923	rs12466022	EFO_0003885	multiple sclerosis	EFO_0000618	Neurological disorder
CATG00000043190	chr2	67070277	67070278	rs1833219	EFO_0000649	periodontitis	EFO_0000408	Other disease
CATG00000043759	chr1	2226509	2226510	rs1692580	EFO_0000378	coronary artery disease	EFO_0000319	Cardiovascular disease
CATG00000043937	chr1	2581777	2581778	rs734999	EFO_0000729	ulcerative colitis	EFO_0000405	Digestive system disorder
CATG00000043953	chr1	2585342	2585343	rs60733400	EFO_0003885	multiple sclerosis	EFO_0000618	Neurological disorder
CATG00000044397	chr2	120544335	120544336	rs6721654	EFO_0001365	age-related macular degeneration	EFO_0000618	Neurological disorder
CATG00000044430	chr2	122244902	122244903	rs116165861	EFO_0000341	chronic obstructive pulmonary disease	EFO_0000408	Other disease
CATG00000044430	chr2	122244902	122244903	rs116165861	GO_0097366	response to bronchodilator	GO_0042493	Response to drug
CATG00000044714	chr2	136240494	136240495	rs13035055	EFO_0000378	coronary artery disease	EFO_0000319	Cardiovascular disease
CATG00000044714	chr2	136240824	136240825	rs4954585	EFO_0005842	colorectal cancer	EFO_0000405	Digestive system disorder
CATG00000044982	chr2	148650670	148650671	rs16829119	EFO_0007766	response to beta blocker	GO_0042493	Response to drug
CATG00000044982	chr2	148654436	148654437	rs76355118	EFO_0000692	schizophrenia	EFO_0000618	Neurological disorder
CATG00000045193	chr2	155547356	155547357	rs16839220	EFO_0000249	Alzheimers disease	EFO_0000618	Neurological disorder
CATG00000045193	chr2	155547356	155547357	rs16839220	EFO_0009752	visuospatial impairment	EFO_0000618	Neurological disorder
CATG00000045278	chr2	159937497	159937498	rs4664304	EFO_0000384	crohn's disease	EFO_0000405	Digestive system disorder
CATG00000045278	chr2	159937497	159937498	rs4664304	EFO_0003767	inflammatory bowel disease	EFO_0000405	Digestive system disorder
CATG00000045354	chr2	164694691	164694692	rs7607980	EFO_0001360	type ii diabetes mellitus	EFO_0000589	Metabolic disorder
CATG00000045466	chr2	169782560	169782561	rs4668163	EFO_0000764	HIV infection	EFO_0000408	Other disease
CATG00000045514	chr2	172285284	172285285	rs68130068	EFO_0000305	breast carcinoma	EFO_0000616	Cancer
CATG00000046051	chr2	193502815	193502816	rs6716963	EFO_0000692	schizophrenia	EFO_0000618	Neurological disorder
CATG00000046061	chr1	8970994	8970995	rs4908799	GO_0097366	response to bronchodilator	GO_0042493	Response to drug
CATG00000046856	chr2	224693325	224693326	rs1843834	EFO_0000270	asthma	EFO_0000408	Other disease
CATG00000046896	chr2	226115660	226115661	rs10198241	EFO_0003761	unipolar depression	EFO_0000618	Neurological disorder
CATG00000046896	chr2	226115660	226115661	rs10198241	EFO_0003829	alcohol dependence	EFO_0000618	Neurological disorder
CATG00000046943	chr2	227644742	227644743	rs997363	EFO_0001061	cervical carcinoma	EFO_0000616	Cancer
CATG00000047181	chr2	236897044	236897045	rs7599706	EFO_0000270	asthma	EFO_0000408	Other disease
CATG00000047181	chr2	236897044	236897045	rs7599706	GO_0031960	response to corticosteroid	GO_0042493	Response to drug
CATG00000047256	chr2	238785990	238785991	rs9287638	EFO_0004191	androgenetic alopecia	EFO_0000408	Other disease
CATG00000047256	chr2	238785990	238785991	rs9287638	Orphanet_79364	Alopecia	EFO_0000408	Other disease
CATG00000047256	chr2	238787252	238787253	rs11684254	EFO_0004191	androgenetic alopecia	EFO_0000408	Other disease
CATG00000047256	chr2	238787252	238787253	rs11684254	Orphanet_79364	Alopecia	EFO_0000408	Other disease
CATG00000047491	chr2	3666068	3666069	rs17017879	EFO_0000270	asthma	EFO_0000408	Other disease
CATG00000047491	chr2	3666068	3666069	rs17017879	GO_0031960	response to corticosteroid	GO_0042493	Response to drug
CATG00000047491	chr2	3666539	3666540	rs10173297	EFO_0000270	asthma	EFO_0000408	Other disease
CATG00000047491	chr2	3666539	3666540	rs10173297	GO_0031960	response to corticosteroid	GO_0042493	Response to drug
CATG00000047491	chr2	3666671	3666672	rs7558370	EFO_0000270	asthma	EFO_0000408	Other disease
CATG00000047491	chr2	3666671	3666672	rs7558370	GO_0031960	response to corticosteroid	GO_0042493	Response to drug
CATG00000047720	chr2	15589696	15589697	rs3755132	Orphanet_654	nephroblastoma	EFO_0000616	Cancer
CATG00000048246	chr2	42049781	42049782	rs4952590	EFO_0002686	atopy	EFO_0000540	Immune system disorder
CATG00000048294	chr2	43636315	43636316	rs113296370	EFO_0000400	diabetes mellitus	EFO_0000589	Metabolic disorder
CATG00000048294	chr2	43636315	43636316	rs113296370	EFO_0000537	hypertension	EFO_0000319	Cardiovascular disease
CATG00000048294	chr2	43636315	43636316	rs113296370	EFO_0005405	response to antihypertensive drug	GO_0042493	Response to drug
CATG00000048294	chr2	43636315	43636316	rs113296370	EFO_0007766	response to beta blocker	GO_0042493	Response to drug
CATG00000048294	chr2	43636315	43636316	rs113296370	EFO_0007767	response to calcium channel blocker	GO_0042493	Response to drug
CATG00000048324	chr2	46184068	46184069	rs281508	EFO_0000270	asthma	EFO_0000408	Other disease
CATG00000048324	chr2	46184068	46184069	rs281508	EFO_0007676	response to zileuton	GO_0042493	Response to drug
CATG00000048453	chr1	15791573	15791574	rs148933117	EFO_1002013	alcoholic pancreatitis	EFO_0000405	Digestive system disorder
CATG00000048759	chr2	64609133	64609134	rs4671601	EFO_0003785	allergy	EFO_0000540	Immune system disorder
CATG00000048786	chr2	65196540	65196541	rs149335852	EFO_0000341	chronic obstructive pulmonary disease	EFO_0000408	Other disease
CATG00000048786	chr2	65196540	65196541	rs149335852	GO_0097366	response to bronchodilator	GO_0042493	Response to drug
CATG00000048895	chr2	69945455	69945456	rs6756513	EFO_0000305	breast carcinoma	EFO_0000616	Cancer
CATG00000049225	chr2	85582866	85582867	rs1561198	EFO_0000378	coronary artery disease	EFO_0000319	Cardiovascular disease
CATG00000049227	chr2	85589211	85589212	rs1254900	EFO_0005423	adolescent idiopathic scoliosis	EFO_0000408	Other disease
CATG00000049237	chr2	85983150	85983151	rs3937593	EFO_0000319	cardiovascular disease	EFO_0000408	Other disease
CATG00000049645	chr2	111897665	111897666	rs6736093	EFO_0000378	coronary artery disease	EFO_0000319	Cardiovascular disease
CATG00000050209	chr2	144513025	144513026	rs6740731	EFO_0000378	coronary artery disease	EFO_0000319	Cardiovascular disease
CATG00000050926	chr1	23617245	23617246	rs34676223	EFO_0000095	chronic lymphocytic leukemia	EFO_0000616	Cancer
CATG00000051222	chr2	200139114	200139115	rs1106399	EFO_0007922	response to sulfonylurea	GO_0042493	Response to drug
CATG00000051222	chr2	200157231	200157232	rs1569175	EFO_0000220	acute lymphoblastic leukemia	EFO_0000616	Cancer
CATG00000051222	chr2	200157231	200157232	rs1569175	GO_0097327	response to antineoplastic agent	GO_0042493	Response to drug
CATG00000051316	chr2	204324360	204324361	rs4673294	EFO_0003888	attention deficit hyperactivity disorder	EFO_0000618	Neurological disorder
CATG00000051527	chr2	217869242	217869243	rs112941127	EFO_0000378	coronary artery disease	EFO_0000319	Cardiovascular disease
CATG00000051562	chr2	218894507	218894508	rs72966077	EFO_0003894	acne	EFO_0000408	Other disease
CATG00000051781	chr2	227805760	227805761	rs1811711	EFO_0000729	ulcerative colitis	EFO_0000405	Digestive system disorder
CATG00000051781	chr2	227805760	227805761	rs1811711	EFO_0003767	inflammatory bowel disease	EFO_0000405	Digestive system disorder
CATG00000052002	chr2	236610853	236610854	rs56072732	EFO_0001365	age-related macular degeneration	EFO_0000618	Neurological disorder
CATG00000052263	chr20	2510563	2510564	rs6036759	EFO_0003884	chronic kidney disease	EFO_0000408	Other disease
CATG00000052401	chr20	6113242	6113243	rs4256018	EFO_0000384	crohn's disease	EFO_0000405	Digestive system disorder
CATG00000052401	chr20	6113242	6113243	rs4256018	EFO_0003767	inflammatory bowel disease	EFO_0000405	Digestive system disorder
CATG00000052431	chr20	6389406	6389407	rs1571218	EFO_0005842	colorectal cancer	EFO_0000405	Digestive system disorder
CATG00000053006	chr20	32111829	32111830	rs6058526	EFO_0000341	chronic obstructive pulmonary disease	EFO_0000408	Other disease
CATG00000053019	chr20	32629151	32629152	rs4911250	EFO_0000319	cardiovascular disease	EFO_0000408	Other disease
CATG00000053337	chr20	45041000	45041001	rs6065777	EFO_0000692	schizophrenia	EFO_0000618	Neurological disorder
CATG00000053372	chr20	46073481	46073482	rs2425752	EFO_0000183	hodgkins lymphoma	EFO_0000616	Cancer
CATG00000053372	chr20	46073481	46073482	rs2425752	EFO_0003885	multiple sclerosis	EFO_0000618	Neurological disorder
CATG00000053372	chr20	46080900	46080901	rs6074013	EFO_0003761	unipolar depression	EFO_0000618	Neurological disorder
CATG00000053372	chr20	46080900	46080901	rs6074013	EFO_0004247	mood disorder	EFO_0000618	Neurological disorder
CATG00000053373	chr20	46093017	46093018	rs4578918	EFO_0003761	unipolar depression	EFO_0000618	Neurological disorder
CATG00000053373	chr20	46093017	46093018	rs4578918	EFO_0004247	mood disorder	EFO_0000618	Neurological disorder
CATG00000053405	chr20	47205635	47205636	rs7262634	EFO_0003047	hepatitis C infection	EFO_0000408	Other disease
CATG00000053405	chr20	47205635	47205636	rs7262634	EFO_0005657	response to protease inhibitor	GO_0042493	Response to drug
CATG00000053406	chr20	47212407	47212408	rs910187	EFO_0003821	migraine disorder	EFO_0000618	Neurological disorder
CATG00000053452	chr20	48320406	48320407	rs114241858	EFO_0009094	idiopathic dilated cardiomyopathy	EFO_0000319	Cardiovascular disease
CATG00000053494	chr20	49514499	49514500	rs7267348	EFO_0000692	schizophrenia	EFO_0000618	Neurological disorder
CATG00000053605	chr20	51541298	51541299	rs3787184	EFO_0003785	allergy	EFO_0000540	Immune system disorder
CATG00000053605	chr20	51541298	51541299	rs3787184	EFO_0005854	allergic rhinitis	EFO_0000540	Immune system disorder
CATG00000053688	chr20	53830764	53830765	rs6022786	EFO_0000660	polycystic ovary syndrome	EFO_0000408	Other disease
CATG00000053715	chr20	54385076	54385077	rs6023181	EFO_0001071	lung carcinoma	EFO_0000616	Cancer
CATG00000054608	chr20	32760944	32760945	rs6058869	EFO_0000384	crohn's disease	EFO_0000405	Digestive system disorder
CATG00000054608	chr20	32760944	32760945	rs6058869	EFO_0000676	psoriasis	EFO_0000540	Immune system disorder
CATG00000054608	chr20	32760944	32760945	rs6058869	EFO_0000729	ulcerative colitis	EFO_0000405	Digestive system disorder
CATG00000054608	chr20	32760944	32760945	rs6058869	EFO_0003767	inflammatory bowel disease	EFO_0000405	Digestive system disorder
CATG00000054608	chr20	32760944	32760945	rs6058869	EFO_0003898	ankylosing spondylitis	EFO_0000540	Immune system disorder
CATG00000054608	chr20	32760944	32760945	rs6058869	EFO_0004268	sclerosing cholangitis	EFO_0000405	Digestive system disorder
CATG00000054608	chr20	32762102	32762103	rs6087990	EFO_0000729	ulcerative colitis	EFO_0000405	Digestive system disorder
CATG00000054610	chr20	32807671	32807672	rs6119286	EFO_0003888	attention deficit hyperactivity disorder	EFO_0000618	Neurological disorder
CATG00000054627	chr20	33848172	33848173	rs7274168	EFO_0001360	type ii diabetes mellitus	EFO_0000589	Metabolic disorder
CATG00000054946	chr20	46093017	46093018	rs4578918	EFO_0003761	unipolar depression	EFO_0000618	Neurological disorder
CATG00000054946	chr20	46093017	46093018	rs4578918	EFO_0004247	mood disorder	EFO_0000618	Neurological disorder
CATG00000055003	chr20	48150492	48150493	rs11086243	EFO_0004255	nephrotic syndrome	EFO_0000408	Other disease
CATG00000055036	chr20	48918761	48918762	rs4810896	EFO_0003761	unipolar depression	EFO_0000618	Neurological disorder
CATG00000055285	chr20	56815577	56815578	rs6025176	Orphanet_79364	Alopecia	EFO_0000408	Other disease
CATG00000055480	chr20	64255151	64255152	rs6011368	GO_0097338	response to clozapine	GO_0042493	Response to drug
CATG00000055568	chr21	15444732	15444733	rs1297265	EFO_0000729	ulcerative colitis	EFO_0000405	Digestive system disorder
CATG00000055568	chr21	15445619	15445620	rs2823286	EFO_0000384	crohn's disease	EFO_0000405	Digestive system disorder
CATG00000055568	chr21	15445619	15445620	rs2823286	EFO_0000729	ulcerative colitis	EFO_0000405	Digestive system disorder
CATG00000055568	chr21	15445619	15445620	rs2823286	EFO_0003767	inflammatory bowel disease	EFO_0000405	Digestive system disorder
CATG00000055568	chr21	15448569	15448570	rs2823288	EFO_0000384	crohn's disease	EFO_0000405	Digestive system disorder
CATG00000055568	chr21	15448569	15448570	rs2823288	EFO_0000676	psoriasis	EFO_0000540	Immune system disorder
CATG00000055568	chr21	15448569	15448570	rs2823288	EFO_0000729	ulcerative colitis	EFO_0000405	Digestive system disorder
CATG00000055568	chr21	15448569	15448570	rs2823288	EFO_0003898	ankylosing spondylitis	EFO_0000540	Immune system disorder
CATG00000055568	chr21	15448569	15448570	rs2823288	EFO_0004268	sclerosing cholangitis	EFO_0000405	Digestive system disorder
CATG00000055725	chr21	25384656	25384657	rs59551326	EFO_0003829	alcohol dependence	EFO_0000618	Neurological disorder
CATG00000055946	chr21	33424579	33424580	rs2834215	EFO_0000384	crohn's disease	EFO_0000405	Digestive system disorder
CATG00000055974	chr21	34738904	34738905	rs16992204	EFO_0000305	breast carcinoma	EFO_0000616	Cancer
CATG00000056394	chr21	14892473	14892474	rs76088896	EFO_0003761	unipolar depression	EFO_0000618	Neurological disorder
CATG00000056515	chr21	22474790	22474791	rs9984417	EFO_0000649	periodontitis	EFO_0000408	Other disease
CATG00000056788	chr21	34866210	34866211	rs2834655	EFO_0004645	response to vaccine	GO_0042493	Response to drug
CATG00000056788	chr21	34866220	34866221	rs11701104	Orphanet_79364	Alopecia	EFO_0000408	Other disease
CATG00000056922	chr21	41668857	41668858	rs2776353	EFO_0004193	basal cell carcinoma	EFO_0000616	Cancer
CATG00000056922	chr21	41668857	41668858	rs2776353	EFO_0009260	non-melanoma skin carcinoma	EFO_0000616	Cancer
CATG00000057187	chr22	21628603	21628604	rs2298428	EFO_0000540	immune system disease	EFO_0000408	Other disease
CATG00000057187	chr22	21628603	21628604	rs2298428	EFO_0001060	celiac disease	EFO_0000405	Digestive system disorder
CATG00000057232	chr22	23333616	23333617	rs9620247	EFO_0000270	asthma	EFO_0000408	Other disease
CATG00000057332	chr22	26974819	26974820	rs2213767	Orphanet_101081	Charcot-Marie-Tooth disease type 1A	EFO_0000618	Neurological disorder
CATG00000057402	chr22	29581329	29581330	rs183421746	EFO_0000305	breast carcinoma	EFO_0000616	Cancer
CATG00000057423	chr22	30285268	30285269	rs1043099	EFO_0000685	rheumatoid arthritis	EFO_0000540	Immune system disorder
CATG00000057534	chr22	34463801	34463802	rs130575	EFO_0003888	attention deficit hyperactivity disorder	EFO_0000618	Neurological disorder
CATG00000057783	chr22	41022293	41022294	rs9611460	EFO_0003761	unipolar depression	EFO_0000618	Neurological disorder
CATG00000058462	chr22	31955305	31955306	rs149411586	GO_0097366	response to bronchodilator	GO_0042493	Response to drug
CATG00000058602	chr22	37675036	37675037	rs4820294	EFO_0000180	HIV-1 infection	EFO_0000408	Other disease
CATG00000058603	chr22	37736644	37736645	rs58847779	EFO_0001360	type ii diabetes mellitus	EFO_0000589	Metabolic disorder
CATG00000058603	chr22	37736644	37736645	rs58847779	GO_1901557	response to fenofibrate	GO_0042493	Response to drug
CATG00000058603	chr22	37736644	37736645	rs58847779	GO_1903491	response to simvastatin	GO_0042493	Response to drug
CATG00000058704	chr22	41022293	41022294	rs9611460	EFO_0003761	unipolar depression	EFO_0000618	Neurological disorder
CATG00000059027	chr3	5146561	5146562	rs11918654	EFO_0004994	lumbar disc degeneration	EFO_0000408	Other disease
CATG00000059318	chr3	17161837	17161838	rs74796791	EFO_0000401	diabetic nephropathy	EFO_0000589	Metabolic disorder
CATG00000059318	chr3	17161837	17161838	rs74796791	EFO_0001360	type ii diabetes mellitus	EFO_0000589	Metabolic disorder
CATG00000059542	chr3	27468223	27468224	rs7619833	EFO_0000305	breast carcinoma	EFO_0000616	Cancer
CATG00000059731	chr3	33023847	33023848	rs7613051	EFO_0000274	atopic eczema	EFO_0000540	Immune system disorder
CATG00000059751	chr3	33972800	33972801	rs11129574	EFO_0003761	unipolar depression	EFO_0000618	Neurological disorder
CATG00000059751	chr3	33972800	33972801	rs11129574	EFO_0003829	alcohol dependence	EFO_0000618	Neurological disorder
CATG00000060295	chr3	58566602	58566603	rs11539086	EFO_0005842	colorectal cancer	EFO_0000405	Digestive system disorder
CATG00000060518	chr3	71104739	71104740	rs80060485	EFO_0004268	sclerosing cholangitis	EFO_0000405	Digestive system disorder
CATG00000060595	chr1	62436136	62436137	rs631106	EFO_0000384	crohn's disease	EFO_0000405	Digestive system disorder
CATG00000060818	chr3	85089667	85089668	rs9883252	EFO_0004190	open-angle glaucoma	EFO_0000618	Neurological disorder
CATG00000060862	chr3	85710408	85710409	rs7611991	NCIT_C74532	nervousness	EFO_0000618	Neurological disorder
CATG00000061427	chr3	115931601	115931602	rs4378954	EFO_0004230	endometrial neoplasm	EFO_0000616	Cancer
CATG00000061427	chr3	115931601	115931602	rs4378954	EFO_0005842	colorectal cancer	EFO_0000405	Digestive system disorder
CATG00000061881	chr3	134030671	134030672	rs61510274	EFO_0005842	colorectal cancer	EFO_0000405	Digestive system disorder
CATG00000061966	chr3	138334345	138334346	rs4678408	EFO_0001360	type ii diabetes mellitus	EFO_0000589	Metabolic disorder
CATG00000061968	chr3	138380320	138380321	rs139016349	EFO_0000378	coronary artery disease	EFO_0000319	Cardiovascular disease
CATG00000062036	chr3	141602995	141602996	rs10663129	EFO_0003785	allergy	EFO_0000540	Immune system disorder
CATG00000062448	chr3	158729995	158729996	rs190141647	EFO_0000270	asthma	EFO_0000408	Other disease
CATG00000063072	chr3	183012503	183012504	rs9858038	EFO_0002508	parkinson's disease	EFO_0000618	Neurological disorder
CATG00000063132	chr3	185827714	185827715	rs145669774	GO_0097366	response to bronchodilator	GO_0042493	Response to drug
CATG00000063132	chr3	185827931	185827932	rs138306797	EFO_0001360	type ii diabetes mellitus	EFO_0000589	Metabolic disorder
CATG00000063216	chr3	188076045	188076046	rs2030030	EFO_0003785	allergy	EFO_0000540	Immune system disorder
CATG00000063406	chr3	193943286	193943287	rs74376508	EFO_1002013	alcoholic pancreatitis	EFO_0000405	Digestive system disorder
CATG00000063649	chr3	5663365	5663366	rs11710433	EFO_0000289	bipolar disorder	EFO_0000618	Neurological disorder
CATG00000063804	chr3	13185445	13185446	rs17037831	EFO_0004265	peripheral arterial disease	EFO_0000319	Cardiovascular disease
CATG00000064066	chr3	28039951	28039952	rs338610	EFO_0003885	multiple sclerosis	EFO_0000618	Neurological disorder
CATG00000064110	chr3	30641447	30641448	rs12493607	EFO_0000305	breast carcinoma	EFO_0000616	Cancer
CATG00000064110	chr3	30643415	30643416	rs17838698	EFO_0000305	breast carcinoma	EFO_0000616	Cancer
CATG00000064119	chr3	30999011	30999012	rs1506203	EFO_0005203	eating disorder	EFO_0000618	Neurological disorder
CATG00000064178	chr1	25034751	25034752	rs61776403	Orphanet_79364	Alopecia	EFO_0000408	Other disease
CATG00000064271	chr1	82786827	82786828	rs390296	EFO_0000764	HIV infection	EFO_0000408	Other disease
CATG00000064271	chr1	82786827	82786828	rs390296	EFO_0009279	response to tenofovir	GO_0042493	Response to drug
CATG00000064271	chr1	82787449	82787450	rs438697	EFO_0000764	HIV infection	EFO_0000408	Other disease
CATG00000064271	chr1	82787449	82787450	rs438697	EFO_0009279	response to tenofovir	GO_0042493	Response to drug
CATG00000064388	chr1	84295665	84295666	rs1085093	EFO_0000195	metabolic syndrome	EFO_0000589	Metabolic disorder
CATG00000064514	chr3	46647072	46647073	rs7633770	EFO_0000378	coronary artery disease	EFO_0000319	Cardiovascular disease
CATG00000064780	chr3	58332737	58332738	rs180977001	EFO_0002690	systemic lupus erythematosus	EFO_0000540	Immune system disorder
CATG00000064808	chr3	59559604	59559605	rs9858271	EFO_0000641	papillary thyroid carcinoma	EFO_0000616	Cancer
CATG00000064808	chr3	59559604	59559605	rs9858271	EFO_1002017	differentiated thyroid carcinoma	EFO_0000616	Cancer
CATG00000064954	chr3	66007429	66007430	rs6445525	EFO_0001360	type ii diabetes mellitus	EFO_0000589	Metabolic disorder
CATG00000065445	chr3	105292046	105292047	rs9810233	EFO_0001359	type i diabetes mellitus	EFO_0000540	Immune system disorder
CATG00000065445	chr3	105292046	105292047	rs9810233	EFO_0004234	erectile dysfunction	EFO_0000408	Other disease
CATG00000065640	chr3	113103475	113103476	rs9811423	EFO_0000249	Alzheimers disease	EFO_0000618	Neurological disorder
CATG00000065697	chr3	115615117	115615118	rs115371810	GO_0097366	response to bronchodilator	GO_0042493	Response to drug
CATG00000065697	chr3	115616672	115616673	rs78274021	GO_0097366	response to bronchodilator	GO_0042493	Response to drug
CATG00000065697	chr3	115616837	115616838	rs16823934	EFO_0006788	anxiety disorder	EFO_0000618	Neurological disorder
CATG00000066008	chr3	127068316	127068317	rs11921451	EFO_0001357	sporadic amyotrophic lateral sclerosis	EFO_0000618	Neurological disorder
CATG00000066273	chr3	139287822	139287823	rs6802174	Orphanet_79364	Alopecia	EFO_0000408	Other disease
CATG00000066314	chr3	141386728	141386729	rs724016	EFO_0000384	crohn's disease	EFO_0000405	Digestive system disorder
CATG00000066323	chr3	141658488	141658489	rs868767	EFO_0001075	ovarian carcinoma	EFO_0000616	Cancer
CATG00000066323	chr3	141658488	141658489	rs868767	GO_0072718	response to cisplatin	GO_0042493	Response to drug
CATG00000066323	chr3	141658488	141658489	rs868767	GO_1901555	response to paclitaxel	GO_0042493	Response to drug
CATG00000066341	chr3	142712158	142712159	rs3773506	EFO_0001360	type ii diabetes mellitus	EFO_0000589	Metabolic disorder
CATG00000066419	chr1	91544232	91544233	rs115212412	EFO_0000692	schizophrenia	EFO_0000618	Neurological disorder
CATG00000066419	chr1	91544232	91544233	rs115212412	EFO_0007925	response to paliperidone	GO_0042493	Response to drug
CATG00000066422	chr1	91555907	91555908	rs12134245	EFO_0000305	breast carcinoma	EFO_0000616	Cancer
CATG00000067044	chr3	182219289	182219290	rs147508746	GO_0097366	response to bronchodilator	GO_0042493	Response to drug
CATG00000067044	chr3	182222359	182222360	rs142255501	GO_0097366	response to bronchodilator	GO_0042493	Response to drug
CATG00000067155	chr3	187037169	187037170	rs3936289	EFO_0000249	Alzheimers disease	EFO_0000618	Neurological disorder
CATG00000067715	chr4	10117121	10117122	rs3822259	EFO_0000275	atrial fibrillation	EFO_0000319	Cardiovascular disease
CATG00000067721	chr4	10273370	10273371	rs17407555	EFO_0000692	schizophrenia	EFO_0000618	Neurological disorder
CATG00000067721	chr4	10315399	10315400	rs9999470	EFO_0004274	gout	EFO_0000408	Other disease
CATG00000067799	chr4	11846511	11846512	rs16886287	EFO_0005423	adolescent idiopathic scoliosis	EFO_0000408	Other disease
CATG00000068085	chr4	24374210	24374211	rs17650401	EFO_0005321	molar-incisor hypomineralization	EFO_0000408	Other disease
CATG00000068344	chr4	37913841	37913842	rs11096913	EFO_0000253	amyotrophic lateral sclerosis	EFO_0000618	Neurological disorder
CATG00000069660	chr4	105703128	105703129	rs76419734	GO_0097366	response to bronchodilator	GO_0042493	Response to drug
CATG00000069660	chr4	105703345	105703346	rs72671826	GO_0097366	response to bronchodilator	GO_0042493	Response to drug
CATG00000069660	chr4	105703372	105703373	rs17036129	GO_0097366	response to bronchodilator	GO_0042493	Response to drug
CATG00000069814	chr4	113439216	113439217	rs78738012	EFO_0002508	parkinson's disease	EFO_0000618	Neurological disorder
CATG00000069883	chr1	108041481	108041482	rs12409794	GO_0097366	response to bronchodilator	GO_0042493	Response to drug
CATG00000070172	chr4	128605841	128605842	rs4975241	EFO_0001360	type ii diabetes mellitus	EFO_0000589	Metabolic disorder
CATG00000070702	chr1	109654510	109654511	rs3754450	EFO_0000289	bipolar disorder	EFO_0000618	Neurological disorder
CATG00000070702	chr1	109654510	109654511	rs3754450	EFO_0003761	unipolar depression	EFO_0000618	Neurological disorder
CATG00000071722	chr4	6759326	6759327	rs10222981	EFO_0000249	Alzheimers disease	EFO_0000618	Neurological disorder
CATG00000071722	chr4	6759326	6759327	rs10222981	EFO_0005425	language impairment	EFO_0000618	Neurological disorder
CATG00000071753	chr4	8556539	8556540	rs13116227	EFO_0002690	systemic lupus erythematosus	EFO_0000540	Immune system disorder
CATG00000071869	chr4	13912749	13912750	rs10805321	GO_0097332	response to antipsychotic drug	GO_0042493	Response to drug
CATG00000072156	chr4	26084947	26084948	rs17630466	EFO_0000685	rheumatoid arthritis	EFO_0000540	Immune system disorder
CATG00000072159	chr4	26097188	26097189	rs6448432	EFO_0000685	rheumatoid arthritis	EFO_0000540	Immune system disorder
CATG00000072159	chr4	26130739	26130740	rs4692386	EFO_0000384	crohn's disease	EFO_0000405	Digestive system disorder
CATG00000072159	chr4	26130739	26130740	rs4692386	EFO_0003767	inflammatory bowel disease	EFO_0000405	Digestive system disorder
CATG00000072325	chr4	38323415	38323416	rs6856616	EFO_0000384	crohn's disease	EFO_0000405	Digestive system disorder
CATG00000072325	chr4	38323415	38323416	rs6856616	EFO_0003767	inflammatory bowel disease	EFO_0000405	Digestive system disorder
CATG00000072366	chr4	40305516	40305517	rs4444866	EFO_0004705	hypothyroidism	EFO_0000408	Other disease
CATG00000072366	chr4	40305547	40305548	rs13136820	EFO_0004208	vitiligo	EFO_0000540	Immune system disorder
CATG00000072532	chr4	52471499	52471500	rs77582856	EFO_0000708	squamous cell lung carcinoma	EFO_0000616	Cancer
CATG00000072904	chr4	78607389	78607390	rs11335718	EFO_0002506	osteoarthritis	EFO_0000408	Other disease
CATG00000073085	chr4	88591861	88591862	rs113228472	GO_0097366	response to bronchodilator	GO_0042493	Response to drug
CATG00000073344	chr4	106967631	106967632	rs4109346	Orphanet_79364	Alopecia	EFO_0000408	Other disease
CATG00000074235	chr4	154560137	154560138	rs4508864	EFO_0000341	chronic obstructive pulmonary disease	EFO_0000408	Other disease
CATG00000074429	chr4	164479668	164479669	rs77156671	EFO_0000270	asthma	EFO_0000408	Other disease
CATG00000074444	chr4	165751684	165751685	rs2859815	GO_0097366	response to bronchodilator	GO_0042493	Response to drug
CATG00000074758	chr4	184888634	184888635	rs7672676	EFO_0005423	adolescent idiopathic scoliosis	EFO_0000408	Other disease
CATG00000074803	chr4	186757712	186757713	rs925642	EFO_0001073	obesity	EFO_0000589	Metabolic disorder
CATG00000075260	chr1	150293284	150293285	rs7512552	EFO_0000274	atopic eczema	EFO_0000540	Immune system disorder
CATG00000075260	chr1	150293284	150293285	rs7512552	EFO_0003785	allergy	EFO_0000540	Immune system disorder
CATG00000075659	chr5	40392626	40392627	rs4613763	EFO_0000384	crohn's disease	EFO_0000405	Digestive system disorder
CATG00000075659	chr5	40392626	40392627	rs4613763	EFO_0003885	multiple sclerosis	EFO_0000618	Neurological disorder
CATG00000075670	chr5	40492553	40492554	rs7714574	EFO_0003785	allergy	EFO_0000540	Immune system disorder
CATG00000075896	chr5	56361879	56361880	rs7378815	EFO_0000305	breast carcinoma	EFO_0000616	Cancer
CATG00000076029	chr5	60978096	60978097	rs2694528	EFO_0002508	parkinson's disease	EFO_0000618	Neurological disorder
CATG00000076041	chr5	61302716	61302717	rs4391122	EFO_0000692	schizophrenia	EFO_0000618	Neurological disorder
CATG00000076041	chr5	61302716	61302717	rs4391122	EFO_0003756	autism spectrum disorder	EFO_0000618	Neurological disorder
CATG00000076106	chr1	151944275	151944276	rs1490191	EFO_0000692	schizophrenia	EFO_0000618	Neurological disorder
CATG00000076396	chr5	79843321	79843322	rs16877254	EFO_0005423	adolescent idiopathic scoliosis	EFO_0000408	Other disease
CATG00000076430	chr5	81791715	81791716	rs410644	EFO_0004215	anorexia nervosa	EFO_0000618	Neurological disorder
CATG00000076637	chr5	91280462	91280463	rs13355819	EFO_0005842	colorectal cancer	EFO_0000405	Digestive system disorder
CATG00000076919	chr5	104286855	104286856	rs184033309	EFO_0003770	diabetic retinopathy	EFO_0000589	Metabolic disorder
CATG00000076953	chr5	107388887	107388888	rs252817	EFO_0000677	mental or behavioural disorder	EFO_0000618	Neurological disorder
CATG00000077150	chr5	116942357	116942358	rs76861935	EFO_0001663	prostate carcinoma	EFO_0000616	Cancer
CATG00000077557	chr5	132493605	132493606	rs2549003	EFO_0000270	asthma	EFO_0000408	Other disease
CATG00000077557	chr5	132497907	132497908	rs736801	EFO_0000305	breast carcinoma	EFO_0000616	Cancer
CATG00000077822	chr5	142119476	142119477	rs1036207	EFO_0003885	multiple sclerosis	EFO_0000618	Neurological disorder
CATG00000078082	chr5	151060536	151060537	rs2233287	EFO_0000717	systemic scleroderma	EFO_0000540	Immune system disorder
CATG00000078189	chr5	154260486	154260487	rs2434529	EFO_0000692	schizophrenia	EFO_0000618	Neurological disorder
CATG00000078189	chr5	154260486	154260487	rs2434529	EFO_0003756	autism spectrum disorder	EFO_0000618	Neurological disorder
CATG00000078349	chr5	160459613	160459614	rs2431099	EFO_0002690	systemic lupus erythematosus	EFO_0000540	Immune system disorder
CATG00000078703	chr5	172844004	172844005	rs792975	GO_0097327	response to antineoplastic agent	GO_0042493	Response to drug
CATG00000078703	chr5	172844004	172844005	rs792975	GO_1901555	response to paclitaxel	GO_0042493	Response to drug
CATG00000079597	chr5	40410482	40410483	rs11742570	EFO_0000384	crohn's disease	EFO_0000405	Digestive system disorder
CATG00000079597	chr5	40410482	40410483	rs11742570	EFO_0000729	ulcerative colitis	EFO_0000405	Digestive system disorder
CATG00000079597	chr5	40410482	40410483	rs11742570	EFO_0003767	inflammatory bowel disease	EFO_0000405	Digestive system disorder
CATG00000079597	chr5	40410833	40410834	rs6451493	EFO_0000729	ulcerative colitis	EFO_0000405	Digestive system disorder
CATG00000079612	chr5	40486794	40486795	rs7720838	EFO_0003785	allergy	EFO_0000540	Immune system disorder
CATG00000079711	chr1	160432469	160432470	rs17371986	EFO_0003885	multiple sclerosis	EFO_0000618	Neurological disorder
CATG00000079741	chr5	53298177	53298178	rs12189522	EFO_0000305	breast carcinoma	EFO_0000616	Cancer
CATG00000079868	chr5	56756868	56756869	rs62355900	EFO_0001065	endometriosis	EFO_0000408	Other disease
CATG00000079871	chr5	56699208	56699209	rs16886113	EFO_0000305	breast carcinoma	EFO_0000616	Cancer
CATG00000080172	chr5	72098560	72098561	rs115829748	EFO_0000378	coronary artery disease	EFO_0000319	Cardiovascular disease
CATG00000080172	chr5	72098560	72098561	rs115829748	EFO_0001359	type i diabetes mellitus	EFO_0000540	Immune system disorder
CATG00000080192	chr5	73244023	73244024	rs34804116	EFO_0000384	crohn's disease	EFO_0000405	Digestive system disorder
CATG00000080192	chr5	73244023	73244024	rs34804116	EFO_0000676	psoriasis	EFO_0000540	Immune system disorder
CATG00000080192	chr5	73244023	73244024	rs34804116	EFO_0000729	ulcerative colitis	EFO_0000405	Digestive system disorder
CATG00000080192	chr5	73244023	73244024	rs34804116	EFO_0003898	ankylosing spondylitis	EFO_0000540	Immune system disorder
CATG00000080192	chr5	73244023	73244024	rs34804116	EFO_0004268	sclerosing cholangitis	EFO_0000405	Digestive system disorder
CATG00000080230	chr5	75360714	75360715	rs12916	EFO_0000319	cardiovascular disease	EFO_0000408	Other disease
CATG00000080292	chr1	161530340	161530341	rs2099684	EFO_1001857	Takayasu arteritis	EFO_0000319	Cardiovascular disease
CATG00000080571	chr5	96170382	96170383	rs12519062	EFO_0000692	schizophrenia	EFO_0000618	Neurological disorder
CATG00000080769	chr5	107646859	107646860	rs10074258	EFO_0005039	hippocampal atrophy	EFO_0000618	Neurological disorder
CATG00000081246	chr5	132497907	132497908	rs736801	EFO_0000305	breast carcinoma	EFO_0000616	Cancer
CATG00000081306	chr5	134904545	134904546	rs319598	EFO_0001360	type ii diabetes mellitus	EFO_0000589	Metabolic disorder
CATG00000081481	chr5	142088291	142088292	rs12655443	EFO_0000684	respiratory system disease	EFO_0000408	Other disease
CATG00000081799	chr5	159017266	159017267	rs36071027	EFO_0000319	cardiovascular disease	EFO_0000408	Other disease
CATG00000081802	chr5	159046359	159046360	rs17717876	GO_0097366	response to bronchodilator	GO_0042493	Response to drug
CATG00000082006	chr5	171724227	171724228	rs10516089	EFO_0004286	venous thromboembolism	EFO_0000319	Cardiovascular disease
CATG00000082047	chr5	173243742	173243743	rs6891790	EFO_0000275	atrial fibrillation	EFO_0000319	Cardiovascular disease
CATG00000082058	chr5	173594452	173594453	rs6897707	EFO_0005423	adolescent idiopathic scoliosis	EFO_0000408	Other disease
CATG00000082068	chr5	173870299	173870300	rs72810955	EFO_0000319	cardiovascular disease	EFO_0000408	Other disease
CATG00000082306	chr6	453415	453416	rs9392026	Orphanet_79364	Alopecia	EFO_0000408	Other disease
CATG00000082328	chr6	1128802	1128803	rs77826363	EFO_0000289	bipolar disorder	EFO_0000618	Neurological disorder
CATG00000082328	chr6	1128802	1128803	rs77826363	EFO_0003761	unipolar depression	EFO_0000618	Neurological disorder
CATG00000082332	chr6	1168812	1168813	rs9405444	EFO_0003767	inflammatory bowel disease	EFO_0000405	Digestive system disorder
CATG00000082339	chr6	1492427	1492428	rs4618572	EFO_0001075	ovarian carcinoma	EFO_0000616	Cancer
CATG00000082339	chr6	1492427	1492428	rs4618572	GO_0072718	response to cisplatin	GO_0042493	Response to drug
CATG00000082339	chr6	1492427	1492428	rs4618572	GO_1901555	response to paclitaxel	GO_0042493	Response to drug
CATG00000082826	chr6	13713134	13713135	rs418053	EFO_0000305	breast carcinoma	EFO_0000616	Cancer
CATG00000082845	chr6	14102981	14102982	rs74984480	EFO_0000685	rheumatoid arthritis	EFO_0000540	Immune system disorder
CATG00000083164	chr6	22392594	22392595	rs2744132	EFO_0000319	cardiovascular disease	EFO_0000408	Other disease
CATG00000083194	chr1	173282717	173282718	rs10912578	EFO_0002690	systemic lupus erythematosus	EFO_0000540	Immune system disorder
CATG00000083261	chr6	25896941	25896942	rs736088	EFO_0004265	peripheral arterial disease	EFO_0000319	Cardiovascular disease
CATG00000083282	chr6	26293110	26293111	rs7746807	GO_0072718	response to cisplatin	GO_0042493	Response to drug
CATG00000083332	chr6	27473944	27473945	rs149866169	EFO_0000708	squamous cell lung carcinoma	EFO_0000616	Cancer
CATG00000083332	chr6	27473944	27473945	rs149866169	EFO_0001071	lung carcinoma	EFO_0000616	Cancer
CATG00000083332	chr6	27478787	27478788	rs7749305	EFO_0003761	unipolar depression	EFO_0000618	Neurological disorder
CATG00000083361	chr6	28106103	28106104	rs34662244	EFO_0000305	breast carcinoma	EFO_0000616	Cancer
CATG00000083361	chr6	28106103	28106104	rs34662244	EFO_0001071	lung carcinoma	EFO_0000616	Cancer
CATG00000083379	chr6	28512858	28512859	rs6456822	EFO_0001075	ovarian carcinoma	EFO_0000616	Cancer
CATG00000083451	chr6	30213844	30213845	rs114265779	EFO_0003778	psoriatic arthritis	EFO_0000540	Immune system disorder
CATG00000083485	chr6	31018051	31018052	rs116725014	EFO_0000708	squamous cell lung carcinoma	EFO_0000616	Cancer
CATG00000083485	chr6	31018238	31018239	rs9262492	EFO_0000676	psoriasis	EFO_0000540	Immune system disorder
CATG00000083485	chr6	31018261	31018262	rs2894176	EFO_0000676	psoriasis	EFO_0000540	Immune system disorder
CATG00000083550	chr6	32186508	32186509	rs114810457	EFO_0000692	schizophrenia	EFO_0000618	Neurological disorder
CATG00000083550	chr6	32186508	32186509	rs114810457	EFO_0003756	autism spectrum disorder	EFO_0000618	Neurological disorder
CATG00000083553	chr6	32190542	32190543	rs176095	EFO_0000274	atopic eczema	EFO_0000540	Immune system disorder
CATG00000083557	chr6	32197667	32197668	rs115344853	EFO_0000692	schizophrenia	EFO_0000618	Neurological disorder
CATG00000083557	chr6	32197667	32197668	rs115344853	EFO_0003756	autism spectrum disorder	EFO_0000618	Neurological disorder
CATG00000083570	chr6	32473323	32473324	rs9269081	EFO_0004708	nodular sclerosis Hodgkin lymphoma	EFO_0000616	Cancer
CATG00000083573	chr6	32553130	32553131	rs3828840	EFO_0003885	multiple sclerosis	EFO_0000618	Neurological disorder
CATG00000083575	chr6	32522018	32522019	rs144532965	EFO_0000692	schizophrenia	EFO_0000618	Neurological disorder
CATG00000083575	chr6	32522018	32522019	rs144532965	EFO_0003756	autism spectrum disorder	EFO_0000618	Neurological disorder
CATG00000083577	chr6	32604184	32604185	rs17425622	EFO_0002508	parkinson's disease	EFO_0000618	Neurological disorder
CATG00000083577	chr6	32604474	32604475	rs2858870	EFO_0004708	nodular sclerosis Hodgkin lymphoma	EFO_0000616	Cancer
CATG00000083577	chr6	32605694	32605695	rs9270965	EFO_0000614	narcolepsy with cataplexy	EFO_0000618	Neurological disorder
CATG00000083577	chr6	32605852	32605853	rs602875	EFO_0001054	leprosy	EFO_0000408	Other disease
CATG00000083579	chr6	32610305	32610306	rs674313	EFO_0000095	chronic lymphocytic leukemia	EFO_0000616	Cancer
CATG00000083579	chr6	32610350	32610351	rs9271176	EFO_0000095	chronic lymphocytic leukemia	EFO_0000616	Cancer
CATG00000083579	chr6	32610753	32610754	rs9271192	EFO_0000249	Alzheimers disease	EFO_0000618	Neurological disorder
CATG00000083579	chr6	32611258	32611259	rs9271209	EFO_0000729	ulcerative colitis	EFO_0000405	Digestive system disorder
CATG00000083580	chr6	32623148	32623149	rs3129763	EFO_0000717	systemic scleroderma	EFO_0000540	Immune system disorder
CATG00000083580	chr6	32623176	32623177	rs9271588	EFO_0000699	Sjogren syndrome	EFO_0000405	Digestive system disorder
CATG00000083580	chr6	32623514	32623515	rs9271597	EFO_0004208	vitiligo	EFO_0000540	Immune system disorder
CATG00000083580	chr6	32623699	32623700	rs112037939	EFO_0000702	small cell lung carcinoma	EFO_0000616	Cancer
CATG00000083580	chr6	32624423	32624424	rs9271640	EFO_0003885	multiple sclerosis	EFO_0000618	Neurological disorder
CATG00000083581	chr6	32668587	32668588	rs9274657	EFO_0000692	schizophrenia	EFO_0000618	Neurological disorder
CATG00000083581	chr6	32668587	32668588	rs9274657	EFO_0003756	autism spectrum disorder	EFO_0000618	Neurological disorder
CATG00000083581	chr6	32668836	32668837	rs147875011	EFO_0000692	schizophrenia	EFO_0000618	Neurological disorder
CATG00000083581	chr6	32668836	32668837	rs147875011	EFO_0003756	autism spectrum disorder	EFO_0000618	Neurological disorder
CATG00000083581	chr6	32668951	32668952	rs184950714	EFO_0000384	crohn's disease	EFO_0000405	Digestive system disorder
CATG00000083589	chr6	32894830	32894831	rs3749982	EFO_0004994	lumbar disc degeneration	EFO_0000408	Other disease
CATG00000083589	chr6	32902280	32902281	rs3101942	EFO_0000289	bipolar disorder	EFO_0000618	Neurological disorder
CATG00000083592	chr6	32936262	32936263	rs115497191	EFO_0000692	schizophrenia	EFO_0000618	Neurological disorder
CATG00000083592	chr6	32936262	32936263	rs115497191	EFO_0003756	autism spectrum disorder	EFO_0000618	Neurological disorder
CATG00000083592	chr6	32936274	32936275	rs114951367	EFO_0000708	squamous cell lung carcinoma	EFO_0000616	Cancer
CATG00000083617	chr6	33360927	33360928	rs114984535	EFO_0001071	lung carcinoma	EFO_0000616	Cancer
CATG00000083626	chr6	33572432	33572433	rs210134	EFO_0000095	chronic lymphocytic leukemia	EFO_0000616	Cancer
CATG00000083634	chr6	33726914	33726915	rs78847102	EFO_0004705	hypothyroidism	EFO_0000408	Other disease
CATG00000083677	chr6	34552490	34552491	rs3798544	EFO_0003767	inflammatory bowel disease	EFO_0000405	Digestive system disorder
CATG00000083724	chr6	35930341	35930342	rs111968111	GO_0036276	response to antidepressant	GO_0042493	Response to drug
CATG00000083827	chr6	41161469	41161470	rs143332484	EFO_0000249	Alzheimers disease	EFO_0000618	Neurological disorder
CATG00000083827	chr6	41161469	41161470	rs143332484	EFO_1001870	late-onset Alzheimers disease	EFO_0000618	Neurological disorder
CATG00000083827	chr6	41161514	41161515	rs75932628	EFO_0000249	Alzheimers disease	EFO_0000618	Neurological disorder
CATG00000083827	chr6	41161514	41161515	rs75932628	EFO_1001870	late-onset Alzheimers disease	EFO_0000618	Neurological disorder
CATG00000083891	chr6	43294966	43294967	rs16896398	EFO_0000712	stroke	EFO_0000319	Cardiovascular disease
CATG00000083893	chr6	43370064	43370065	rs73416724	EFO_0000692	schizophrenia	EFO_0000618	Neurological disorder
CATG00000083893	chr6	43370064	43370065	rs73416724	EFO_0003756	autism spectrum disorder	EFO_0000618	Neurological disorder
CATG00000085024	chr6	95663496	95663497	rs6907357	EFO_0004252	nasopharyngeal neoplasm	EFO_0000616	Cancer
CATG00000085190	chr6	105593507	105593508	rs9398035	Orphanet_79364	Alopecia	EFO_0000408	Other disease
CATG00000085208	chr6	105881180	105881181	rs9386485	EFO_0005260	response to antimicrotubule agent	GO_0042493	Response to drug
CATG00000085208	chr6	105881180	105881181	rs9386485	GO_0097327	response to antineoplastic agent	GO_0042493	Response to drug
CATG00000085208	chr6	105881180	105881181	rs9386485	GO_1901555	response to paclitaxel	GO_0042493	Response to drug
CATG00000085267	chr6	107824597	107824598	rs9486729	EFO_0000378	coronary artery disease	EFO_0000319	Cardiovascular disease
CATG00000085737	chr6	124370091	124370092	rs9491140	EFO_0004257	neurotic disorder	EFO_0000618	Neurological disorder
CATG00000085797	chr6	126287978	126287979	rs607779	EFO_0005423	adolescent idiopathic scoliosis	EFO_0000408	Other disease
CATG00000086461	chr6	148102235	148102236	rs9390537	EFO_0000249	Alzheimers disease	EFO_0000618	Neurological disorder
CATG00000086670	chr6	156688247	156688248	rs9384488	EFO_0000249	Alzheimers disease	EFO_0000618	Neurological disorder
CATG00000087183	chr6	3420172	3420173	rs13204048	EFO_0000384	crohn's disease	EFO_0000405	Digestive system disorder
CATG00000087183	chr6	3420172	3420173	rs13204048	EFO_0003767	inflammatory bowel disease	EFO_0000405	Digestive system disorder
CATG00000087410	chr1	192572342	192572343	rs1359062	EFO_0001060	celiac disease	EFO_0000405	Digestive system disorder
CATG00000087410	chr1	192572342	192572343	rs1359062	EFO_0003885	multiple sclerosis	EFO_0000618	Neurological disorder
CATG00000087504	chr6	14107800	14107801	rs71564305	EFO_0000305	breast carcinoma	EFO_0000616	Cancer
CATG00000087504	chr6	14107800	14107801	rs71564305	EFO_0005842	colorectal cancer	EFO_0000405	Digestive system disorder
CATG00000087824	chr6	25961816	25961817	rs6909762	EFO_0004265	peripheral arterial disease	EFO_0000319	Cardiovascular disease
CATG00000087834	chr6	26203682	26203683	rs11758351	EFO_0004274	gout	EFO_0000408	Other disease
CATG00000087857	chr6	26680470	26680471	rs71557345	EFO_0000305	breast carcinoma	EFO_0000616	Cancer
CATG00000087857	chr6	26685903	26685904	rs10456332	EFO_0000702	small cell lung carcinoma	EFO_0000616	Cancer
CATG00000087858	chr1	195562293	195562294	rs1890645	EFO_0004537	neonatal systemic lupus erthematosus	EFO_0000540	Immune system disorder
CATG00000087866	chr6	27104763	27104764	rs55834529	EFO_0000305	breast carcinoma	EFO_0000616	Cancer
CATG00000087866	chr6	27104763	27104764	rs55834529	EFO_0000692	schizophrenia	EFO_0000618	Neurological disorder
CATG00000087866	chr6	27104763	27104764	rs55834529	EFO_0003761	unipolar depression	EFO_0000618	Neurological disorder
CATG00000087870	chr6	27176104	27176105	rs13194053	EFO_0000692	schizophrenia	EFO_0000618	Neurological disorder
CATG00000087900	chr6	27740953	27740954	rs6940116	EFO_0000692	schizophrenia	EFO_0000618	Neurological disorder
CATG00000087900	chr6	27740953	27740954	rs6940116	EFO_0003756	autism spectrum disorder	EFO_0000618	Neurological disorder
CATG00000087900	chr6	27742386	27742387	rs17693963	EFO_0000289	bipolar disorder	EFO_0000618	Neurological disorder
CATG00000087900	chr6	27742386	27742387	rs17693963	EFO_0000692	schizophrenia	EFO_0000618	Neurological disorder
CATG00000087900	chr6	27742386	27742387	rs17693963	EFO_0005411	schizoaffective disorder	EFO_0000618	Neurological disorder
CATG00000087905	chr6	27791336	27791337	rs35037868	EFO_0001071	lung carcinoma	EFO_0000616	Cancer
CATG00000087927	chr6	28468238	28468239	rs138024639	EFO_0000305	breast carcinoma	EFO_0000616	Cancer
CATG00000087968	chr1	196899970	196899971	rs78239784	EFO_0006345	response to phenytoin	GO_0042493	Response to drug
CATG00000087968	chr1	196899970	196899971	rs78239784	EFO_1001253	maculopapular eruption	EFO_0000408	Other disease
CATG00000087968	chr1	196902587	196902588	rs145744152	EFO_0000220	acute lymphoblastic leukemia	EFO_0000616	Cancer
CATG00000087968	chr1	196902587	196902588	rs145744152	EFO_0007965	response to combination chemotherapy	GO_0042493	Response to drug
CATG00000087989	chr6	30514699	30514700	rs28894081	EFO_0003761	unipolar depression	EFO_0000618	Neurological disorder
CATG00000088018	chr6	31161533	31161534	rs7750641	EFO_0000676	psoriasis	EFO_0000540	Immune system disorder
CATG00000088018	chr6	31161533	31161534	rs7750641	EFO_0004254	membranous glomerulonephritis	EFO_0000408	Other disease
CATG00000088019	chr6	31272944	31272945	rs2249742	EFO_0000676	psoriasis	EFO_0000540	Immune system disorder
CATG00000088034	chr6	31635993	31635994	rs9267522	EFO_0004254	membranous glomerulonephritis	EFO_0000408	Other disease
CATG00000088062	chr6	32393356	32393357	rs3817971	EFO_1001857	Takayasu arteritis	EFO_0000319	Cardiovascular disease
CATG00000088065	chr6	32439525	32439526	rs2395179	EFO_0004645	response to vaccine	GO_0042493	Response to drug
CATG00000088069	chr6	32604184	32604185	rs17425622	EFO_0002508	parkinson's disease	EFO_0000618	Neurological disorder
CATG00000088069	chr6	32604474	32604475	rs2858870	EFO_0004708	nodular sclerosis Hodgkin lymphoma	EFO_0000616	Cancer
CATG00000088070	chr6	32605694	32605695	rs9270965	EFO_0000614	narcolepsy with cataplexy	EFO_0000618	Neurological disorder
CATG00000088070	chr6	32605852	32605853	rs602875	EFO_0001054	leprosy	EFO_0000408	Other disease
CATG00000088070	chr6	32606214	32606215	rs9270984	EFO_0002690	systemic lupus erythematosus	EFO_0000540	Immune system disorder
CATG00000088070	chr6	32606283	32606284	rs9270986	EFO_0004991	myasthenia gravis	EFO_0000540	Immune system disorder
CATG00000088070	chr6	32606394	32606395	rs615672	EFO_0000685	rheumatoid arthritis	EFO_0000540	Immune system disorder
CATG00000088070	chr6	32607881	32607882	rs3021304	Orphanet_3437	Vogt-Koyanagi-Harada disease	EFO_0000540	Immune system disorder
CATG00000088070	chr6	32607958	32607959	rs9461776	EFO_0004220	chronic hepatitis C infection	EFO_0000408	Other disease
CATG00000088070	chr6	32607958	32607959	rs9461776	EFO_0005846	cryoglobulinemia	EFO_0000540	Immune system disorder
CATG00000088070	chr6	32610305	32610306	rs674313	EFO_0000095	chronic lymphocytic leukemia	EFO_0000616	Cancer
CATG00000088071	chr6	32609603	32609604	rs660895	EFO_0000685	rheumatoid arthritis	EFO_0000540	Immune system disorder
CATG00000088071	chr6	32609603	32609604	rs660895	EFO_0004194	IgA glomerulonephritis	EFO_0000408	Other disease
CATG00000088072	chr6	32622251	32622252	rs9271539	EFO_1001857	Takayasu arteritis	EFO_0000319	Cardiovascular disease
CATG00000088072	chr6	32622724	32622725	rs9271573	EFO_0000699	Sjogren syndrome	EFO_0000405	Digestive system disorder
CATG00000088073	chr6	32626532	32626533	rs9271774	EFO_0001360	type ii diabetes mellitus	EFO_0000589	Metabolic disorder
CATG00000088073	chr6	32627446	32627447	rs9271858	EFO_0005045	visceral Leishmaniasis	EFO_0000408	Other disease
CATG00000088073	chr6	32627606	32627607	rs186129480	EFO_0000692	schizophrenia	EFO_0000618	Neurological disorder
CATG00000088073	chr6	32627606	32627607	rs186129480	EFO_0003756	autism spectrum disorder	EFO_0000618	Neurological disorder
CATG00000088077	chr6	32689659	32689660	rs3129716	EFO_0002690	systemic lupus erythematosus	EFO_0000540	Immune system disorder
CATG00000088077	chr6	32689766	32689767	rs4642516	EFO_0004255	nephrotic syndrome	EFO_0000408	Other disease
CATG00000088077	chr6	32689801	32689802	rs7774434	EFO_0004267	biliary liver cirrhosis	EFO_0000405	Digestive system disorder
CATG00000088077	chr6	32689801	32689802	rs7774434	EFO_1001486	primary biliary cirrhosis	EFO_0000405	Digestive system disorder
CATG00000088077	chr6	32690139	32690140	rs7775055	EFO_1001999	systemic juvenile idiopathic arthritis	EFO_0000540	Immune system disorder
CATG00000088077	chr6	32690139	32690140	rs7775055	EFO_1002019	oligoarticular juvenile idiopathic arthritis	EFO_0000540	Immune system disorder
CATG00000088077	chr6	32690139	32690140	rs7775055	EFO_1002020	polyarticular juvenile idiopathic arthritis, rheumatoid factor negative	EFO_0000540	Immune system disorder
CATG00000088077	chr6	32690302	32690303	rs7775228	EFO_0000270	asthma	EFO_0000408	Other disease
CATG00000088077	chr6	32690302	32690303	rs7775228	EFO_0003956	seasonal allergic rhinitis	EFO_0000540	Immune system disorder
CATG00000088082	chr6	32891935	32891936	rs7744666	EFO_0004994	lumbar disc degeneration	EFO_0000408	Other disease
CATG00000088082	chr6	32891971	32891972	rs11969002	EFO_0004994	lumbar disc degeneration	EFO_0000408	Other disease
CATG00000088082	chr6	32892975	32892976	rs9469300	EFO_0004994	lumbar disc degeneration	EFO_0000408	Other disease
CATG00000088143	chr6	34746545	34746546	rs2764208	EFO_0002690	systemic lupus erythematosus	EFO_0000540	Immune system disorder
CATG00000088241	chr6	38150966	38150967	rs190027738	GO_0097366	response to bronchodilator	GO_0042493	Response to drug
CATG00000088378	chr6	44626422	44626423	rs556621	EFO_0000712	stroke	EFO_0000319	Cardiovascular disease
CATG00000088392	chr6	44699178	44699179	rs227808	EFO_0004191	androgenetic alopecia	EFO_0000408	Other disease
CATG00000088392	chr6	44699178	44699179	rs227808	Orphanet_79364	Alopecia	EFO_0000408	Other disease
CATG00000088977	chr6	78075079	78075080	rs16889666	EFO_0005423	adolescent idiopathic scoliosis	EFO_0000408	Other disease
CATG00000089284	chr6	93779501	93779502	rs9345396	EFO_0000712	stroke	EFO_0000319	Cardiovascular disease
CATG00000089555	chr6	108133233	108133234	rs218289	EFO_0003761	unipolar depression	EFO_0000618	Neurological disorder
CATG00000090126	chr6	135581461	135581462	rs761357	EFO_0004705	hypothyroidism	EFO_0000408	Other disease
CATG00000090126	chr6	135581461	135581462	rs761357	EFO_0005140	autoimmune disease	EFO_0000540	Immune system disorder
CATG00000090176	chr6	137811379	137811380	rs10499197	EFO_0000717	systemic scleroderma	EFO_0000540	Immune system disorder
CATG00000090176	chr6	137811379	137811380	rs10499197	EFO_0002690	systemic lupus erythematosus	EFO_0000540	Immune system disorder
CATG00000090349	chr6	144052556	144052557	rs192748541	GO_0097366	response to bronchodilator	GO_0042493	Response to drug
CATG00000090461	chr6	150841979	150841980	rs17427389	EFO_0004776	alcohol and nicotine codependence	EFO_0000618	Neurological disorder
CATG00000090870	chr6	167093246	167093247	rs17615336	EFO_0001071	lung carcinoma	EFO_0000616	Cancer
CATG00000090948	chr6	170149143	170149144	rs3013274	EFO_0000516	glaucoma	EFO_0000618	Neurological disorder
CATG00000091387	chr7	14406292	14406293	rs6971925	EFO_0000220	acute lymphoblastic leukemia	EFO_0000616	Cancer
CATG00000091387	chr7	14406292	14406293	rs6971925	GO_0097327	response to antineoplastic agent	GO_0042493	Response to drug
CATG00000091929	chr7	37226747	37226748	rs4723619	EFO_0000220	acute lymphoblastic leukemia	EFO_0000616	Cancer
CATG00000091929	chr7	37226747	37226748	rs4723619	GO_0097327	response to antineoplastic agent	GO_0042493	Response to drug
CATG00000092287	chr7	50267214	50267215	rs11185603	EFO_0002690	systemic lupus erythematosus	EFO_0000540	Immune system disorder
CATG00000092493	chr1	209874273	209874274	rs1319435	EFO_0005423	adolescent idiopathic scoliosis	EFO_0000408	Other disease
CATG00000092651	chr7	74619286	74619287	rs73366469	EFO_0002690	systemic lupus erythematosus	EFO_0000540	Immune system disorder
CATG00000092703	chr7	76321913	76321914	rs7789940	EFO_0003885	multiple sclerosis	EFO_0000618	Neurological disorder
CATG00000092703	chr7	76323980	76323981	rs758944	EFO_0003885	multiple sclerosis	EFO_0000618	Neurological disorder
CATG00000093372	chr7	104821040	104821041	rs2465065	EFO_0004274	gout	EFO_0000408	Other disease
CATG00000093441	chr7	107809588	107809589	rs7805114	EFO_0000384	crohn's disease	EFO_0000405	Digestive system disorder
CATG00000093441	chr7	107809588	107809589	rs7805114	EFO_0000676	psoriasis	EFO_0000540	Immune system disorder
CATG00000093441	chr7	107809588	107809589	rs7805114	EFO_0000729	ulcerative colitis	EFO_0000405	Digestive system disorder
CATG00000093441	chr7	107809588	107809589	rs7805114	EFO_0003898	ankylosing spondylitis	EFO_0000540	Immune system disorder
CATG00000093441	chr7	107809588	107809589	rs7805114	EFO_0004268	sclerosing cholangitis	EFO_0000405	Digestive system disorder
CATG00000093644	chr7	118657790	118657791	rs9641609	EFO_0001360	type ii diabetes mellitus	EFO_0000589	Metabolic disorder
CATG00000093917	chr7	128933913	128933914	rs4728142	EFO_0000384	crohn's disease	EFO_0000405	Digestive system disorder
CATG00000093917	chr7	128933913	128933914	rs4728142	EFO_0000537	hypertension	EFO_0000319	Cardiovascular disease
CATG00000093917	chr7	128933913	128933914	rs4728142	EFO_0000676	psoriasis	EFO_0000540	Immune system disorder
CATG00000093917	chr7	128933913	128933914	rs4728142	EFO_0000685	rheumatoid arthritis	EFO_0000540	Immune system disorder
CATG00000093917	chr7	128933913	128933914	rs4728142	EFO_0000729	ulcerative colitis	EFO_0000405	Digestive system disorder
CATG00000093917	chr7	128933913	128933914	rs4728142	EFO_0002690	systemic lupus erythematosus	EFO_0000540	Immune system disorder
CATG00000093917	chr7	128933913	128933914	rs4728142	EFO_0003767	inflammatory bowel disease	EFO_0000405	Digestive system disorder
CATG00000093917	chr7	128933913	128933914	rs4728142	EFO_0003898	ankylosing spondylitis	EFO_0000540	Immune system disorder
CATG00000093917	chr7	128933913	128933914	rs4728142	EFO_0004268	sclerosing cholangitis	EFO_0000405	Digestive system disorder
CATG00000093917	chr7	128935744	128935745	rs113478424	EFO_0002690	systemic lupus erythematosus	EFO_0000540	Immune system disorder
CATG00000094649	chr7	152898722	152898723	rs10256342	EFO_0005325	response to angiotensin-converting enzyme inhibitor	GO_0042493	Response to drug
CATG00000095143	chr7	12210776	12210777	rs3807865	EFO_0003761	unipolar depression	EFO_0000618	Neurological disorder
CATG00000095164	chr7	13656708	13656709	rs73681522	EFO_1001870	late-onset Alzheimers disease	EFO_0000618	Neurological disorder
CATG00000095913	chr7	53373876	53373877	rs145460587	EFO_0000341	chronic obstructive pulmonary disease	EFO_0000408	Other disease
CATG00000095913	chr7	53373876	53373877	rs145460587	GO_0097366	response to bronchodilator	GO_0042493	Response to drug
CATG00000095976	chr7	64300980	64300981	rs4562194	EFO_0005423	adolescent idiopathic scoliosis	EFO_0000408	Other disease
CATG00000096146	chr7	76306782	76306783	rs6946310	EFO_0000692	schizophrenia	EFO_0000618	Neurological disorder
CATG00000096485	chr7	94423978	94423979	rs183110392	GO_0097366	response to bronchodilator	GO_0042493	Response to drug
CATG00000096923	chr7	116511284	116511285	rs10281637	EFO_0000516	glaucoma	EFO_0000618	Neurological disorder
CATG00000097072	chr7	128820702	128820703	rs59197085	EFO_0005424	dyslexia	EFO_0000618	Neurological disorder
CATG00000097072	chr7	128820702	128820703	rs59197085	EFO_1001510	specific language impairment	EFO_0000618	Neurological disorder
CATG00000097407	chr7	148443990	148443991	rs1989248	EFO_0003884	chronic kidney disease	EFO_0000408	Other disease
CATG00000097407	chr7	148443990	148443991	rs1989248	EFO_0004996	type 1 diabetes nephropathy	EFO_0000589	Metabolic disorder
CATG00000097424	chr7	148926574	148926575	rs193123434	EFO_0000571	lung adenocarcinoma	EFO_0000616	Cancer
CATG00000097501	chr7	150664630	150664631	rs7795747	EFO_0000341	chronic obstructive pulmonary disease	EFO_0000408	Other disease
CATG00000097537	chr7	152019626	152019627	rs141892389	GO_0097366	response to bronchodilator	GO_0042493	Response to drug
CATG00000097938	chr8	10869332	10869333	rs7819602	EFO_0002690	systemic lupus erythematosus	EFO_0000540	Immune system disorder
CATG00000097955	chr8	11480861	11480862	rs2618444	EFO_0002690	systemic lupus erythematosus	EFO_0000540	Immune system disorder
CATG00000098657	chr8	41651740	41651741	rs12549902	EFO_0001360	type ii diabetes mellitus	EFO_0000589	Metabolic disorder
CATG00000098986	chr8	58399138	58399139	rs1030431	EFO_0000319	cardiovascular disease	EFO_0000408	Other disease
CATG00000099192	chr8	65952103	65952104	rs150435906	EFO_0000474	epilepsy	EFO_0000618	Neurological disorder
CATG00000099192	chr8	65952103	65952104	rs150435906	EFO_0007661	response to lamotrigine	GO_0042493	Response to drug
CATG00000099192	chr8	65952103	65952104	rs150435906	EFO_1001253	maculopapular eruption	EFO_0000408	Other disease
CATG00000099852	chr8	95011854	95011855	rs7818688	EFO_0000220	acute lymphoblastic leukemia	EFO_0000616	Cancer
CATG00000099852	chr8	95011854	95011855	rs7818688	EFO_0003100	peripheral neuropathy	EFO_0000618	Neurological disorder
CATG00000099852	chr8	95011854	95011855	rs7818688	EFO_0006950	response to vincristine	GO_0042493	Response to drug
CATG00000099957	chr1	240687991	240687992	rs79969755	EFO_0000341	chronic obstructive pulmonary disease	EFO_0000408	Other disease
CATG00000099957	chr1	240687991	240687992	rs79969755	GO_0097366	response to bronchodilator	GO_0042493	Response to drug
CATG00000100241	chr8	110106221	110106222	rs187899339	GO_0097366	response to bronchodilator	GO_0042493	Response to drug
CATG00000100292	chr8	113715373	113715374	rs189590409	EFO_0000249	Alzheimers disease	EFO_0000618	Neurological disorder
CATG00000100323	chr8	114997677	114997678	rs1684978	EFO_0004265	peripheral arterial disease	EFO_0000319	Cardiovascular disease
CATG00000100361	chr8	115151634	115151635	rs1845529	EFO_1001488	influenza A (H1N1)	EFO_0000408	Other disease
CATG00000100509	chr8	119834349	119834350	rs14027	EFO_0004286	venous thromboembolism	EFO_0000319	Cardiovascular disease
CATG00000100806	chr8	127101181	127101182	rs56005245	EFO_0001663	prostate carcinoma	EFO_0000616	Cancer
CATG00000100806	chr8	127104255	127104256	rs1456306	EFO_0001663	prostate carcinoma	EFO_0000616	Cancer
CATG00000101247	chr8	141796898	141796899	rs9772881	EFO_0000649	periodontitis	EFO_0000408	Other disease
CATG00000101278	chr1	247051576	247051577	rs4925540	GO_0097327	response to antineoplastic agent	GO_0042493	Response to drug
CATG00000101432	chr8	2563763	2563764	rs17070492	EFO_0000253	amyotrophic lateral sclerosis	EFO_0000618	Neurological disorder
CATG00000101876	chr8	21946224	21946225	rs7846485	EFO_0000275	atrial fibrillation	EFO_0000319	Cardiovascular disease
CATG00000102128	chr10	1300822	1300823	rs11599315	EFO_0005202	response to hydrochlorothiazide	GO_0042493	Response to drug
CATG00000102312	chr8	41784039	41784040	rs10096908	EFO_0000537	hypertension	EFO_0000319	Cardiovascular disease
CATG00000102520	chr8	58399138	58399139	rs1030431	EFO_0000319	cardiovascular disease	EFO_0000408	Other disease
CATG00000102559	chr10	3241815	3241816	rs2764980	EFO_0003888	attention deficit hyperactivity disorder	EFO_0000618	Neurological disorder
CATG00000102559	chr10	3241815	3241816	rs2764980	EFO_0004216	conduct disorder	EFO_0000618	Neurological disorder
CATG00000102881	chr10	3616727	3616728	rs705469	GO_0097327	response to antineoplastic agent	GO_0042493	Response to drug
CATG00000102977	chr8	79779234	79779235	rs6999859	EFO_0001663	prostate carcinoma	EFO_0000616	Cancer
CATG00000103151	chr8	89837077	89837078	rs10094579	EFO_0000384	crohn's disease	EFO_0000405	Digestive system disorder
CATG00000103151	chr8	89837077	89837078	rs10094579	EFO_0000676	psoriasis	EFO_0000540	Immune system disorder
CATG00000103151	chr8	89837077	89837078	rs10094579	EFO_0000729	ulcerative colitis	EFO_0000405	Digestive system disorder
CATG00000103151	chr8	89837077	89837078	rs10094579	EFO_0003898	ankylosing spondylitis	EFO_0000540	Immune system disorder
CATG00000103151	chr8	89837077	89837078	rs10094579	EFO_0004268	sclerosing cholangitis	EFO_0000405	Digestive system disorder
CATG00000103455	chr8	102535511	102535512	rs2033562	EFO_0004194	IgA glomerulonephritis	EFO_0000408	Other disease
CATG00000103552	chr10	4174671	4174672	rs76983293	EFO_0004242	obsessive-compulsive disorder	EFO_0000618	Neurological disorder
CATG00000103739	chr8	117614040	117614041	rs10100465	EFO_0001054	leprosy	EFO_0000408	Other disease
CATG00000103898	chr10	4677604	4677605	rs1391511	EFO_0003761	unipolar depression	EFO_0000618	Neurological disorder
CATG00000103898	chr10	4677604	4677605	rs1391511	EFO_0004537	neonatal systemic lupus erthematosus	EFO_0000540	Immune system disorder
CATG00000103898	chr10	4679279	4679280	rs7916170	EFO_0003761	unipolar depression	EFO_0000618	Neurological disorder
CATG00000103906	chr10	4688889	4688890	rs7080649	EFO_0003761	unipolar depression	EFO_0000618	Neurological disorder
CATG00000103955	chr10	4771019	4771020	rs1901632	EFO_0003761	unipolar depression	EFO_0000618	Neurological disorder
CATG00000104065	chr8	128150251	128150252	rs10956412	EFO_0004705	hypothyroidism	EFO_0000408	Other disease
CATG00000104066	chr8	128166844	128166845	rs13280095	EFO_0002690	systemic lupus erythematosus	EFO_0000540	Immune system disorder
CATG00000104069	chr8	128180025	128180026	rs2019960	EFO_0000183	hodgkins lymphoma	EFO_0000616	Cancer
CATG00000104069	chr8	128180025	128180026	rs2019960	EFO_0003885	multiple sclerosis	EFO_0000618	Neurological disorder
CATG00000104069	chr8	128192016	128192017	rs7017073	EFO_0000305	breast carcinoma	EFO_0000616	Cancer
CATG00000104069	chr8	128192327	128192328	rs11299600	EFO_1001929	selective IgA deficiency disease	EFO_0000540	Immune system disorder
CATG00000104122	chr8	130021250	130021251	rs16904191	EFO_0003821	migraine disorder	EFO_0000618	Neurological disorder
CATG00000104126	chr8	130284521	130284522	rs4733781	Orphanet_3389	tuberculosis	EFO_0000408	Other disease
CATG00000104192	chr8	133337863	133337864	rs4736655	EFO_0000270	asthma	EFO_0000408	Other disease
CATG00000104367	chr10	6066377	6066378	rs10795791	EFO_0000685	rheumatoid arthritis	EFO_0000540	Immune system disorder
CATG00000104367	chr10	6066377	6066378	rs10795791	EFO_0001359	type i diabetes mellitus	EFO_0000540	Immune system disorder
CATG00000104367	chr10	6066476	6066477	rs4147359	EFO_0004268	sclerosing cholangitis	EFO_0000405	Digestive system disorder
CATG00000104504	chr9	804231	804232	rs7030354	EFO_0000731	uterine fibroid	EFO_0000616	Cancer
CATG00000104609	chr9	5440589	5440590	rs10739076	EFO_0000660	polycystic ovary syndrome	EFO_0000408	Other disease
CATG00000104631	chr9	6534080	6534081	rs55933544	EFO_0000637	osteosarcoma	EFO_0000616	Cancer
CATG00000104674	chr9	9261737	9261738	rs4626664	EFO_0004270	restless legs syndrome	EFO_0000618	Neurological disorder
CATG00000104808	chr9	16414508	16414509	rs76780579	EFO_0000270	asthma	EFO_0000408	Other disease
CATG00000104808	chr9	16414758	16414759	rs16934621	EFO_1002006	treatment-resistant hypertension	EFO_0000319	Cardiovascular disease
CATG00000106022	chr9	87416754	87416755	rs1806864	EFO_0000677	mental or behavioural disorder	EFO_0000618	Neurological disorder
CATG00000106063	chr9	88925144	88925145	rs1875620	GO_0036273	response to statin	GO_0042493	Response to drug
CATG00000106534	chr9	106298549	106298550	rs10739221	EFO_0000389	cutaneous melanoma	EFO_0000616	Cancer
CATG00000106534	chr9	106298549	106298550	rs10739221	EFO_0000756	melanoma	EFO_0000616	Cancer
CATG00000106964	chr9	120933004	120933005	rs10739580	EFO_0000685	rheumatoid arthritis	EFO_0000540	Immune system disorder
CATG00000107468	chr9	761623	761624	rs10815621	EFO_0003767	inflammatory bowel disease	EFO_0000405	Digestive system disorder
CATG00000107469	chr9	804231	804232	rs7030354	EFO_0000731	uterine fibroid	EFO_0000616	Cancer
CATG00000107551	chr9	4981601	4981602	rs75900472	EFO_0000384	crohn's disease	EFO_0000405	Digestive system disorder
CATG00000107551	chr9	4981601	4981602	rs75900472	EFO_0000729	ulcerative colitis	EFO_0000405	Digestive system disorder
CATG00000107551	chr9	4981601	4981602	rs75900472	EFO_0003767	inflammatory bowel disease	EFO_0000405	Digestive system disorder
CATG00000107551	chr9	4981602	4981603	rs10758669	EFO_0000384	crohn's disease	EFO_0000405	Digestive system disorder
CATG00000107551	chr9	4981602	4981603	rs10758669	EFO_0000676	psoriasis	EFO_0000540	Immune system disorder
CATG00000107551	chr9	4981602	4981603	rs10758669	EFO_0000729	ulcerative colitis	EFO_0000405	Digestive system disorder
CATG00000107551	chr9	4981602	4981603	rs10758669	EFO_0003767	inflammatory bowel disease	EFO_0000405	Digestive system disorder
CATG00000107551	chr9	4981602	4981603	rs10758669	EFO_0003898	ankylosing spondylitis	EFO_0000540	Immune system disorder
CATG00000107551	chr9	4981602	4981603	rs10758669	EFO_0004268	sclerosing cholangitis	EFO_0000405	Digestive system disorder
CATG00000107551	chr9	4981866	4981867	rs36051895	EFO_0000384	crohn's disease	EFO_0000405	Digestive system disorder
CATG00000107551	chr9	4981866	4981867	rs36051895	EFO_0000676	psoriasis	EFO_0000540	Immune system disorder
CATG00000107551	chr9	4981866	4981867	rs36051895	EFO_0000729	ulcerative colitis	EFO_0000405	Digestive system disorder
CATG00000107551	chr9	4981866	4981867	rs36051895	EFO_0001060	celiac disease	EFO_0000405	Digestive system disorder
CATG00000107551	chr9	4981866	4981867	rs36051895	EFO_0001359	type i diabetes mellitus	EFO_0000540	Immune system disorder
CATG00000107551	chr9	4981866	4981867	rs36051895	EFO_0002609	chronic childhood arthritis	EFO_0000540	Immune system disorder
CATG00000107551	chr9	4981866	4981867	rs36051895	EFO_0002690	systemic lupus erythematosus	EFO_0000540	Immune system disorder
CATG00000107551	chr9	4981866	4981867	rs36051895	EFO_0003898	ankylosing spondylitis	EFO_0000540	Immune system disorder
CATG00000107551	chr9	4981866	4981867	rs36051895	EFO_0005140	autoimmune disease	EFO_0000540	Immune system disorder
CATG00000107551	chr9	4981866	4981867	rs36051895	EFO_0006812	autoimmune thyroid disease	EFO_0000540	Immune system disorder
CATG00000107551	chr9	4981866	4981867	rs36051895	Orphanet_1572	common variable immunodeficiency	EFO_0000540	Immune system disorder
CATG00000107551	chr9	4984530	4984531	rs1887428	EFO_0002690	systemic lupus erythematosus	EFO_0000540	Immune system disorder
CATG00000107824	chr9	16135144	16135145	rs12350582	EFO_0003870	brain aneurysm	EFO_0000319	Cardiovascular disease
CATG00000107866	chr10	20610679	20610680	rs2359536	EFO_0004265	peripheral arterial disease	EFO_0000319	Cardiovascular disease
CATG00000107866	chr10	20610679	20610680	rs2359536	EFO_1000478	pituitary gland adenoma	EFO_0000616	Cancer
CATG00000108454	chr9	70479619	70479620	rs963265	EFO_0003821	migraine disorder	EFO_0000618	Neurological disorder
CATG00000108619	chr1	35213586	35213587	rs60037734	EFO_0000692	schizophrenia	EFO_0000618	Neurological disorder
CATG00000108949	chr9	88989090	88989091	rs7043095	EFO_0003888	attention deficit hyperactivity disorder	EFO_0000618	Neurological disorder
CATG00000109121	chr9	96167968	96167969	rs9785234	EFO_0003884	chronic kidney disease	EFO_0000408	Other disease
CATG00000109155	chr9	97784109	97784110	rs925488	EFO_0009189	hyperthyroidism	EFO_0000408	Other disease
CATG00000109155	chr9	97784318	97784319	rs925489	EFO_0004705	hypothyroidism	EFO_0000408	Other disease
CATG00000109155	chr9	97793827	97793828	rs965513	EFO_0002892	thyroid carcinoma	EFO_0000616	Cancer
CATG00000109420	chr9	108774076	108774077	rs140993796	GO_0097366	response to bronchodilator	GO_0042493	Response to drug
CATG00000109541	chr9	114143263	114143264	rs4979341	EFO_0004616	osteoarthritis of the knee	EFO_0000408	Other disease
CATG00000109541	chr9	114143263	114143264	rs4979341	EFO_1000786	osteoarthritis of the hip	EFO_0000408	Other disease
CATG00000109643	chr9	119426326	119426327	rs10739537	EFO_0000685	rheumatoid arthritis	EFO_0000540	Immune system disorder
CATG00000109643	chr9	119426326	119426327	rs10739537	EFO_0004653	response to tnf antagonist	GO_0042493	Response to drug
CATG00000110354	chr10	30028144	30028145	rs9337951	EFO_0000378	coronary artery disease	EFO_0000319	Cardiovascular disease
CATG00000112543	chrX	134188574	134188575	rs765132	EFO_0004653	response to tnf antagonist	GO_0042493	Response to drug
CATG00000114756	chrX	153982797	153982798	rs13397	EFO_0000685	rheumatoid arthritis	EFO_0000540	Immune system disorder
CATG00000114756	chrX	153982797	153982798	rs13397	EFO_0001060	celiac disease	EFO_0000405	Digestive system disorder
CATG00000115553	chr10	70604089	70604090	rs35401316	EFO_0000707	squamous cell carcinoma	EFO_0000616	Cancer
CATG00000115553	chr10	70604089	70604090	rs35401316	EFO_0004193	basal cell carcinoma	EFO_0000616	Cancer
CATG00000115724	chr1	37990434	37990435	rs4072980	EFO_0000378	coronary artery disease	EFO_0000319	Cardiovascular disease
CATG00000115724	chr1	37995647	37995648	rs61776719	EFO_0000378	coronary artery disease	EFO_0000319	Cardiovascular disease
CATG00000115777	chr10	81531934	81531935	rs72809865	EFO_0003884	chronic kidney disease	EFO_0000408	Other disease
CATG00000115777	chr10	81531934	81531935	rs72809865	EFO_0004996	type 1 diabetes nephropathy	EFO_0000589	Metabolic disorder
CATG00000116100	chr10	96588838	96588839	rs7071044	EFO_0005423	adolescent idiopathic scoliosis	EFO_0000408	Other disease
CATG00000116182	chr10	100186276	100186277	rs28372851	EFO_0000708	squamous cell lung carcinoma	EFO_0000616	Cancer
CATG00000116275	chr10	102981826	102981827	rs55833108	EFO_0000692	schizophrenia	EFO_0000618	Neurological disorder
CATG00000116352	chr10	106677881	106677882	rs821931	EFO_0000220	acute lymphoblastic leukemia	EFO_0000616	Cancer
CATG00000116352	chr10	106677881	106677882	rs821931	EFO_0004881	asparaginase hypersensitivity	GO_0042493	Response to drug
CATG00000116370	chr10	108675280	108675281	rs4244274	EFO_0005782	age-related hearing impairment	EFO_0000618	Neurological disorder
CATG00000116806	chr10	126084807	126084808	rs1278352	EFO_0003888	attention deficit hyperactivity disorder	EFO_0000618	Neurological disorder
CATG00000117050	chr1	42036610	42036611	rs1642645	EFO_0005938	congenital left-sided heart lesions	EFO_0000319	Cardiovascular disease
CATG00000117623	chr10	23061174	23061175	rs3858207	EFO_1000649	estrogen receptor positive breast cancer	EFO_0000616	Cancer
CATG00000117923	chr1	4608610	4608611	rs3896439	EFO_0003819	dental caries	EFO_0000408	Other disease
CATG00000117927	chr10	43073439	43073440	rs2505994	Orphanet_388	Hirschsprung disease	EFO_0000405	Digestive system disorder
CATG00000117927	chr10	43075477	43075478	rs2505998	Orphanet_388	Hirschsprung disease	EFO_0000405	Digestive system disorder
CATG00000118093	chr10	52437013	52437014	rs1194716	Orphanet_3389	tuberculosis	EFO_0000408	Other disease
CATG00000118093	chr10	52438832	52438833	rs1194709	Orphanet_3389	tuberculosis	EFO_0000408	Other disease
CATG00000118309	chr10	62745326	62745327	rs117846724	EFO_0002690	systemic lupus erythematosus	EFO_0000540	Immune system disorder
HUADI00000444	chr10	122459759	122459760	rs3793917	EFO_0001365	age-related macular degeneration	EFO_0000618	Neurological disorder
HUADI00000689	chr12	92386298	92386299	rs11106530	EFO_0001378	multiple myeloma	EFO_0000616	Cancer
HUADI00000689	chr12	92386298	92386299	rs11106530	EFO_0009130	clostridium difficile infection	EFO_0000408	Other disease
HUADI00001362	chr2	1773378	1773379	rs6735179	GO_0097334	response to perphenazine	GO_0042493	Response to drug
HUADI00001362	chr2	1781887	1781888	rs2059413	EFO_0000717	systemic scleroderma	EFO_0000540	Immune system disorder
HUADI00001470	chr2	65293011	65293012	rs1039766	EFO_0000571	lung adenocarcinoma	EFO_0000616	Cancer
HUADI00001470	chr2	65293011	65293012	rs1039766	EFO_0001071	lung carcinoma	EFO_0000616	Cancer
HUADI00001531	chr2	127120856	127120857	rs4663099	EFO_0000249	Alzheimers disease	EFO_0000618	Neurological disorder
HUADI00001796	chr22	38080269	38080270	rs8135665	EFO_0001365	age-related macular degeneration	EFO_0000618	Neurological disorder
HUADI00001796	chr22	38080269	38080270	rs8135665	EFO_0004683	wet macular degeneration	EFO_0000618	Neurological disorder
HUADI00001796	chr22	38080269	38080270	rs8135665	EFO_1001492	atrophic macular degeneration	EFO_0000618	Neurological disorder
HUADI00001827	chr3	16882947	16882948	rs2278609	EFO_0003761	unipolar depression	EFO_0000618	Neurological disorder
HUADI00001827	chr3	16882947	16882948	rs2278609	EFO_0004247	mood disorder	EFO_0000618	Neurological disorder
HUADI00001917	chr3	118646010	118646011	rs9867490	EFO_0004252	nasopharyngeal neoplasm	EFO_0000616	Cancer
HUADI00002096	chr4	99383388	99383389	rs1372680	EFO_0003829	alcohol dependence	EFO_0000618	Neurological disorder
HUADI00002595	chr7	28189423	28189424	rs550448	EFO_0001359	type i diabetes mellitus	EFO_0000540	Immune system disorder
HUADI00002879	chr8	128178298	128178299	rs12156002	EFO_0002690	systemic lupus erythematosus	EFO_0000540	Immune system disorder
HUADI00002888	chr8	143640250	143640251	rs111960002	EFO_0000708	squamous cell lung carcinoma	EFO_0000616	Cancer
HUADI00003103	chrX	106893680	106893681	rs5962770	EFO_1002013	alcoholic pancreatitis	EFO_0000405	Digestive system disorder
