# Supplementary material for: Multidimensional conservation analysis decodes the expression of conserved long noncoding RNAs
Source: Life Sci Alliance. 2023 Apr 5;6(6):e202302002. doi: 10.26508/lsa.202302002 (PMC10078953; doi:10.26508/lsa.202302002)
Supplement: Supplementary file 5 [file LSA-2023-02002_TableS5.xlsx]

## Sheet: Sheet1
Table S5. Disease annotation of conserved lncRNAs by the expression quantitative trait loci
EnsemblID	Chr	Start	End	RSID	TraitID	TraitTerm	ParentID	ParentTerm
ENSG00000099869	chr11	2148913	2148914	rs1004446	EFO_0001359	type i diabetes mellitus	EFO_0000540	Immune system disorder
ENSG00000099869	chr11	2160994	2160995	rs689	EFO_0001359	type i diabetes mellitus	EFO_0000540	Immune system disorder
ENSG00000099869	chr11	2160994	2160995	rs689	EFO_0001360	type ii diabetes mellitus	EFO_0000589	Metabolic disorder
ENSG00000099869	chr11	2160994	2160995	rs689	EFO_0009706	latent autoimmune diabetes in adults	EFO_0000540	Immune system disorder
ENSG00000162888	chr1	206481989	206481990	rs41298997	EFO_0000676	psoriasis	EFO_0000540	Immune system disorder
ENSG00000172965	chr2	111630961	111630962	rs4848612	EFO_0003785	allergy	EFO_0000540	Immune system disorder
ENSG00000175061	chr17	16342702	16342703	rs7477	EFO_0000253	amyotrophic lateral sclerosis	EFO_0000618	Neurological disorder
ENSG00000177410	chr20	48856501	48856502	rs2145839	EFO_0005423	adolescent idiopathic scoliosis	EFO_0000408	Other disease
ENSG00000177410	chr20	49133840	49133841	rs6066975	EFO_0003761	unipolar depression	EFO_0000618	Neurological disorder
ENSG00000186235	chr2	238242174	238242175	rs4663866	EFO_0000555	irritable bowel syndrome	EFO_0000405	Digestive system disorder
ENSG00000187185	chr16	58220544	58220545	rs2550374	EFO_1001486	primary biliary cirrhosis	EFO_0000405	Digestive system disorder
ENSG00000196167	chr11	111300984	111300985	rs3802842	EFO_0005842	colorectal cancer	EFO_0000405	Digestive system disorder
ENSG00000196167	chr11	111302186	111302187	rs6589219	EFO_0005842	colorectal cancer	EFO_0000405	Digestive system disorder
ENSG00000196167	chr11	111326133	111326134	rs7104791	EFO_0001060	celiac disease	EFO_0000405	Digestive system disorder
ENSG00000196167	chr11	111378886	111378887	rs7111520	EFO_0000183	hodgkins lymphoma	EFO_0000616	Cancer
ENSG00000196167	chr11	111404408	111404409	rs4938534	EFO_0004267	biliary liver cirrhosis	EFO_0000405	Digestive system disorder
ENSG00000196167	chr11	111404408	111404409	rs4938534	EFO_1001486	primary biliary cirrhosis	EFO_0000405	Digestive system disorder
ENSG00000197815	chr17	17669873	17669874	rs9904468	EFO_0003958	sunburn	EFO_0000408	Other disease
ENSG00000197815	chr17	17690139	17690140	rs9897596	EFO_0000378	coronary artery disease	EFO_0000319	Cardiovascular disease
ENSG00000197815	chr17	17750097	17750098	rs12945601	EFO_0001360	type ii diabetes mellitus	EFO_0000589	Metabolic disorder
ENSG00000197815	chr17	17751005	17751006	rs11656775	EFO_0001360	type ii diabetes mellitus	EFO_0000589	Metabolic disorder
ENSG00000197815	chr17	17807956	17807957	rs4925114	EFO_0000692	schizophrenia	EFO_0000618	Neurological disorder
ENSG00000197815	chr17	17811787	17811788	rs11868035	EFO_0002508	parkinson's disease	EFO_0000618	Neurological disorder
ENSG00000197815	chr17	18055088	18055089	rs8082590	EFO_0000692	schizophrenia	EFO_0000618	Neurological disorder
ENSG00000203706	chr1	209874273	209874274	rs1319435	EFO_0005423	adolescent idiopathic scoliosis	EFO_0000408	Other disease
ENSG00000203706	chr1	210024924	210024925	rs170557	EFO_0004192	alopecia areata	EFO_0000408	Other disease
ENSG00000203706	chr1	210174645	210174646	rs2485892	EFO_0000289	bipolar disorder	EFO_0000618	Neurological disorder
ENSG00000203706	chr1	210262765	210262766	rs12023563	Orphanet_30391	biliary atresia	EFO_0000405	Digestive system disorder
ENSG00000203706	chr1	210295654	210295655	rs60154123	EFO_0000378	coronary artery disease	EFO_0000319	Cardiovascular disease
ENSG00000203706	chr1	210300277	210300278	rs116161686	EFO_0000378	coronary artery disease	EFO_0000319	Cardiovascular disease
ENSG00000203709	chr1	207756858	207756859	rs2724384	EFO_0004645	response to vaccine	GO_0042493	Response to drug
ENSG00000203709	chr1	207767846	207767847	rs2724374	EFO_0004645	response to vaccine	GO_0042493	Response to drug
ENSG00000203709	chr1	207803738	207803739	rs7523273	EFO_0000692	schizophrenia	EFO_0000618	Neurological disorder
ENSG00000203709	chr1	207817864	207817865	rs4844392	EFO_0009363	chronic central serous retinopathy	EFO_0000408	Other disease
ENSG00000203709	chr1	207844729	207844730	rs10863593	EFO_0000692	schizophrenia	EFO_0000618	Neurological disorder
ENSG00000203709	chr1	207852581	207852582	rs6669384	EFO_0004645	response to vaccine	GO_0042493	Response to drug
ENSG00000203875	chr6	85982222	85982223	rs1577917	GO_0097338	response to clozapine	GO_0042493	Response to drug
ENSG00000205930	chr21	32553221	32553222	rs11088226	EFO_0000217	gastritis	EFO_0000405	Digestive system disorder
ENSG00000223392	chr13	95493125	95493126	rs35058679	EFO_0000692	schizophrenia	EFO_0000618	Neurological disorder
ENSG00000223392	chr13	96365294	96365295	rs7989336	EFO_0001073	obesity	EFO_0000589	Metabolic disorder
ENSG00000223768	chr21	45279862	45279863	rs4819052	EFO_0001360	type ii diabetes mellitus	EFO_0000589	Metabolic disorder
ENSG00000223855	chr7	493715	493716	rs9691699	Orphanet_79364	Alopecia	EFO_0000408	Other disease
ENSG00000223855	chr7	524392	524393	rs9801230	Orphanet_79364	Alopecia	EFO_0000408	Other disease
ENSG00000223855	chr7	524459	524460	rs9801466	Orphanet_79364	Alopecia	EFO_0000408	Other disease
ENSG00000223855	chr7	526311	526312	rs9330381	Orphanet_79364	Alopecia	EFO_0000408	Other disease
ENSG00000224043	chr2	134722410	134722411	rs6723108	EFO_0001360	type ii diabetes mellitus	EFO_0000589	Metabolic disorder
ENSG00000224043	chr2	134782397	134782398	rs6430538	EFO_0002508	parkinson's disease	EFO_0000618	Neurological disorder
ENSG00000224043	chr2	134875411	134875412	rs4954192	EFO_0000270	asthma	EFO_0000408	Other disease
ENSG00000224152	chr2	159696082	159696083	rs11898293	EFO_0004705	hypothyroidism	EFO_0000408	Other disease
ENSG00000224165	chr2	24874775	24874776	rs13407913	EFO_0000384	crohn's disease	EFO_0000405	Digestive system disorder
ENSG00000224165	chr2	24874775	24874776	rs13407913	EFO_0000676	psoriasis	EFO_0000540	Immune system disorder
ENSG00000224165	chr2	24874775	24874776	rs13407913	EFO_0000729	ulcerative colitis	EFO_0000405	Digestive system disorder
ENSG00000224165	chr2	24874775	24874776	rs13407913	EFO_0003767	inflammatory bowel disease	EFO_0000405	Digestive system disorder
ENSG00000224165	chr2	24874775	24874776	rs13407913	EFO_0003898	ankylosing spondylitis	EFO_0000540	Immune system disorder
ENSG00000224165	chr2	24874775	24874776	rs13407913	EFO_0004268	sclerosing cholangitis	EFO_0000405	Digestive system disorder
ENSG00000224165	chr2	24896016	24896017	rs6545800	EFO_0003767	inflammatory bowel disease	EFO_0000405	Digestive system disorder
ENSG00000224165	chr2	24906604	24906605	rs6725517	EFO_0000305	breast carcinoma	EFO_0000616	Cancer
ENSG00000224165	chr2	24927427	24927428	rs10182181	EFO_0001073	obesity	EFO_0000589	Metabolic disorder
ENSG00000224165	chr2	24931117	24931118	rs6726261	EFO_0004252	nasopharyngeal neoplasm	EFO_0000616	Cancer
ENSG00000224165	chr2	25068670	25068671	rs1971136	EFO_0000305	breast carcinoma	EFO_0000616	Cancer
ENSG00000224165	chr2	25078886	25078887	rs478222	EFO_0001359	type i diabetes mellitus	EFO_0000540	Immune system disorder
ENSG00000224189	chr2	176127051	176127052	rs2592394	EFO_0004265	peripheral arterial disease	EFO_0000319	Cardiovascular disease
ENSG00000224189	chr2	176151284	176151285	rs13418288	EFO_0004710	pelvic organ prolapse	EFO_0000408	Other disease
ENSG00000224189	chr2	176172583	176172584	rs711830	EFO_0001075	ovarian carcinoma	EFO_0000616	Cancer
ENSG00000224189	chr2	176172583	176172584	rs711830	EFO_0006462	ovarian mucinous adenocarcinoma	EFO_0000616	Cancer
ENSG00000224189	chr2	176172583	176172584	rs711830	EFO_1001516	ovarian serous carcinoma	EFO_0000616	Cancer
ENSG00000224189	chr2	176177905	176177906	rs2072590	EFO_0001075	ovarian carcinoma	EFO_0000616	Cancer
ENSG00000224189	chr2	176177905	176177906	rs2072590	Orphanet_398934	malignant epithelial tumor of ovary	EFO_0000616	Cancer
ENSG00000224189	chr2	176178498	176178499	rs6755777	EFO_0001075	ovarian carcinoma	EFO_0000616	Cancer
ENSG00000224189	chr2	176178498	176178499	rs6755777	EFO_0006462	ovarian mucinous adenocarcinoma	EFO_0000616	Cancer
ENSG00000224189	chr2	176178498	176178499	rs6755777	EFO_1001516	ovarian serous carcinoma	EFO_0000616	Cancer
ENSG00000224609	chr1	59224930	59224931	rs12402265	EFO_1000059	cervical artery dissection	EFO_0000319	Cardiovascular disease
ENSG00000224666	chr6	36383081	36383082	rs916287	EFO_0002690	systemic lupus erythematosus	EFO_0000540	Immune system disorder
ENSG00000224666	chr6	36387877	36387878	rs2234067	EFO_0000685	rheumatoid arthritis	EFO_0000540	Immune system disorder
ENSG00000224666	chr6	36407527	36407528	rs941816	EFO_0003885	multiple sclerosis	EFO_0000618	Neurological disorder
ENSG00000224738	chr17	58374461	58374462	rs2632512	EFO_0000712	stroke	EFO_0000319	Cardiovascular disease
ENSG00000224738	chr17	58378280	58378281	rs2680707	EFO_0000319	cardiovascular disease	EFO_0000408	Other disease
ENSG00000224738	chr17	58506844	58506845	rs2302189	EFO_0003819	dental caries	EFO_0000408	Other disease
ENSG00000224814	chr2	233688675	233688676	rs10173355	EFO_0000180	HIV-1 infection	EFO_0000408	Other disease
ENSG00000224814	chr2	233693545	233693546	rs2070959	EFO_0000195	metabolic syndrome	EFO_0000589	Metabolic disorder
ENSG00000224814	chr2	233693545	233693546	rs2070959	EFO_0004210	gallstones	EFO_0000405	Digestive system disorder
ENSG00000224814	chr2	233702448	233702449	rs17863787	EFO_0000180	HIV-1 infection	EFO_0000408	Other disease
ENSG00000224814	chr2	233702448	233702449	rs17863787	EFO_0000195	metabolic syndrome	EFO_0000589	Metabolic disorder
ENSG00000224814	chr2	233716976	233716977	rs1875263	EFO_0000180	HIV-1 infection	EFO_0000408	Other disease
ENSG00000224814	chr2	233735091	233735092	rs4477910	EFO_0000180	HIV-1 infection	EFO_0000408	Other disease
ENSG00000224814	chr2	233740656	233740657	rs17862875	EFO_0000764	HIV infection	EFO_0000408	Other disease
ENSG00000224814	chr2	233740656	233740657	rs17862875	EFO_0009279	response to tenofovir	GO_0042493	Response to drug
ENSG00000224814	chr2	233741916	233741917	rs34352510	EFO_0000764	HIV infection	EFO_0000408	Other disease
ENSG00000224814	chr2	233741916	233741917	rs34352510	EFO_0009279	response to tenofovir	GO_0042493	Response to drug
ENSG00000224814	chr2	233744071	233744072	rs17864701	EFO_0000764	HIV infection	EFO_0000408	Other disease
ENSG00000224814	chr2	233744071	233744072	rs17864701	EFO_0009279	response to tenofovir	GO_0042493	Response to drug
ENSG00000224814	chr2	233745803	233745804	rs11695484	EFO_0000764	HIV infection	EFO_0000408	Other disease
ENSG00000224814	chr2	233745803	233745804	rs11695484	EFO_0009279	response to tenofovir	GO_0042493	Response to drug
ENSG00000224814	chr2	233746667	233746668	rs4663969	EFO_0000180	HIV-1 infection	EFO_0000408	Other disease
ENSG00000224814	chr2	233747994	233747995	rs11888459	EFO_0000764	HIV infection	EFO_0000408	Other disease
ENSG00000224814	chr2	233747994	233747995	rs11888459	EFO_0009279	response to tenofovir	GO_0042493	Response to drug
ENSG00000224814	chr2	233749231	233749232	rs10178992	EFO_0000764	HIV infection	EFO_0000408	Other disease
ENSG00000224814	chr2	233749231	233749232	rs10178992	EFO_0009279	response to tenofovir	GO_0042493	Response to drug
ENSG00000224814	chr2	233749337	233749338	rs10179091	EFO_0000764	HIV infection	EFO_0000408	Other disease
ENSG00000224814	chr2	233749337	233749338	rs10179091	EFO_0009279	response to tenofovir	GO_0042493	Response to drug
ENSG00000224814	chr2	233749470	233749471	rs7604115	EFO_0000764	HIV infection	EFO_0000408	Other disease
ENSG00000224814	chr2	233749470	233749471	rs7604115	EFO_0009279	response to tenofovir	GO_0042493	Response to drug
ENSG00000224814	chr2	233750415	233750416	rs2885296	EFO_0000764	HIV infection	EFO_0000408	Other disease
ENSG00000224814	chr2	233750415	233750416	rs2885296	EFO_0009279	response to tenofovir	GO_0042493	Response to drug
ENSG00000224814	chr2	233755003	233755004	rs10929301	EFO_0000764	HIV infection	EFO_0000408	Other disease
ENSG00000224814	chr2	233755003	233755004	rs10929301	EFO_0009279	response to tenofovir	GO_0042493	Response to drug
ENSG00000224814	chr2	233755414	233755415	rs11673726	EFO_0000764	HIV infection	EFO_0000408	Other disease
ENSG00000224814	chr2	233755414	233755415	rs11673726	EFO_0009279	response to tenofovir	GO_0042493	Response to drug
ENSG00000224814	chr2	233755708	233755709	rs6747843	EFO_0000764	HIV infection	EFO_0000408	Other disease
ENSG00000224814	chr2	233755708	233755709	rs6747843	EFO_0009279	response to tenofovir	GO_0042493	Response to drug
ENSG00000224814	chr2	233756119	233756120	rs6714634	EFO_0000764	HIV infection	EFO_0000408	Other disease
ENSG00000224814	chr2	233756119	233756120	rs6714634	EFO_0009279	response to tenofovir	GO_0042493	Response to drug
ENSG00000224814	chr2	233757136	233757137	rs10929302	EFO_0000764	HIV infection	EFO_0000408	Other disease
ENSG00000224814	chr2	233757136	233757137	rs10929302	EFO_0009279	response to tenofovir	GO_0042493	Response to drug
ENSG00000224814	chr2	233758936	233758937	rs3755319	EFO_0000180	HIV-1 infection	EFO_0000408	Other disease
ENSG00000224814	chr2	233759924	233759925	rs887829	EFO_0000180	HIV-1 infection	EFO_0000408	Other disease
ENSG00000224814	chr2	233759924	233759925	rs887829	EFO_0000764	HIV infection	EFO_0000408	Other disease
ENSG00000224814	chr2	233759924	233759925	rs887829	EFO_0004799	cholelithiasis	EFO_0000405	Digestive system disorder
ENSG00000224814	chr2	233759924	233759925	rs887829	EFO_0009279	response to tenofovir	GO_0042493	Response to drug
ENSG00000224814	chr2	233759924	233759925	rs887829	Orphanet_232	sickle cell anemia	EFO_0000408	Other disease
ENSG00000224814	chr2	233763993	233763994	rs6742078	EFO_0000764	HIV infection	EFO_0000408	Other disease
ENSG00000224814	chr2	233763993	233763994	rs6742078	EFO_0009279	response to tenofovir	GO_0042493	Response to drug
ENSG00000224814	chr2	233764076	233764077	rs4148324	EFO_0000764	HIV infection	EFO_0000408	Other disease
ENSG00000224814	chr2	233764076	233764077	rs4148324	EFO_0009279	response to tenofovir	GO_0042493	Response to drug
ENSG00000224814	chr2	233764593	233764594	rs3771341	EFO_0000764	HIV infection	EFO_0000408	Other disease
ENSG00000224814	chr2	233764593	233764594	rs3771341	EFO_0009279	response to tenofovir	GO_0042493	Response to drug
ENSG00000224814	chr2	233764663	233764664	rs4148325	EFO_0000180	HIV-1 infection	EFO_0000408	Other disease
ENSG00000224814	chr2	233764663	233764664	rs4148325	EFO_0000195	metabolic syndrome	EFO_0000589	Metabolic disorder
ENSG00000224814	chr2	233764663	233764664	rs4148325	EFO_0000764	HIV infection	EFO_0000408	Other disease
ENSG00000224814	chr2	233764663	233764664	rs4148325	EFO_0001073	obesity	EFO_0000589	Metabolic disorder
ENSG00000224814	chr2	233764663	233764664	rs4148325	EFO_0009279	response to tenofovir	GO_0042493	Response to drug
ENSG00000224814	chr2	233765830	233765831	rs929596	EFO_0000180	HIV-1 infection	EFO_0000408	Other disease
ENSG00000224814	chr2	233765830	233765831	rs929596	EFO_0000195	metabolic syndrome	EFO_0000589	Metabolic disorder
ENSG00000224814	chr2	233765830	233765831	rs929596	EFO_0000764	HIV infection	EFO_0000408	Other disease
ENSG00000224814	chr2	233765830	233765831	rs929596	EFO_0009279	response to tenofovir	GO_0042493	Response to drug
ENSG00000224842	chr9	126605119	126605120	rs6478746	EFO_0000516	glaucoma	EFO_0000618	Neurological disorder
ENSG00000224842	chr9	126605119	126605120	rs6478746	EFO_0004190	open-angle glaucoma	EFO_0000618	Neurological disorder
ENSG00000224842	chr9	126615747	126615748	rs945686	EFO_0000516	glaucoma	EFO_0000618	Neurological disorder
ENSG00000224842	chr9	126620281	126620282	rs1536907	EFO_0004190	open-angle glaucoma	EFO_0000618	Neurological disorder
ENSG00000225056	chr20	23632100	23632101	rs911119	EFO_0003884	chronic kidney disease	EFO_0000408	Other disease
ENSG00000225056	chr20	23635832	23635833	rs35610040	EFO_0005672	acute coronary syndrome	EFO_0000319	Cardiovascular disease
ENSG00000225084	chr17	2214651	2214652	rs2281727	EFO_0001645	coronary heart disease	EFO_0000319	Cardiovascular disease
ENSG00000225084	chr17	2222311	2222312	rs1231206	EFO_0001645	coronary heart disease	EFO_0000319	Cardiovascular disease
ENSG00000225084	chr17	2223210	2223211	rs216172	EFO_0000378	coronary artery disease	EFO_0000319	Cardiovascular disease
ENSG00000225084	chr17	2223210	2223211	rs216172	EFO_0001645	coronary heart disease	EFO_0000319	Cardiovascular disease
ENSG00000225746	chr14	100907636	100907637	rs1950626	EFO_0004710	pelvic organ prolapse	EFO_0000408	Other disease
ENSG00000226363	chr2	176127051	176127052	rs2592394	EFO_0004265	peripheral arterial disease	EFO_0000319	Cardiovascular disease
ENSG00000226363	chr2	176151284	176151285	rs13418288	EFO_0004710	pelvic organ prolapse	EFO_0000408	Other disease
ENSG00000226363	chr2	176172583	176172584	rs711830	EFO_0001075	ovarian carcinoma	EFO_0000616	Cancer
ENSG00000226363	chr2	176172583	176172584	rs711830	EFO_0006462	ovarian mucinous adenocarcinoma	EFO_0000616	Cancer
ENSG00000226363	chr2	176172583	176172584	rs711830	EFO_1001516	ovarian serous carcinoma	EFO_0000616	Cancer
ENSG00000226363	chr2	176177905	176177906	rs2072590	EFO_0001075	ovarian carcinoma	EFO_0000616	Cancer
ENSG00000226363	chr2	176177905	176177906	rs2072590	Orphanet_398934	malignant epithelial tumor of ovary	EFO_0000616	Cancer
ENSG00000226363	chr2	176178498	176178499	rs6755777	EFO_0001075	ovarian carcinoma	EFO_0000616	Cancer
ENSG00000226363	chr2	176178498	176178499	rs6755777	EFO_0006462	ovarian mucinous adenocarcinoma	EFO_0000616	Cancer
ENSG00000226363	chr2	176178498	176178499	rs6755777	EFO_1001516	ovarian serous carcinoma	EFO_0000616	Cancer
ENSG00000227028	chr2	39720581	39720582	rs2716734	EFO_0001663	prostate carcinoma	EFO_0000616	Cancer
ENSG00000227028	chr2	39720581	39720582	rs2716734	EFO_0004234	erectile dysfunction	EFO_0000408	Other disease
ENSG00000227028	chr2	39954377	39954378	rs75847378	EFO_0000249	Alzheimers disease	EFO_0000618	Neurological disorder
ENSG00000227098	chr2	176833154	176833155	rs1819008	EFO_0004191	androgenetic alopecia	EFO_0000408	Other disease
ENSG00000227098	chr2	176833154	176833155	rs1819008	Orphanet_79364	Alopecia	EFO_0000408	Other disease
ENSG00000227811	chr1	111649500	111649501	rs494453	EFO_0003882	osteoporosis	EFO_0000408	Other disease
ENSG00000227811	chr1	111720204	111720205	rs488200	EFO_0000384	crohn's disease	EFO_0000405	Digestive system disorder
ENSG00000227954	chr6	133166301	133166302	rs799227	EFO_0005611	opioid dependence	EFO_0000618	Neurological disorder
ENSG00000227954	chr6	133383011	133383012	rs17062407	EFO_0000249	Alzheimers disease	EFO_0000618	Neurological disorder
ENSG00000227954	chr6	133543112	133543113	rs4895970	EFO_1001510	specific language impairment	EFO_0000618	Neurological disorder
ENSG00000227954	chr6	133838484	133838485	rs1966248	EFO_0000378	coronary artery disease	EFO_0000319	Cardiovascular disease
ENSG00000227954	chr6	133852013	133852014	rs12202017	EFO_0000378	coronary artery disease	EFO_0000319	Cardiovascular disease
ENSG00000227954	chr6	133863834	133863835	rs2105092	EFO_0000319	cardiovascular disease	EFO_0000408	Other disease
ENSG00000227954	chr6	133875536	133875537	rs12524865	EFO_0001645	coronary heart disease	EFO_0000319	Cardiovascular disease
ENSG00000227954	chr6	133888699	133888700	rs2327429	EFO_0000378	coronary artery disease	EFO_0000319	Cardiovascular disease
ENSG00000227954	chr6	133893387	133893388	rs12190287	EFO_0000712	stroke	EFO_0000319	Cardiovascular disease
ENSG00000227954	chr6	133893387	133893388	rs12190287	EFO_0001645	coronary heart disease	EFO_0000319	Cardiovascular disease
ENSG00000227954	chr6	133893387	133893388	rs12190287	EFO_0005524	large artery stroke	EFO_0000319	Cardiovascular disease
ENSG00000228060	chr1	39103899	39103900	rs2282231	EFO_0004265	peripheral arterial disease	EFO_0000319	Cardiovascular disease
ENSG00000228060	chr1	39265878	39265879	rs4660214	EFO_0004265	peripheral arterial disease	EFO_0000319	Cardiovascular disease
ENSG00000228060	chr1	39370145	39370146	rs2296172	EFO_0001360	type ii diabetes mellitus	EFO_0000589	Metabolic disorder
ENSG00000228060	chr1	39370145	39370146	rs2296172	EFO_0004265	peripheral arterial disease	EFO_0000319	Cardiovascular disease
ENSG00000228060	chr1	39447679	39447680	rs2296173	EFO_0001360	type ii diabetes mellitus	EFO_0000589	Metabolic disorder
ENSG00000228060	chr1	39524254	39524255	rs710913	EFO_0004265	peripheral arterial disease	EFO_0000319	Cardiovascular disease
ENSG00000228060	chr1	39529402	39529403	rs755249	EFO_0004265	peripheral arterial disease	EFO_0000319	Cardiovascular disease
ENSG00000228060	chr1	39570014	39570015	rs17513135	EFO_0001360	type ii diabetes mellitus	EFO_0000589	Metabolic disorder
ENSG00000228060	chr1	39570256	39570257	rs3768321	EFO_0001360	type ii diabetes mellitus	EFO_0000589	Metabolic disorder
ENSG00000228363	chr2	85589211	85589212	rs1254900	EFO_0005423	adolescent idiopathic scoliosis	EFO_0000408	Other disease
ENSG00000228412	chr6	19773699	19773700	rs6908034	EFO_0001065	endometriosis	EFO_0000408	Other disease
ENSG00000228412	chr6	19780778	19780779	rs113986290	EFO_0000729	ulcerative colitis	EFO_0000405	Digestive system disorder
ENSG00000228412	chr6	19785357	19785358	rs7739264	EFO_0001065	endometriosis	EFO_0000408	Other disease
ENSG00000228412	chr6	19790329	19790330	rs760794	EFO_0001065	endometriosis	EFO_0000408	Other disease
ENSG00000228412	chr6	19803537	19803538	rs6907340	EFO_0001065	endometriosis	EFO_0000408	Other disease
ENSG00000228412	chr6	19823007	19823008	rs7773456	EFO_0002690	systemic lupus erythematosus	EFO_0000540	Immune system disorder
ENSG00000228412	chr6	19823007	19823008	rs7773456	EFO_0005761	lupus nephritis	EFO_0000408	Other disease
ENSG00000228421	chr7	28974579	28974580	rs2018683	EFO_0003060	non-small cell lung carcinoma	EFO_0000616	Cancer
ENSG00000228421	chr7	28974579	28974580	rs2018683	EFO_0004829	response to irinotecan	GO_0042493	Response to drug
ENSG00000228452	chr1	42036610	42036611	rs1642645	EFO_0005938	congenital left-sided heart lesions	EFO_0000319	Cardiovascular disease
ENSG00000228452	chr1	42041342	42041343	rs12758407	EFO_0000319	cardiovascular disease	EFO_0000408	Other disease
ENSG00000228630	chr12	53925943	53925944	rs894734	GO_0097327	response to antineoplastic agent	GO_0042493	Response to drug
ENSG00000228630	chr12	53925943	53925944	rs894734	GO_0097329	response to antimetabolite	GO_0042493	Response to drug
ENSG00000228630	chr12	54047714	54047715	rs7134677	EFO_0000319	cardiovascular disease	EFO_0000408	Other disease
ENSG00000229122	chr2	27797290	27797291	rs12623170	EFO_0000692	schizophrenia	EFO_0000618	Neurological disorder
ENSG00000229240	chr10	10958376	10958377	rs62209	EFO_0000249	Alzheimers disease	EFO_0000618	Neurological disorder
ENSG00000229425	chr21	15417030	15417031	rs3765209	EFO_0005140	autoimmune disease	EFO_0000540	Immune system disorder
ENSG00000229425	chr21	15426267	15426268	rs2823272	EFO_0004705	hypothyroidism	EFO_0000408	Other disease
ENSG00000229425	chr21	15432901	15432902	rs1736135	EFO_0000384	crohn's disease	EFO_0000405	Digestive system disorder
ENSG00000229425	chr21	15432901	15432902	rs1736135	EFO_0000729	ulcerative colitis	EFO_0000405	Digestive system disorder
ENSG00000229425	chr21	15434390	15434391	rs1297258	EFO_0003767	inflammatory bowel disease	EFO_0000405	Digestive system disorder
ENSG00000229425	chr21	15440233	15440234	rs1736020	EFO_0000384	crohn's disease	EFO_0000405	Digestive system disorder
ENSG00000229425	chr21	15444732	15444733	rs1297265	EFO_0000729	ulcerative colitis	EFO_0000405	Digestive system disorder
ENSG00000229425	chr21	15445619	15445620	rs2823286	EFO_0000384	crohn's disease	EFO_0000405	Digestive system disorder
ENSG00000229425	chr21	15445619	15445620	rs2823286	EFO_0000729	ulcerative colitis	EFO_0000405	Digestive system disorder
ENSG00000229425	chr21	15445619	15445620	rs2823286	EFO_0003767	inflammatory bowel disease	EFO_0000405	Digestive system disorder
ENSG00000229425	chr21	15448569	15448570	rs2823288	EFO_0000384	crohn's disease	EFO_0000405	Digestive system disorder
ENSG00000229425	chr21	15448569	15448570	rs2823288	EFO_0000676	psoriasis	EFO_0000540	Immune system disorder
ENSG00000229425	chr21	15448569	15448570	rs2823288	EFO_0000729	ulcerative colitis	EFO_0000405	Digestive system disorder
ENSG00000229425	chr21	15448569	15448570	rs2823288	EFO_0003898	ankylosing spondylitis	EFO_0000540	Immune system disorder
ENSG00000229425	chr21	15448569	15448570	rs2823288	EFO_0004268	sclerosing cholangitis	EFO_0000405	Digestive system disorder
ENSG00000229847	chr10	117433642	117433643	rs758569	EFO_0006338	pit and fissure surface dental caries	EFO_0000408	Other disease
ENSG00000229847	chr10	117502854	117502855	rs2901157	EFO_0000305	breast carcinoma	EFO_0000616	Cancer
ENSG00000229901	chr1	41366625	41366626	rs10218712	EFO_0000692	schizophrenia	EFO_0000618	Neurological disorder
ENSG00000229901	chr1	41374150	41374151	rs4660531	EFO_0000289	bipolar disorder	EFO_0000618	Neurological disorder
ENSG00000229950	chr6	10414773	10414774	rs654351	EFO_0000708	squamous cell lung carcinoma	EFO_0000616	Cancer
ENSG00000230074	chr9	34743684	34743685	rs951005	EFO_0000685	rheumatoid arthritis	EFO_0000540	Immune system disorder
ENSG00000230461	chr1	213944747	213944748	rs340849	EFO_0000249	Alzheimers disease	EFO_0000618	Neurological disorder
ENSG00000230461	chr1	213951127	213951128	rs340841	EFO_0001360	type ii diabetes mellitus	EFO_0000589	Metabolic disorder
ENSG00000230461	chr1	213951784	213951785	rs17762192	EFO_0000180	HIV-1 infection	EFO_0000408	Other disease
ENSG00000230461	chr1	213974546	213974547	rs7529073	EFO_0000692	schizophrenia	EFO_0000618	Neurological disorder
ENSG00000230461	chr1	213981376	213981377	rs2075423	EFO_0001360	type ii diabetes mellitus	EFO_0000589	Metabolic disorder
ENSG00000230461	chr1	213985913	213985914	rs340874	EFO_0001360	type ii diabetes mellitus	EFO_0000589	Metabolic disorder
ENSG00000230910	chr6	68687705	68687706	rs2802684	EFO_0005423	adolescent idiopathic scoliosis	EFO_0000408	Other disease
ENSG00000230937	chr1	209467518	209467519	rs11119283	EFO_0005423	adolescent idiopathic scoliosis	EFO_0000408	Other disease
ENSG00000231160	chr4	38586832	38586833	rs11734570	EFO_0000384	crohn's disease	EFO_0000405	Digestive system disorder
ENSG00000231160	chr4	38586832	38586833	rs11734570	EFO_0003767	inflammatory bowel disease	EFO_0000405	Digestive system disorder
ENSG00000231249	chr3	4504140	4504141	rs304029	EFO_0000401	diabetic nephropathy	EFO_0000589	Metabolic disorder
ENSG00000231437	chr1	111873741	111873742	rs2788612	EFO_0001663	prostate carcinoma	EFO_0000616	Cancer
ENSG00000231621	chr2	197299806	197299807	rs1896857	EFO_0003829	alcohol dependence	EFO_0000618	Neurological disorder
ENSG00000231621	chr2	197301841	197301842	rs919433	EFO_0003870	brain aneurysm	EFO_0000319	Cardiovascular disease
ENSG00000231621	chr2	197301841	197301842	rs919433	EFO_0004214	abdominal aortic aneurysm	EFO_0000319	Cardiovascular disease
ENSG00000231621	chr2	197301841	197301842	rs919433	EFO_0004282	thoracic aortic aneurysm	EFO_0000319	Cardiovascular disease
ENSG00000231621	chr2	197417052	197417053	rs699319	EFO_0003761	unipolar depression	EFO_0000618	Neurological disorder
ENSG00000231621	chr2	197439853	197439854	rs6434928	EFO_0000692	schizophrenia	EFO_0000618	Neurological disorder
ENSG00000231621	chr2	197439853	197439854	rs6434928	EFO_0003756	autism spectrum disorder	EFO_0000618	Neurological disorder
ENSG00000231621	chr2	197766990	197766991	rs700651	EFO_0003870	brain aneurysm	EFO_0000319	Cardiovascular disease
ENSG00000232021	chr4	108125804	108125805	rs956237	EFO_0002690	systemic lupus erythematosus	EFO_0000540	Immune system disorder
ENSG00000232533	chr7	143412115	143412116	rs75045569	EFO_0000249	Alzheimers disease	EFO_0000618	Neurological disorder
ENSG00000232533	chr7	143413669	143413670	rs11771145	EFO_0000249	Alzheimers disease	EFO_0000618	Neurological disorder
ENSG00000232533	chr7	143418968	143418969	rs62472729	EFO_0000249	Alzheimers disease	EFO_0000618	Neurological disorder
ENSG00000232533	chr7	143427203	143427204	rs7805776	EFO_0000249	Alzheimers disease	EFO_0000618	Neurological disorder
ENSG00000232860	chr1	183580622	183580623	rs10911363	EFO_0002690	systemic lupus erythematosus	EFO_0000540	Immune system disorder
ENSG00000233101	chr17	47612985	47612986	rs12943464	EFO_0000384	crohn's disease	EFO_0000405	Digestive system disorder
ENSG00000233101	chr17	47612985	47612986	rs12943464	EFO_0000676	psoriasis	EFO_0000540	Immune system disorder
ENSG00000233101	chr17	47612985	47612986	rs12943464	EFO_0000729	ulcerative colitis	EFO_0000405	Digestive system disorder
ENSG00000233101	chr17	47612985	47612986	rs12943464	EFO_0003898	ankylosing spondylitis	EFO_0000540	Immune system disorder
ENSG00000233101	chr17	47612985	47612986	rs12943464	EFO_0004268	sclerosing cholangitis	EFO_0000405	Digestive system disorder
ENSG00000233175	chr17	45259320	45259321	rs4247364	EFO_0000684	respiratory system disease	EFO_0000408	Other disease
ENSG00000233175	chr17	45325639	45325640	rs4792814	EFO_0003885	multiple sclerosis	EFO_0000618	Neurological disorder
ENSG00000233175	chr17	45777289	45777290	rs34186148	EFO_0003761	unipolar depression	EFO_0000618	Neurological disorder
ENSG00000233175	chr17	45777289	45777290	rs34186148	EFO_0004247	mood disorder	EFO_0000618	Neurological disorder
ENSG00000233175	chr17	45839770	45839771	rs242947	EFO_0003761	unipolar depression	EFO_0000618	Neurological disorder
ENSG00000233175	chr17	45839770	45839771	rs242947	EFO_0004247	mood disorder	EFO_0000618	Neurological disorder
ENSG00000233184	chr1	100941963	100941964	rs11581062	EFO_0003885	multiple sclerosis	EFO_0000618	Neurological disorder
ENSG00000233184	chr1	101000498	101000499	rs11583043	EFO_0000729	ulcerative colitis	EFO_0000405	Digestive system disorder
ENSG00000233184	chr1	101000498	101000499	rs11583043	EFO_0003767	inflammatory bowel disease	EFO_0000405	Digestive system disorder
ENSG00000233360	chr22	37586005	37586006	rs12157904	EFO_0006329	response to citalopram	GO_0042493	Response to drug
ENSG00000233360	chr22	37586005	37586006	rs12157904	EFO_0006330	response to buspirone	GO_0042493	Response to drug
ENSG00000233360	chr22	37586005	37586006	rs12157904	GO_0036276	response to antidepressant	GO_0042493	Response to drug
ENSG00000233360	chr22	37675036	37675037	rs4820294	EFO_0000180	HIV-1 infection	EFO_0000408	Other disease
ENSG00000233429	chr7	26612673	26612674	rs60466238	EFO_0000378	coronary artery disease	EFO_0000319	Cardiovascular disease
ENSG00000233429	chr7	26612673	26612674	rs60466238	EFO_0003761	unipolar depression	EFO_0000618	Neurological disorder
ENSG00000233429	chr7	26702535	26702536	rs7795074	EFO_0002690	systemic lupus erythematosus	EFO_0000540	Immune system disorder
ENSG00000233429	chr7	26975369	26975370	rs706015	EFO_0003885	multiple sclerosis	EFO_0000618	Neurological disorder
ENSG00000233429	chr7	27119517	27119518	rs6969780	EFO_0000537	hypertension	EFO_0000319	Cardiovascular disease
ENSG00000233429	chr7	27128971	27128972	rs1801085	EFO_0004209	hypospadias	EFO_0000408	Other disease
ENSG00000233429	chr7	27192143	27192144	rs4722672	EFO_0000729	ulcerative colitis	EFO_0000405	Digestive system disorder
ENSG00000233452	chr6	147209945	147209946	rs2786189	Orphanet_70589	bronchopulmonary dysplasia	EFO_0000408	Other disease
ENSG00000233452	chr6	147379997	147379998	rs9373523	Orphanet_3389	tuberculosis	EFO_0000408	Other disease
ENSG00000234741	chr1	173237158	173237159	rs76413021	EFO_0002690	systemic lupus erythematosus	EFO_0000540	Immune system disorder
ENSG00000234753	chr6	41568689	41568690	rs1983891	EFO_0001663	prostate carcinoma	EFO_0000616	Cancer
ENSG00000235280	chr13	112977466	112977467	rs1317507	EFO_0000378	coronary artery disease	EFO_0000319	Cardiovascular disease
ENSG00000235280	chr13	112981842	112981843	rs9549328	EFO_0000319	cardiovascular disease	EFO_0000408	Other disease
ENSG00000235280	chr13	113004794	113004795	rs4907479	EFO_0000292	bladder carcinoma	EFO_0000616	Cancer
ENSG00000235280	chr13	113005392	113005393	rs12019546	EFO_0000378	coronary artery disease	EFO_0000319	Cardiovascular disease
ENSG00000235531	chr8	71815046	71815047	rs7822863	EFO_0005423	adolescent idiopathic scoliosis	EFO_0000408	Other disease
ENSG00000236107	chr2	165957215	165957216	rs74338693	EFO_0000692	schizophrenia	EFO_0000618	Neurological disorder
ENSG00000236107	chr2	166038556	166038557	rs6732655	EFO_0000474	epilepsy	EFO_0000618	Neurological disorder
ENSG00000236107	chr2	166142257	166142258	rs6432877	EFO_0000474	epilepsy	EFO_0000618	Neurological disorder
ENSG00000236107	chr2	166144333	166144334	rs2212656	EFO_0004263	partial epilepsy	EFO_0000618	Neurological disorder
ENSG00000236263	chr1	155192276	155192277	rs4072037	EFO_0000178	gastric carcinoma	EFO_0000405	Digestive system disorder
ENSG00000236263	chr1	155208991	155208992	rs760077	EFO_0000178	gastric carcinoma	EFO_0000405	Digestive system disorder
ENSG00000236263	chr1	155212052	155212053	rs2974935	EFO_0000305	breast carcinoma	EFO_0000616	Cancer
ENSG00000236263	chr1	155212052	155212053	rs2974935	EFO_0000571	lung adenocarcinoma	EFO_0000616	Cancer
ENSG00000236263	chr1	155212052	155212053	rs2974935	EFO_0000708	squamous cell lung carcinoma	EFO_0000616	Cancer
ENSG00000236263	chr1	155212052	155212053	rs2974935	EFO_0001071	lung carcinoma	EFO_0000616	Cancer
ENSG00000236263	chr1	155212052	155212053	rs2974935	EFO_0001075	ovarian carcinoma	EFO_0000616	Cancer
ENSG00000236263	chr1	155212052	155212053	rs2974935	EFO_0001663	prostate carcinoma	EFO_0000616	Cancer
ENSG00000236263	chr1	155212052	155212053	rs2974935	EFO_0005842	colorectal cancer	EFO_0000405	Digestive system disorder
ENSG00000236263	chr1	155212052	155212053	rs2974935	EFO_1000650	estrogen receptor negative breast cancer	EFO_0000616	Cancer
ENSG00000236263	chr1	155212052	155212053	rs2974935	EFO_1001515	ovarian endometrioid carcinoma	EFO_0000616	Cancer
ENSG00000236263	chr1	155212052	155212053	rs2974935	EFO_1001516	ovarian serous carcinoma	EFO_0000616	Cancer
ENSG00000236263	chr1	155212373	155212374	rs2075570	EFO_0000305	breast carcinoma	EFO_0000616	Cancer
ENSG00000236263	chr1	155212373	155212374	rs2075570	EFO_0000571	lung adenocarcinoma	EFO_0000616	Cancer
ENSG00000236263	chr1	155212373	155212374	rs2075570	EFO_0000708	squamous cell lung carcinoma	EFO_0000616	Cancer
ENSG00000236263	chr1	155212373	155212374	rs2075570	EFO_0001071	lung carcinoma	EFO_0000616	Cancer
ENSG00000236263	chr1	155212373	155212374	rs2075570	EFO_0001075	ovarian carcinoma	EFO_0000616	Cancer
ENSG00000236263	chr1	155212373	155212374	rs2075570	EFO_0001663	prostate carcinoma	EFO_0000616	Cancer
ENSG00000236263	chr1	155212373	155212374	rs2075570	EFO_0005842	colorectal cancer	EFO_0000405	Digestive system disorder
ENSG00000236263	chr1	155212373	155212374	rs2075570	EFO_1000650	estrogen receptor negative breast cancer	EFO_0000616	Cancer
ENSG00000236263	chr1	155212373	155212374	rs2075570	EFO_1001515	ovarian endometrioid carcinoma	EFO_0000616	Cancer
ENSG00000236263	chr1	155212373	155212374	rs2075570	EFO_1001516	ovarian serous carcinoma	EFO_0000616	Cancer
ENSG00000236263	chr1	155216951	155216952	rs1057941	EFO_0000178	gastric carcinoma	EFO_0000405	Digestive system disorder
ENSG00000236263	chr1	155216951	155216952	rs1057941	EFO_0000305	breast carcinoma	EFO_0000616	Cancer
ENSG00000236263	chr1	155216951	155216952	rs1057941	EFO_0000571	lung adenocarcinoma	EFO_0000616	Cancer
ENSG00000236263	chr1	155216951	155216952	rs1057941	EFO_0000708	squamous cell lung carcinoma	EFO_0000616	Cancer
ENSG00000236263	chr1	155216951	155216952	rs1057941	EFO_0001071	lung carcinoma	EFO_0000616	Cancer
ENSG00000236263	chr1	155216951	155216952	rs1057941	EFO_0001075	ovarian carcinoma	EFO_0000616	Cancer
ENSG00000236263	chr1	155216951	155216952	rs1057941	EFO_0001663	prostate carcinoma	EFO_0000616	Cancer
ENSG00000236263	chr1	155216951	155216952	rs1057941	EFO_0005842	colorectal cancer	EFO_0000405	Digestive system disorder
ENSG00000236263	chr1	155216951	155216952	rs1057941	EFO_1000650	estrogen receptor negative breast cancer	EFO_0000616	Cancer
ENSG00000236263	chr1	155216951	155216952	rs1057941	EFO_1001515	ovarian endometrioid carcinoma	EFO_0000616	Cancer
ENSG00000236263	chr1	155216951	155216952	rs1057941	EFO_1001516	ovarian serous carcinoma	EFO_0000616	Cancer
ENSG00000236263	chr1	155906822	155906823	rs3856261	EFO_0000692	schizophrenia	EFO_0000618	Neurological disorder
ENSG00000237036	chr10	31207045	31207046	rs1250307	EFO_0004994	lumbar disc degeneration	EFO_0000408	Other disease
ENSG00000237036	chr10	31223169	31223170	rs2484992	EFO_0004994	lumbar disc degeneration	EFO_0000408	Other disease
ENSG00000237036	chr10	31226203	31226204	rs2484990	EFO_0004994	lumbar disc degeneration	EFO_0000408	Other disease
ENSG00000237062	chr9	106581778	106581779	rs4335177	EFO_0000692	schizophrenia	EFO_0000618	Neurological disorder
ENSG00000237062	chr9	106581778	106581779	rs4335177	EFO_0007925	response to paliperidone	GO_0042493	Response to drug
ENSG00000237125	chr4	173526198	173526199	rs10520260	EFO_0000275	atrial fibrillation	EFO_0000319	Cardiovascular disease
ENSG00000237187	chr5	93128710	93128711	rs12519773	EFO_0003821	migraine disorder	EFO_0000618	Neurological disorder
ENSG00000237298	chr2	178524267	178524268	rs16866369	EFO_0001360	type ii diabetes mellitus	EFO_0000589	Metabolic disorder
ENSG00000237380	chr2	176361439	176361440	rs34769088	Orphanet_79364	Alopecia	EFO_0000408	Other disease
ENSG00000237505	chr1	88685915	88685916	rs950037	EFO_0000378	coronary artery disease	EFO_0000319	Cardiovascular disease
ENSG00000237505	chr1	88897581	88897582	rs6679817	EFO_0000319	cardiovascular disease	EFO_0000408	Other disease
ENSG00000237773	chr7	17014722	17014723	rs3944100	EFO_0001071	lung carcinoma	EFO_0000616	Cancer
ENSG00000237773	chr7	17403055	17403056	rs1077773	EFO_0000729	ulcerative colitis	EFO_0000405	Digestive system disorder
ENSG00000237773	chr7	17403055	17403056	rs1077773	EFO_0003767	inflammatory bowel disease	EFO_0000405	Digestive system disorder
ENSG00000239801	chr3	57409039	57409040	rs1916284	EFO_0001663	prostate carcinoma	EFO_0000616	Cancer
ENSG00000240990	chr7	27192143	27192144	rs4722672	EFO_0000729	ulcerative colitis	EFO_0000405	Digestive system disorder
ENSG00000241313	chr3	149493600	149493601	rs9843304	EFO_0004210	gallstones	EFO_0000405	Digestive system disorder
ENSG00000241313	chr3	149493725	149493726	rs12633863	EFO_0004210	gallstones	EFO_0000405	Digestive system disorder
ENSG00000244040	chr3	159957140	159957141	rs2561288	EFO_0001060	celiac disease	EFO_0000405	Digestive system disorder
ENSG00000245213	chr4	173168087	173168088	rs6835098	EFO_0006801	Alzheimer's disease neuropathologic change	EFO_0000618	Neurological disorder
ENSG00000245532	chr11	65457848	65457849	rs12808303	EFO_0004190	open-angle glaucoma	EFO_0000618	Neurological disorder
ENSG00000245532	chr11	65496424	65496425	rs4102217	EFO_0000692	schizophrenia	EFO_0000618	Neurological disorder
ENSG00000245532	chr11	65496424	65496425	rs4102217	EFO_0007925	response to paliperidone	GO_0042493	Response to drug
ENSG00000245532	chr11	65556254	65556255	rs10896015	EFO_1000786	osteoarthritis of the hip	EFO_0000408	Other disease
ENSG00000245532	chr11	65564802	65564803	rs2510078	EFO_0001360	type ii diabetes mellitus	EFO_0000589	Metabolic disorder
ENSG00000245532	chr11	65581592	65581593	rs3741380	EFO_0000378	coronary artery disease	EFO_0000319	Cardiovascular disease
ENSG00000245532	chr11	65582285	65582286	rs6591182	EFO_0001422	cirrhosis of liver	EFO_0000405	Digestive system disorder
ENSG00000245532	chr11	65582285	65582286	rs6591182	EFO_0003095	non-alcoholic fatty liver disease	EFO_0000405	Digestive system disorder
ENSG00000245532	chr11	65600852	65600853	rs10791821	EFO_0004274	gout	EFO_0000408	Other disease
ENSG00000245532	chr11	65616284	65616285	rs58950470	EFO_0000692	schizophrenia	EFO_0000618	Neurological disorder
ENSG00000245532	chr11	65637829	65637830	rs931127	EFO_0002690	systemic lupus erythematosus	EFO_0000540	Immune system disorder
ENSG00000245532	chr11	65726789	65726790	rs478304	EFO_0003894	acne	EFO_0000408	Other disease
ENSG00000245532	chr11	65885771	65885772	rs568617	EFO_0000384	crohn's disease	EFO_0000405	Digestive system disorder
ENSG00000245532	chr11	65885771	65885772	rs568617	EFO_0000676	psoriasis	EFO_0000540	Immune system disorder
ENSG00000245532	chr11	65885771	65885772	rs568617	EFO_0000729	ulcerative colitis	EFO_0000405	Digestive system disorder
ENSG00000245532	chr11	65885771	65885772	rs568617	EFO_0003898	ankylosing spondylitis	EFO_0000540	Immune system disorder
ENSG00000245532	chr11	65885771	65885772	rs568617	EFO_0004268	sclerosing cholangitis	EFO_0000405	Digestive system disorder
ENSG00000245532	chr11	65889093	65889094	rs2231884	EFO_0003767	inflammatory bowel disease	EFO_0000405	Digestive system disorder
ENSG00000245556	chr5	78449352	78449353	rs9293749	EFO_0005423	adolescent idiopathic scoliosis	EFO_0000408	Other disease
ENSG00000245812	chr5	159141388	159141389	rs139824696	EFO_0000305	breast carcinoma	EFO_0000616	Cancer
ENSG00000246067	chr11	83110340	83110341	rs4293143	EFO_0001365	age-related macular degeneration	EFO_0000618	Neurological disorder
ENSG00000246339	chr8	28267432	28267433	rs7813624	EFO_0005423	adolescent idiopathic scoliosis	EFO_0000408	Other disease
ENSG00000246982	chr6	36030611	36030612	rs80028505	EFO_0001359	type i diabetes mellitus	EFO_0000540	Immune system disorder
ENSG00000246982	chr6	36030611	36030612	rs80028505	EFO_0001360	type ii diabetes mellitus	EFO_0000589	Metabolic disorder
ENSG00000246982	chr6	36030611	36030612	rs80028505	EFO_0004149	neuropathy	EFO_0000618	Neurological disorder
ENSG00000246982	chr6	36030611	36030612	rs80028505	EFO_1001459	diabetic foot	EFO_0000616	Cancer
ENSG00000247556	chr15	41144539	41144540	rs111684993	EFO_0000378	coronary artery disease	EFO_0000319	Cardiovascular disease
ENSG00000247556	chr15	41170270	41170271	rs12324159	EFO_0000319	cardiovascular disease	EFO_0000408	Other disease
ENSG00000247556	chr15	41271752	41271753	rs28374715	EFO_0000729	ulcerative colitis	EFO_0000405	Digestive system disorder
ENSG00000247556	chr15	41443512	41443513	rs2777491	EFO_0000729	ulcerative colitis	EFO_0000405	Digestive system disorder
ENSG00000247556	chr15	41468419	41468420	rs111371454	EFO_0005854	allergic rhinitis	EFO_0000540	Immune system disorder
ENSG00000247556	chr15	41490486	41490487	rs12440045	EFO_0000378	coronary artery disease	EFO_0000319	Cardiovascular disease
ENSG00000247556	chr15	41490486	41490487	rs12440045	EFO_0003785	allergy	EFO_0000540	Immune system disorder
ENSG00000247556	chr15	41495387	41495388	rs1655558	EFO_0000684	respiratory system disease	EFO_0000408	Other disease
ENSG00000247556	chr15	41506416	41506417	rs316619	EFO_0002508	parkinson's disease	EFO_0000618	Neurological disorder
ENSG00000247828	chr5	88189247	88189248	rs1133152	EFO_0003761	unipolar depression	EFO_0000618	Neurological disorder
ENSG00000247828	chr5	88249501	88249502	rs3099439	EFO_0003761	unipolar depression	EFO_0000618	Neurological disorder
ENSG00000247828	chr5	88367793	88367794	rs10514299	EFO_0003761	unipolar depression	EFO_0000618	Neurological disorder
ENSG00000247828	chr5	88558577	88558578	rs4916723	EFO_0003888	attention deficit hyperactivity disorder	EFO_0000618	Neurological disorder
ENSG00000247828	chr5	88560042	88560043	rs7710776	EFO_0000764	HIV infection	EFO_0000408	Other disease
ENSG00000247828	chr5	88560042	88560043	rs7710776	EFO_0009279	response to tenofovir	GO_0042493	Response to drug
ENSG00000247828	chr5	88560241	88560242	rs10071077	EFO_0000764	HIV infection	EFO_0000408	Other disease
ENSG00000247828	chr5	88560241	88560242	rs10071077	EFO_0009279	response to tenofovir	GO_0042493	Response to drug
ENSG00000247828	chr5	88565282	88565283	rs324884	EFO_0000764	HIV infection	EFO_0000408	Other disease
ENSG00000247828	chr5	88565282	88565283	rs324884	EFO_0009279	response to tenofovir	GO_0042493	Response to drug
ENSG00000247828	chr5	88583650	88583651	rs2438466	EFO_0000764	HIV infection	EFO_0000408	Other disease
ENSG00000247828	chr5	88583650	88583651	rs2438466	EFO_0009279	response to tenofovir	GO_0042493	Response to drug
ENSG00000247828	chr5	88598828	88598829	rs2112424	EFO_0000764	HIV infection	EFO_0000408	Other disease
ENSG00000247828	chr5	88598828	88598829	rs2112424	EFO_0009279	response to tenofovir	GO_0042493	Response to drug
ENSG00000247828	chr5	88618709	88618710	rs324898	EFO_0000764	HIV infection	EFO_0000408	Other disease
ENSG00000247828	chr5	88618709	88618710	rs324898	EFO_0009279	response to tenofovir	GO_0042493	Response to drug
ENSG00000247828	chr5	88619764	88619765	rs324899	EFO_0000289	bipolar disorder	EFO_0000618	Neurological disorder
ENSG00000247828	chr5	88619764	88619765	rs324899	EFO_0000692	schizophrenia	EFO_0000618	Neurological disorder
ENSG00000247828	chr5	88619764	88619765	rs324899	GO_0010226	response to lithium ion	GO_0042493	Response to drug
ENSG00000247828	chr5	88709751	88709752	rs181900	EFO_0000692	schizophrenia	EFO_0000618	Neurological disorder
ENSG00000247828	chr5	88796133	88796134	rs1065861	EFO_0000692	schizophrenia	EFO_0000618	Neurological disorder
ENSG00000248008	chr12	120424913	120424914	rs10774547	EFO_0005424	dyslexia	EFO_0000618	Neurological disorder
ENSG00000248008	chr12	120424913	120424914	rs10774547	EFO_1001510	specific language impairment	EFO_0000618	Neurological disorder
ENSG00000248008	chr12	120536707	120536708	rs614226	EFO_0004996	type 1 diabetes nephropathy	EFO_0000589	Metabolic disorder
ENSG00000248646	chr4	75407765	75407766	rs2903698	EFO_0004720	prion disease	EFO_0000618	Neurological disorder
ENSG00000248646	chr4	75491177	75491178	rs13137105	EFO_0000685	rheumatoid arthritis	EFO_0000540	Immune system disorder
ENSG00000249252	chr4	15382920	15382921	rs4515160	EFO_1001460	diverticulitis	EFO_0000405	Digestive system disorder
ENSG00000249664	chr5	83137962	83137963	rs6452524	EFO_0000537	hypertension	EFO_0000319	Cardiovascular disease
ENSG00000249859	chr8	127797311	127797312	rs6470578	EFO_0005854	allergic rhinitis	EFO_0000540	Immune system disorder
ENSG00000249859	chr8	127801845	127801846	rs6990534	EFO_0003785	allergy	EFO_0000540	Immune system disorder
ENSG00000249859	chr8	127802783	127802784	rs4410871	EFO_0003885	multiple sclerosis	EFO_0000618	Neurological disorder
ENSG00000249859	chr8	127805637	127805638	rs9886651	EFO_0001075	ovarian carcinoma	EFO_0000616	Cancer
ENSG00000249859	chr8	127805637	127805638	rs9886651	EFO_1001516	ovarian serous carcinoma	EFO_0000616	Cancer
ENSG00000250072	chr5	149053986	149053987	rs250677	EFO_0000305	breast carcinoma	EFO_0000616	Cancer
ENSG00000250208	chr12	130150318	130150319	rs1875119	EFO_0005423	adolescent idiopathic scoliosis	EFO_0000408	Other disease
ENSG00000250616	chr16	29928556	29928557	rs12691307	EFO_0000692	schizophrenia	EFO_0000618	Neurological disorder
ENSG00000250616	chr16	29946895	29946896	rs8054556	EFO_0000692	schizophrenia	EFO_0000618	Neurological disorder
ENSG00000250616	chr16	29946895	29946896	rs8054556	EFO_0003756	autism spectrum disorder	EFO_0000618	Neurological disorder
ENSG00000250616	chr16	29954956	29954957	rs11646127	EFO_0000692	schizophrenia	EFO_0000618	Neurological disorder
ENSG00000250616	chr16	29989580	29989581	rs3814881	EFO_0000692	schizophrenia	EFO_0000618	Neurological disorder
ENSG00000250786	chr5	9545986	9545987	rs112941079	EFO_0000378	coronary artery disease	EFO_0000319	Cardiovascular disease
ENSG00000250786	chr5	9552226	9552227	rs17263917	EFO_0000378	coronary artery disease	EFO_0000319	Cardiovascular disease
ENSG00000250786	chr5	9556582	9556583	rs1508798	EFO_0000378	coronary artery disease	EFO_0000319	Cardiovascular disease
ENSG00000250786	chr5	9557490	9557491	rs17264034	EFO_0000341	chronic obstructive pulmonary disease	EFO_0000408	Other disease
ENSG00000250786	chr5	9557490	9557491	rs17264034	EFO_0001071	lung carcinoma	EFO_0000616	Cancer
ENSG00000250988	chr15	82758642	82758643	rs3743102	EFO_0005406	colorectal adenoma	EFO_0000405	Digestive system disorder
ENSG00000251136	chr8	89644760	89644761	rs160441	Orphanet_3389	tuberculosis	EFO_0000408	Other disease
ENSG00000251136	chr8	89650713	89650714	rs160451	EFO_0001054	leprosy	EFO_0000408	Other disease
ENSG00000251136	chr8	89766285	89766286	rs42490	EFO_0001054	leprosy	EFO_0000408	Other disease
ENSG00000251136	chr8	89792100	89792101	rs383592	EFO_0001054	leprosy	EFO_0000408	Other disease
ENSG00000251136	chr8	89811459	89811460	rs40457	EFO_0001054	leprosy	EFO_0000408	Other disease
ENSG00000251136	chr8	89837077	89837078	rs10094579	EFO_0000384	crohn's disease	EFO_0000405	Digestive system disorder
ENSG00000251136	chr8	89837077	89837078	rs10094579	EFO_0000676	psoriasis	EFO_0000540	Immune system disorder
ENSG00000251136	chr8	89837077	89837078	rs10094579	EFO_0000729	ulcerative colitis	EFO_0000405	Digestive system disorder
ENSG00000251136	chr8	89837077	89837078	rs10094579	EFO_0003898	ankylosing spondylitis	EFO_0000540	Immune system disorder
ENSG00000251136	chr8	89837077	89837078	rs10094579	EFO_0004268	sclerosing cholangitis	EFO_0000405	Digestive system disorder
ENSG00000251136	chr8	89863690	89863691	rs7015630	EFO_0000384	crohn's disease	EFO_0000405	Digestive system disorder
ENSG00000251136	chr8	89863690	89863691	rs7015630	EFO_0003767	inflammatory bowel disease	EFO_0000405	Digestive system disorder
ENSG00000251171	chr4	169281711	169281712	rs7653924	EFO_0000692	schizophrenia	EFO_0000618	Neurological disorder
ENSG00000251562	chr11	65496424	65496425	rs4102217	EFO_0000692	schizophrenia	EFO_0000618	Neurological disorder
ENSG00000251562	chr11	65496424	65496425	rs4102217	EFO_0007925	response to paliperidone	GO_0042493	Response to drug
ENSG00000251562	chr11	65556254	65556255	rs10896015	EFO_1000786	osteoarthritis of the hip	EFO_0000408	Other disease
ENSG00000251562	chr11	65564802	65564803	rs2510078	EFO_0001360	type ii diabetes mellitus	EFO_0000589	Metabolic disorder
ENSG00000251562	chr11	65600852	65600853	rs10791821	EFO_0004274	gout	EFO_0000408	Other disease
ENSG00000251574	chr5	104636656	104636657	rs30266	EFO_0003761	unipolar depression	EFO_0000618	Neurological disorder
ENSG00000251574	chr5	104646025	104646026	rs40465	EFO_0003761	unipolar depression	EFO_0000618	Neurological disorder
ENSG00000251574	chr5	104734216	104734217	rs161645	EFO_0003761	unipolar depression	EFO_0000618	Neurological disorder
ENSG00000251574	chr5	104746478	104746479	rs323509	EFO_0003761	unipolar depression	EFO_0000618	Neurological disorder
ENSG00000251600	chr4	144459481	144459482	rs62334742	GO_0097366	response to bronchodilator	GO_0042493	Response to drug
ENSG00000251600	chr4	144459650	144459651	rs1505770	GO_0097366	response to bronchodilator	GO_0042493	Response to drug
ENSG00000251600	chr4	144461375	144461376	rs55694701	GO_0097366	response to bronchodilator	GO_0042493	Response to drug
ENSG00000251600	chr4	144461380	144461381	rs56268708	GO_0097366	response to bronchodilator	GO_0042493	Response to drug
ENSG00000251600	chr4	144467682	144467683	rs2130499	GO_0097366	response to bronchodilator	GO_0042493	Response to drug
ENSG00000251600	chr4	144480798	144480799	rs7666298	GO_0097366	response to bronchodilator	GO_0042493	Response to drug
ENSG00000251600	chr4	144483361	144483362	rs1961266	GO_0097366	response to bronchodilator	GO_0042493	Response to drug
ENSG00000251600	chr4	144486570	144486571	rs1813337	GO_0097366	response to bronchodilator	GO_0042493	Response to drug
ENSG00000251600	chr4	144489325	144489326	rs13142879	GO_0097366	response to bronchodilator	GO_0042493	Response to drug
ENSG00000251600	chr4	144491359	144491360	rs7656246	GO_0097366	response to bronchodilator	GO_0042493	Response to drug
ENSG00000251600	chr4	144502816	144502817	rs973796	GO_0097366	response to bronchodilator	GO_0042493	Response to drug
ENSG00000251600	chr4	144504600	144504601	rs1960493	GO_0097366	response to bronchodilator	GO_0042493	Response to drug
ENSG00000251600	chr4	144504697	144504698	rs35937742	GO_0097366	response to bronchodilator	GO_0042493	Response to drug
ENSG00000251600	chr4	144504784	144504785	rs34265962	GO_0097366	response to bronchodilator	GO_0042493	Response to drug
ENSG00000251600	chr4	144509941	144509942	rs1512283	GO_0097366	response to bronchodilator	GO_0042493	Response to drug
ENSG00000251600	chr4	144510345	144510346	rs1512282	GO_0097366	response to bronchodilator	GO_0042493	Response to drug
ENSG00000251600	chr4	144512139	144512140	rs13142776	GO_0097366	response to bronchodilator	GO_0042493	Response to drug
ENSG00000251600	chr4	144512423	144512424	rs7678427	GO_0097366	response to bronchodilator	GO_0042493	Response to drug
ENSG00000253552	chr7	27119517	27119518	rs6969780	EFO_0000537	hypertension	EFO_0000319	Cardiovascular disease
ENSG00000253552	chr7	27128971	27128972	rs1801085	EFO_0004209	hypospadias	EFO_0000408	Other disease
ENSG00000254369	chr7	26975369	26975370	rs706015	EFO_0003885	multiple sclerosis	EFO_0000618	Neurological disorder
ENSG00000254396	chr9	26737658	26737659	rs10967505	EFO_0000692	schizophrenia	EFO_0000618	Neurological disorder
ENSG00000254396	chr9	26935998	26935999	rs7045881	EFO_0000692	schizophrenia	EFO_0000618	Neurological disorder
ENSG00000254427	chr11	45216307	45216308	rs11038357	EFO_0009189	hyperthyroidism	EFO_0000408	Other disease
ENSG00000254614	chr11	64587323	64587324	rs11231824	EFO_0002690	systemic lupus erythematosus	EFO_0000540	Immune system disorder
ENSG00000254614	chr11	65067943	65067944	rs3850946	EFO_0000319	cardiovascular disease	EFO_0000408	Other disease
ENSG00000254614	chr11	65168280	65168281	rs6591177	EFO_0005423	adolescent idiopathic scoliosis	EFO_0000408	Other disease
ENSG00000255198	chr16	1955981	1955982	rs30252	EFO_0000275	atrial fibrillation	EFO_0000319	Cardiovascular disease
ENSG00000255198	chr16	1964282	1964283	rs2286466	EFO_0000275	atrial fibrillation	EFO_0000319	Cardiovascular disease
ENSG00000255571	chr15	89356393	89356394	rs12595305	EFO_0000692	schizophrenia	EFO_0000618	Neurological disorder
ENSG00000255571	chr15	89357656	89357657	rs758129	EFO_0000692	schizophrenia	EFO_0000618	Neurological disorder
ENSG00000255733	chr12	68067917	68067918	rs2041862	EFO_0002690	systemic lupus erythematosus	EFO_0000540	Immune system disorder
ENSG00000255794	chr12	97667368	97667369	rs248812	EFO_0000712	stroke	EFO_0000319	Cardiovascular disease
ENSG00000255920	chr12	4275678	4275679	rs76895963	EFO_0000319	cardiovascular disease	EFO_0000408	Other disease
ENSG00000255920	chr12	4275678	4275679	rs76895963	EFO_0001360	type ii diabetes mellitus	EFO_0000589	Metabolic disorder
ENSG00000256092	chr12	123180566	123180567	rs2851447	EFO_0000692	schizophrenia	EFO_0000618	Neurological disorder
ENSG00000256092	chr12	123180566	123180567	rs2851447	EFO_0003756	autism spectrum disorder	EFO_0000618	Neurological disorder
ENSG00000256092	chr12	123192216	123192217	rs2102949	EFO_0000692	schizophrenia	EFO_0000618	Neurological disorder
ENSG00000256092	chr12	123246876	123246877	rs11532322	EFO_0000692	schizophrenia	EFO_0000618	Neurological disorder
ENSG00000256628	chr3	100872081	100872082	rs9833094	EFO_0005531	urticaria	EFO_0000408	Other disease
ENSG00000256628	chr3	100872081	100872082	rs9833094	EFO_0005532	angioedema	EFO_0000408	Other disease
ENSG00000256628	chr3	100872081	100872082	rs9833094	EFO_0005533	response to non-steroidal anti-inflammatory	GO_0042493	Response to drug
ENSG00000256628	chr3	101630800	101630801	rs6441620	EFO_0009260	non-melanoma skin carcinoma	EFO_0000616	Cancer
ENSG00000256628	chr3	101850882	101850883	rs616597	EFO_0000729	ulcerative colitis	EFO_0000405	Digestive system disorder
ENSG00000256628	chr3	101881880	101881881	rs651907	EFO_0005842	colorectal cancer	EFO_0000405	Digestive system disorder
ENSG00000257042	chr12	27810574	27810575	rs3751237	EFO_0001360	type ii diabetes mellitus	EFO_0000589	Metabolic disorder
ENSG00000257042	chr12	27812217	27812218	rs10842994	EFO_0001360	type ii diabetes mellitus	EFO_0000589	Metabolic disorder
ENSG00000257060	chr15	93095172	93095173	rs7168353	EFO_0000537	hypertension	EFO_0000319	Cardiovascular disease
ENSG00000257060	chr15	93095172	93095173	rs7168353	GO_1901556	response to candesartan	GO_0042493	Response to drug
ENSG00000257139	chr12	69984473	69984474	rs11514295	EFO_0005938	congenital left-sided heart lesions	EFO_0000319	Cardiovascular disease
ENSG00000257139	chr12	70148026	70148027	rs7969255	EFO_0001075	ovarian carcinoma	EFO_0000616	Cancer
ENSG00000257139	chr12	70170085	70170086	rs7315956	EFO_1000566	Testicular Germ Cell Tumor	EFO_0000616	Cancer
ENSG00000257194	chr12	89933142	89933143	rs11105466	EFO_0004616	osteoarthritis of the knee	EFO_0000408	Other disease
ENSG00000257194	chr12	89933142	89933143	rs11105466	EFO_1000786	osteoarthritis of the hip	EFO_0000408	Other disease
ENSG00000257595	chr12	111335541	111335542	rs6490061	EFO_0000178	gastric carcinoma	EFO_0000405	Digestive system disorder
ENSG00000257595	chr12	111774029	111774030	rs2238151	EFO_0000712	stroke	EFO_0000319	Cardiovascular disease
ENSG00000257595	chr12	111795214	111795215	rs10744777	EFO_1001495	small artery occlusion	EFO_0000319	Cardiovascular disease
ENSG00000257595	chr12	112083644	112083645	rs4767364	EFO_0004284	upper aerodigestive tract neoplasm	EFO_0000405	Digestive system disorder
ENSG00000257815	chr12	70296305	70296306	rs2904524	EFO_0000253	amyotrophic lateral sclerosis	EFO_0000618	Neurological disorder
ENSG00000257913	chr12	48995537	48995538	rs1054442	EFO_0000289	bipolar disorder	EFO_0000618	Neurological disorder
ENSG00000257913	chr12	49028311	49028312	rs10875914	EFO_0000289	bipolar disorder	EFO_0000618	Neurological disorder
ENSG00000257913	chr12	49073211	49073212	rs10459221	EFO_0000289	bipolar disorder	EFO_0000618	Neurological disorder
ENSG00000258407	chr14	87916691	87916692	rs11845506	EFO_0002690	systemic lupus erythematosus	EFO_0000540	Immune system disorder
ENSG00000258515	chr14	20428086	20428087	rs1713450	EFO_1001857	Takayasu arteritis	EFO_0000319	Cardiovascular disease
ENSG00000258534	chr14	103890845	103890846	rs1885073	EFO_0005423	adolescent idiopathic scoliosis	EFO_0000408	Other disease
ENSG00000258661	chr14	36663564	36663565	rs2236007	EFO_0000305	breast carcinoma	EFO_0000616	Cancer
ENSG00000258661	chr14	36667340	36667341	rs7149262	EFO_0000305	breast carcinoma	EFO_0000616	Cancer
ENSG00000258661	chr14	36669089	36669090	rs11629412	EFO_0001663	prostate carcinoma	EFO_0000616	Cancer
ENSG00000258670	chr14	60331291	60331292	rs6573307	EFO_0004190	open-angle glaucoma	EFO_0000618	Neurological disorder
ENSG00000258670	chr14	60380283	60380284	rs1254276	EFO_0004190	open-angle glaucoma	EFO_0000618	Neurological disorder
ENSG00000258670	chr14	60490561	60490562	rs2093210	EFO_0000516	glaucoma	EFO_0000618	Neurological disorder
ENSG00000258670	chr14	60509819	60509820	rs33912345	EFO_0004190	open-angle glaucoma	EFO_0000618	Neurological disorder
ENSG00000258670	chr14	60606157	60606158	rs10483727	EFO_0004190	open-angle glaucoma	EFO_0000618	Neurological disorder
ENSG00000258670	chr14	60628456	60628457	rs35155027	EFO_0004190	open-angle glaucoma	EFO_0000618	Neurological disorder
ENSG00000258670	chr14	60655808	60655809	rs7153648	EFO_0001663	prostate carcinoma	EFO_0000616	Cancer
ENSG00000258908	chr14	20472447	20472448	rs1049564	EFO_0002690	systemic lupus erythematosus	EFO_0000540	Immune system disorder
ENSG00000259275	chr15	96266553	96266554	rs1437588	EFO_0003821	migraine disorder	EFO_0000618	Neurological disorder
ENSG00000259343	chr15	81334384	81334385	rs3935740	EFO_0002508	parkinson's disease	EFO_0000618	Neurological disorder
ENSG00000259362	chr15	77454848	77454849	rs7178572	EFO_0001360	type ii diabetes mellitus	EFO_0000589	Metabolic disorder
ENSG00000259362	chr15	77485290	77485291	rs7119	EFO_0001360	type ii diabetes mellitus	EFO_0000589	Metabolic disorder
ENSG00000259362	chr15	77489993	77489994	rs12910361	EFO_0001360	type ii diabetes mellitus	EFO_0000589	Metabolic disorder
ENSG00000259362	chr15	77516256	77516257	rs12898370	EFO_0003829	alcohol dependence	EFO_0000618	Neurological disorder
ENSG00000259362	chr15	77540420	77540421	rs7177055	EFO_0001360	type ii diabetes mellitus	EFO_0000589	Metabolic disorder
ENSG00000259471	chr15	66648746	66648747	rs1440371	EFO_0000319	cardiovascular disease	EFO_0000408	Other disease
ENSG00000259549	chr17	37737784	37737785	rs11263761	EFO_1001512	endometrial carcinoma	EFO_0000616	Cancer
ENSG00000259549	chr17	37738049	37738050	rs4430796	EFO_0001360	type ii diabetes mellitus	EFO_0000589	Metabolic disorder
ENSG00000259549	chr17	37738049	37738050	rs4430796	EFO_0001663	prostate carcinoma	EFO_0000616	Cancer
ENSG00000259549	chr17	37738049	37738050	rs4430796	EFO_0004230	endometrial neoplasm	EFO_0000616	Cancer
ENSG00000259549	chr17	37741595	37741596	rs8064454	EFO_0001663	prostate carcinoma	EFO_0000616	Cancer
ENSG00000259549	chr17	37742390	37742391	rs11651052	EFO_0001360	type ii diabetes mellitus	EFO_0000589	Metabolic disorder
ENSG00000259549	chr17	37742390	37742391	rs11651052	EFO_0001663	prostate carcinoma	EFO_0000616	Cancer
ENSG00000259549	chr17	37742390	37742391	rs11651052	EFO_1001512	endometrial carcinoma	EFO_0000616	Cancer
ENSG00000259549	chr17	37743574	37743575	rs11263763	EFO_0001663	prostate carcinoma	EFO_0000616	Cancer
ENSG00000259549	chr17	37743574	37743575	rs11263763	EFO_1001512	endometrial carcinoma	EFO_0000616	Cancer
ENSG00000259549	chr17	37743574	37743575	rs11263763	EFO_1001514	endometrial endometrioid carcinoma	EFO_0000616	Cancer
ENSG00000259673	chr15	67699268	67699269	rs11637445	EFO_0000249	Alzheimers disease	EFO_0000618	Neurological disorder
ENSG00000259673	chr15	67699268	67699269	rs11637445	Orphanet_54247	posterior cortical atrophy	EFO_0000618	Neurological disorder
ENSG00000259675	chr15	61660302	61660303	rs2245899	EFO_0004190	open-angle glaucoma	EFO_0000618	Neurological disorder
ENSG00000259675	chr15	61708933	61708934	rs10519131	EFO_0002508	parkinson's disease	EFO_0000618	Neurological disorder
ENSG00000259834	chr1	110814219	110814220	rs1389724	EFO_0000692	schizophrenia	EFO_0000618	Neurological disorder
ENSG00000260032	chr20	35795712	35795713	rs11906854	EFO_0003821	migraine disorder	EFO_0000618	Neurological disorder
ENSG00000260274	chr15	75426328	75426329	rs8028182	EFO_0004278	sudden cardiac arrest	EFO_0000319	Cardiovascular disease
ENSG00000260274	chr15	75516399	75516400	rs8027365	EFO_0000305	breast carcinoma	EFO_0000616	Cancer
ENSG00000260274	chr15	75635851	75635852	rs7166281	EFO_0001360	type ii diabetes mellitus	EFO_0000589	Metabolic disorder
ENSG00000260624	chr15	73932655	73932656	rs4886776	EFO_0004235	exfoliation syndrome	EFO_0000408	Other disease
ENSG00000260624	chr15	73936854	73936855	rs893818	EFO_0004235	exfoliation syndrome	EFO_0000408	Other disease
ENSG00000260657	chr15	67956797	67956798	rs428022	EFO_1001460	diverticulitis	EFO_0000405	Digestive system disorder
ENSG00000260657	chr15	67967670	67967671	rs338389	EFO_1000657	rectum cancer	EFO_0000405	Digestive system disorder
ENSG00000260657	chr15	68304789	68304790	rs7174755	EFO_0003761	unipolar depression	EFO_0000618	Neurological disorder
ENSG00000261168	chr1	151786628	151786629	rs4845570	EFO_0000378	coronary artery disease	EFO_0000319	Cardiovascular disease
ENSG00000261168	chr1	151789832	151789833	rs11810571	EFO_0000378	coronary artery disease	EFO_0000319	Cardiovascular disease
ENSG00000261168	chr1	151795572	151795573	rs11204892	EFO_0000378	coronary artery disease	EFO_0000319	Cardiovascular disease
ENSG00000261189	chr6	7562999	7563000	rs2076295	EFO_0000341	chronic obstructive pulmonary disease	EFO_0000408	Other disease
ENSG00000261189	chr6	7562999	7563000	rs2076295	EFO_0000768	idiopathic pulmonary fibrosis	EFO_0000616	Cancer
ENSG00000261189	chr6	7562999	7563000	rs2076295	EFO_0004244	interstitial lung disease	EFO_0000408	Other disease
ENSG00000261195	chr16	19933041	19933042	rs11639988	EFO_0001073	obesity	EFO_0000589	Metabolic disorder
ENSG00000261195	chr16	20389517	20389518	rs11864909	EFO_0000400	diabetes mellitus	EFO_0000589	Metabolic disorder
ENSG00000261195	chr16	20389517	20389518	rs11864909	EFO_0001360	type ii diabetes mellitus	EFO_0000589	Metabolic disorder
ENSG00000263069	chr17	80332071	80332072	rs10782008	Orphanet_2573	Moyamoya disease	EFO_0000408	Other disease
ENSG00000263327	chr4	16118049	16118050	rs894638	EFO_0003884	chronic kidney disease	EFO_0000408	Other disease
ENSG00000263327	chr4	16395444	16395445	rs1501138	EFO_1001999	systemic juvenile idiopathic arthritis	EFO_0000540	Immune system disorder
ENSG00000263843	chr17	75373341	75373342	rs959260	EFO_0002690	systemic lupus erythematosus	EFO_0000540	Immune system disorder
ENSG00000265148	chr17	58374461	58374462	rs2632512	EFO_0000712	stroke	EFO_0000319	Cardiovascular disease
ENSG00000265148	chr17	58378280	58378281	rs2680707	EFO_0000319	cardiovascular disease	EFO_0000408	Other disease
ENSG00000265542	chr17	57834081	57834082	rs1443267	EFO_0002689	antiphospholipid syndrome	EFO_0000540	Immune system disorder
ENSG00000267100	chr19	10631494	10631495	rs2288904	EFO_0003885	multiple sclerosis	EFO_0000618	Neurological disorder
ENSG00000267100	chr19	10631494	10631495	rs2288904	EFO_0004286	venous thromboembolism	EFO_0000319	Cardiovascular disease
ENSG00000267100	chr19	10632450	10632451	rs9797861	EFO_0000712	stroke	EFO_0000319	Cardiovascular disease
ENSG00000267100	chr19	10632450	10632451	rs9797861	EFO_0003827	pulmonary embolism	EFO_0000319	Cardiovascular disease
ENSG00000267100	chr19	10632450	10632451	rs9797861	EFO_0004286	venous thromboembolism	EFO_0000319	Cardiovascular disease
ENSG00000267100	chr19	10683954	10683955	rs2229383	EFO_0000712	stroke	EFO_0000319	Cardiovascular disease
ENSG00000267122	chr19	2109158	2109159	rs25673	EFO_0005423	adolescent idiopathic scoliosis	EFO_0000408	Other disease
ENSG00000267122	chr19	2160530	2160531	rs3803915	EFO_0000612	myocardial infarction	EFO_0000319	Cardiovascular disease
ENSG00000267122	chr19	2177194	2177195	rs12982744	EFO_0002506	osteoarthritis	EFO_0000408	Other disease
ENSG00000267122	chr19	2226677	2226678	rs3815308	EFO_0000305	breast carcinoma	EFO_0000616	Cancer
ENSG00000267322	chr18	48868651	48868652	rs7240004	EFO_0000384	crohn's disease	EFO_0000405	Digestive system disorder
ENSG00000267322	chr18	48868651	48868652	rs7240004	EFO_0000729	ulcerative colitis	EFO_0000405	Digestive system disorder
ENSG00000267322	chr18	48868651	48868652	rs7240004	EFO_0003767	inflammatory bowel disease	EFO_0000405	Digestive system disorder
ENSG00000267462	chr18	60295884	60295885	rs17773430	EFO_0001073	obesity	EFO_0000589	Metabolic disorder
ENSG00000268388	chr16	86478309	86478310	rs7187365	EFO_0001073	obesity	EFO_0000589	Metabolic disorder
ENSG00000269386	chr19	8481254	8481255	rs59372292	EFO_0000378	coronary artery disease	EFO_0000319	Cardiovascular disease
ENSG00000269609	chr10	102125800	102125801	rs10883710	EFO_0000305	breast carcinoma	EFO_0000616	Cancer
ENSG00000269609	chr10	102245653	102245654	rs2296887	EFO_0002508	parkinson's disease	EFO_0000618	Neurological disorder
ENSG00000269609	chr10	102431844	102431845	rs1409313	EFO_0003756	autism spectrum disorder	EFO_0000618	Neurological disorder
ENSG00000269609	chr10	102466075	102466076	rs10883723	EFO_0003785	allergy	EFO_0000540	Immune system disorder
ENSG00000269609	chr10	102472959	102472960	rs3740415	EFO_0000729	ulcerative colitis	EFO_0000405	Digestive system disorder
ENSG00000269609	chr10	102504350	102504351	rs2274351	EFO_0003767	inflammatory bowel disease	EFO_0000405	Digestive system disorder
ENSG00000269609	chr10	102540881	102540882	rs9665626	EFO_0000692	schizophrenia	EFO_0000618	Neurological disorder
ENSG00000269609	chr10	102654464	102654465	rs3850699	EFO_0001663	prostate carcinoma	EFO_0000616	Cancer
ENSG00000269609	chr10	102696929	102696930	rs10883765	EFO_0000692	schizophrenia	EFO_0000618	Neurological disorder
ENSG00000269609	chr10	102835491	102835492	rs4919687	EFO_0005842	colorectal cancer	EFO_0000405	Digestive system disorder
ENSG00000269609	chr10	102852578	102852579	rs11191419	EFO_0000692	schizophrenia	EFO_0000618	Neurological disorder
ENSG00000269609	chr10	102852578	102852579	rs11191419	EFO_0003756	autism spectrum disorder	EFO_0000618	Neurological disorder
ENSG00000269609	chr10	102866129	102866130	rs11191424	EFO_0000692	schizophrenia	EFO_0000618	Neurological disorder
ENSG00000269609	chr10	102869116	102869117	rs7085104	EFO_0000692	schizophrenia	EFO_0000618	Neurological disorder
ENSG00000269609	chr10	102938024	102938025	rs12414777	EFO_0000378	coronary artery disease	EFO_0000319	Cardiovascular disease
ENSG00000269609	chr10	102988961	102988962	rs1890185	EFO_0003821	migraine disorder	EFO_0000618	Neurological disorder
ENSG00000269609	chr10	103016151	103016152	rs7914558	EFO_0000289	bipolar disorder	EFO_0000618	Neurological disorder
ENSG00000269609	chr10	103016151	103016152	rs7914558	EFO_0000692	schizophrenia	EFO_0000618	Neurological disorder
ENSG00000269609	chr10	103016151	103016152	rs7914558	EFO_0003756	autism spectrum disorder	EFO_0000618	Neurological disorder
ENSG00000269609	chr10	103016151	103016152	rs7914558	EFO_0003761	unipolar depression	EFO_0000618	Neurological disorder
ENSG00000269609	chr10	103016151	103016152	rs7914558	EFO_0003888	attention deficit hyperactivity disorder	EFO_0000618	Neurological disorder
ENSG00000269893	chr4	118330002	118330003	rs1514658	EFO_0005207	congenital heart disease	EFO_0000319	Cardiovascular disease
ENSG00000269893	chr4	118783346	118783347	rs6828577	EFO_0000612	myocardial infarction	EFO_0000319	Cardiovascular disease
ENSG00000269893	chr4	118789266	118789267	rs6822035	EFO_0000612	myocardial infarction	EFO_0000319	Cardiovascular disease
ENSG00000269915	chr11	566936	566937	rs12802200	EFO_0002690	systemic lupus erythematosus	EFO_0000540	Immune system disorder
ENSG00000269915	chr11	577534	577535	rs7936397	EFO_0004705	hypothyroidism	EFO_0000408	Other disease
ENSG00000269915	chr11	589564	589565	rs4963128	EFO_0002690	systemic lupus erythematosus	EFO_0000540	Immune system disorder
ENSG00000269915	chr11	613208	613209	rs1131665	EFO_0002690	systemic lupus erythematosus	EFO_0000540	Immune system disorder
ENSG00000269915	chr11	614318	614319	rs1061502	EFO_0002690	systemic lupus erythematosus	EFO_0000540	Immune system disorder
ENSG00000269915	chr11	617228	617229	rs112006329	EFO_0002690	systemic lupus erythematosus	EFO_0000540	Immune system disorder
ENSG00000269915	chr11	625085	625086	rs58688157	EFO_0002690	systemic lupus erythematosus	EFO_0000540	Immune system disorder
ENSG00000269915	chr11	633689	633690	rs7929541	EFO_0000685	rheumatoid arthritis	EFO_0000540	Immune system disorder
ENSG00000269915	chr11	633689	633690	rs7929541	EFO_0000717	systemic scleroderma	EFO_0000540	Immune system disorder
ENSG00000269915	chr11	633689	633690	rs7929541	EFO_0000783	myositis	EFO_0000540	Immune system disorder
ENSG00000269915	chr11	633689	633690	rs7929541	EFO_0002690	systemic lupus erythematosus	EFO_0000540	Immune system disorder
ENSG00000270091	chr17	20009397	20009398	rs8067545	EFO_0000692	schizophrenia	EFO_0000618	Neurological disorder
ENSG00000271474	chr4	94595365	94595366	rs17336353	GO_1903491	response to simvastatin	GO_0042493	Response to drug
ENSG00000271811	chr1	170600176	170600177	rs3903239	EFO_0000275	atrial fibrillation	EFO_0000319	Cardiovascular disease
ENSG00000271811	chr1	170618199	170618200	rs577676	EFO_0000275	atrial fibrillation	EFO_0000319	Cardiovascular disease
ENSG00000271811	chr1	170622169	170622170	rs651386	EFO_0000275	atrial fibrillation	EFO_0000319	Cardiovascular disease
ENSG00000271811	chr1	170629046	170629047	rs638704	EFO_1001976	cardioembolic stroke	EFO_0000319	Cardiovascular disease
ENSG00000271811	chr1	170643732	170643733	rs639652	EFO_0000275	atrial fibrillation	EFO_0000319	Cardiovascular disease
ENSG00000271811	chr1	170648165	170648166	rs608930	EFO_0000275	atrial fibrillation	EFO_0000319	Cardiovascular disease
ENSG00000271811	chr1	170664755	170664756	rs659580	EFO_0000537	hypertension	EFO_0000319	Cardiovascular disease
ENSG00000271811	chr1	170664755	170664756	rs659580	GO_1901556	response to candesartan	GO_0042493	Response to drug
ENSG00000271811	chr1	170665943	170665944	rs503706	EFO_0000275	atrial fibrillation	EFO_0000319	Cardiovascular disease
ENSG00000271811	chr1	170669192	170669193	rs520525	EFO_0000275	atrial fibrillation	EFO_0000319	Cardiovascular disease
ENSG00000272129	chr6	80384570	80384571	rs12207986	EFO_0000305	breast carcinoma	EFO_0000616	Cancer
ENSG00000272142	chr6	5013107	5013108	rs2764106	EFO_0005423	adolescent idiopathic scoliosis	EFO_0000408	Other disease
ENSG00000272267	chr8	9538022	9538023	rs6601327	EFO_0001378	multiple myeloma	EFO_0000616	Cancer
ENSG00000272267	chr8	9538022	9538023	rs6601327	EFO_0002690	systemic lupus erythematosus	EFO_0000540	Immune system disorder
ENSG00000272267	chr8	9744189	9744190	rs12545912	EFO_0001378	multiple myeloma	EFO_0000616	Cancer
ENSG00000272282	chr3	27715527	27715528	rs2371108	EFO_0003885	multiple sclerosis	EFO_0000618	Neurological disorder
ENSG00000272449	chr1	2559766	2559767	rs2234161	EFO_0000384	crohn's disease	EFO_0000405	Digestive system disorder
ENSG00000272449	chr1	2559766	2559767	rs2234161	EFO_0000676	psoriasis	EFO_0000540	Immune system disorder
ENSG00000272449	chr1	2559766	2559767	rs2234161	EFO_0000729	ulcerative colitis	EFO_0000405	Digestive system disorder
ENSG00000272449	chr1	2559766	2559767	rs2234161	EFO_0003898	ankylosing spondylitis	EFO_0000540	Immune system disorder
ENSG00000272449	chr1	2559766	2559767	rs2234161	EFO_0004268	sclerosing cholangitis	EFO_0000405	Digestive system disorder
ENSG00000272449	chr1	2569783	2569784	rs10797431	EFO_0003885	multiple sclerosis	EFO_0000618	Neurological disorder
ENSG00000272449	chr1	2569783	2569784	rs10797431	EFO_0005140	autoimmune disease	EFO_0000540	Immune system disorder
ENSG00000272449	chr1	2569899	2569900	rs10797432	EFO_0000729	ulcerative colitis	EFO_0000405	Digestive system disorder
ENSG00000272449	chr1	2569899	2569900	rs10797432	EFO_0003767	inflammatory bowel disease	EFO_0000405	Digestive system disorder
ENSG00000272449	chr1	2570077	2570078	rs10910092	EFO_0000729	ulcerative colitis	EFO_0000405	Digestive system disorder
ENSG00000272449	chr1	2571341	2571342	rs6667605	EFO_0000729	ulcerative colitis	EFO_0000405	Digestive system disorder
ENSG00000272449	chr1	2571341	2571342	rs6667605	EFO_0003767	inflammatory bowel disease	EFO_0000405	Digestive system disorder
ENSG00000272449	chr1	2581777	2581778	rs734999	EFO_0000729	ulcerative colitis	EFO_0000405	Digestive system disorder
ENSG00000272449	chr1	2585342	2585343	rs60733400	EFO_0003885	multiple sclerosis	EFO_0000618	Neurological disorder
ENSG00000272449	chr1	2594226	2594227	rs3748817	EFO_0003885	multiple sclerosis	EFO_0000618	Neurological disorder
ENSG00000272449	chr1	2595307	2595308	rs3748816	EFO_0001060	celiac disease	EFO_0000405	Digestive system disorder
ENSG00000272449	chr1	2595307	2595308	rs3748816	EFO_0004268	sclerosing cholangitis	EFO_0000405	Digestive system disorder
ENSG00000272449	chr1	2596694	2596695	rs2843401	EFO_0000685	rheumatoid arthritis	EFO_0000540	Immune system disorder
ENSG00000272449	chr1	2597658	2597659	rs2843403	EFO_0003779	Hashimoto's thyroiditis	EFO_0000540	Immune system disorder
ENSG00000272449	chr1	2597658	2597659	rs2843403	EFO_0004237	Graves disease	EFO_0000540	Immune system disorder
ENSG00000272449	chr1	2597658	2597659	rs2843403	EFO_0006812	autoimmune thyroid disease	EFO_0000540	Immune system disorder
ENSG00000272449	chr1	2607961	2607962	rs4445406	EFO_0001060	celiac disease	EFO_0000405	Digestive system disorder
ENSG00000272449	chr1	2622185	2622186	rs3890745	EFO_0000685	rheumatoid arthritis	EFO_0000540	Immune system disorder
ENSG00000272449	chr1	2792599	2792600	rs4648356	EFO_0003885	multiple sclerosis	EFO_0000618	Neurological disorder
ENSG00000272459	chr5	177503650	177503651	rs337366	EFO_0000378	coronary artery disease	EFO_0000319	Cardiovascular disease
ENSG00000272459	chr5	177556462	177556463	rs61142792	EFO_0000249	Alzheimers disease	EFO_0000618	Neurological disorder
ENSG00000272668	chr1	159848723	159848724	rs6659742	EFO_0003885	multiple sclerosis	EFO_0000618	Neurological disorder
ENSG00000272789	chr2	127638592	127638593	rs78022502	EFO_0000249	Alzheimers disease	EFO_0000618	Neurological disorder
ENSG00000272944	chr2	221895559	221895560	rs13398147	EFO_0005423	adolescent idiopathic scoliosis	EFO_0000408	Other disease
ENSG00000273002	chr1	155908941	155908942	rs670523	EFO_0000384	crohn's disease	EFO_0000405	Digestive system disorder
ENSG00000273002	chr1	155908941	155908942	rs670523	EFO_0003767	inflammatory bowel disease	EFO_0000405	Digestive system disorder
ENSG00000273080	chr2	85983150	85983151	rs3937593	EFO_0000319	cardiovascular disease	EFO_0000408	Other disease
ENSG00000273080	chr2	86367364	86367365	rs72926475	EFO_0000275	atrial fibrillation	EFO_0000319	Cardiovascular disease
ENSG00000273080	chr2	86747195	86747196	rs12997796	EFO_0000692	schizophrenia	EFO_0000618	Neurological disorder
ENSG00000273117	chr7	155314860	155314861	rs140365914	EFO_0001360	type ii diabetes mellitus	EFO_0000589	Metabolic disorder
