# Supplementary material for: Multidimensional conservation analysis decodes the expression of conserved long noncoding RNAs
Source: Life Sci Alliance. 2023 Apr 5;6(6):e202302002. doi: 10.26508/lsa.202302002 (PMC10078953; doi:10.26508/lsa.202302002)
Supplement: Supplementary file 6 [file LSA-2023-02002_TableS6.xlsx]

## Sheet: Sheet1
Table S6. Disease annotation of non-conserved lncRNAs by the expression quantitative trait loci
EnsemblID	Chr	Start	End	RSID	TraitID	TraitTerm	ParentID	ParentTerm
ENSG00000103472	chr16	29234781	29234782	rs194045	EFO_0001360	type ii diabetes mellitus	EFO_0000589	Metabolic disorder
ENSG00000124915	chr11	61704206	61704207	rs198457	EFO_0003761	unipolar depression	EFO_0000618	Neurological disorder
ENSG00000124915	chr11	61796827	61796828	rs4246215	EFO_0000384	crohn's disease	EFO_0000405	Digestive system disorder
ENSG00000124915	chr11	61796827	61796828	rs4246215	EFO_0003767	inflammatory bowel disease	EFO_0000405	Digestive system disorder
ENSG00000124915	chr11	61798436	61798437	rs174541	EFO_0003884	chronic kidney disease	EFO_0000408	Other disease
ENSG00000125514	chr20	63037684	63037685	rs6089829	EFO_0001663	prostate carcinoma	EFO_0000616	Cancer
ENSG00000125804	chr20	25226018	25226019	rs1044573	EFO_0003956	seasonal allergic rhinitis	EFO_0000540	Immune system disorder
ENSG00000125804	chr20	25259553	25259554	rs2281558	EFO_0004265	peripheral arterial disease	EFO_0000319	Cardiovascular disease
ENSG00000125804	chr20	25995038	25995039	rs6051080	EFO_0004230	endometrial neoplasm	EFO_0000616	Cancer
ENSG00000125804	chr20	25995038	25995039	rs6051080	EFO_0005842	colorectal cancer	EFO_0000405	Digestive system disorder
ENSG00000125899	chr20	10985350	10985351	rs1887320	EFO_0000319	cardiovascular disease	EFO_0000408	Other disease
ENSG00000125899	chr20	11007451	11007452	rs6104690	EFO_0000292	bladder carcinoma	EFO_0000616	Cancer
ENSG00000131484	chr17	45383525	45383526	rs61572747	EFO_0003761	unipolar depression	EFO_0000618	Neurological disorder
ENSG00000131484	chr17	45383525	45383526	rs61572747	EFO_0004247	mood disorder	EFO_0000618	Neurological disorder
ENSG00000131484	chr17	45394123	45394124	rs4763	EFO_0000305	breast carcinoma	EFO_0000616	Cancer
ENSG00000131484	chr17	45436075	45436076	rs11012	EFO_0002508	parkinson's disease	EFO_0000618	Neurological disorder
ENSG00000131484	chr17	45439036	45439037	rs17631303	EFO_0001075	ovarian carcinoma	EFO_0000616	Cancer
ENSG00000131484	chr17	45489971	45489972	rs1879586	EFO_0001075	ovarian carcinoma	EFO_0000616	Cancer
ENSG00000131484	chr17	45489971	45489972	rs1879586	EFO_1001516	ovarian serous carcinoma	EFO_0000616	Cancer
ENSG00000131484	chr17	45628235	45628236	rs365825	EFO_0002508	parkinson's disease	EFO_0000618	Neurological disorder
ENSG00000131484	chr17	45637484	45637485	rs2942168	EFO_0002508	parkinson's disease	EFO_0000618	Neurological disorder
ENSG00000131484	chr17	45641777	45641778	rs393152	EFO_0002508	parkinson's disease	EFO_0000618	Neurological disorder
ENSG00000131484	chr17	45641777	45641778	rs393152	Orphanet_278	corticobasal degeneration	EFO_0000618	Neurological disorder
ENSG00000131484	chr17	45699947	45699948	rs1724422	EFO_0003761	unipolar depression	EFO_0000618	Neurological disorder
ENSG00000131484	chr17	45699947	45699948	rs1724422	EFO_0004247	mood disorder	EFO_0000618	Neurological disorder
ENSG00000131484	chr17	45731730	45731731	rs7225384	EFO_0003761	unipolar depression	EFO_0000618	Neurological disorder
ENSG00000131484	chr17	45731730	45731731	rs7225384	EFO_0004247	mood disorder	EFO_0000618	Neurological disorder
ENSG00000131484	chr17	45746994	45746995	rs7207400	EFO_0000249	Alzheimers disease	EFO_0000618	Neurological disorder
ENSG00000131484	chr17	45774132	45774133	rs35909029	EFO_0003761	unipolar depression	EFO_0000618	Neurological disorder
ENSG00000131484	chr17	45774132	45774133	rs35909029	EFO_0004247	mood disorder	EFO_0000618	Neurological disorder
ENSG00000131484	chr17	45777136	45777137	rs12938031	EFO_0003761	unipolar depression	EFO_0000618	Neurological disorder
ENSG00000131484	chr17	45777136	45777137	rs12938031	EFO_0004247	mood disorder	EFO_0000618	Neurological disorder
ENSG00000131484	chr17	45777289	45777290	rs34186148	EFO_0003761	unipolar depression	EFO_0000618	Neurological disorder
ENSG00000131484	chr17	45777289	45777290	rs34186148	EFO_0004247	mood disorder	EFO_0000618	Neurological disorder
ENSG00000131484	chr17	45779273	45779274	rs62057061	EFO_0003761	unipolar depression	EFO_0000618	Neurological disorder
ENSG00000131484	chr17	45779273	45779274	rs62057061	EFO_0004247	mood disorder	EFO_0000618	Neurological disorder
ENSG00000131484	chr17	45839770	45839771	rs242947	EFO_0003761	unipolar depression	EFO_0000618	Neurological disorder
ENSG00000131484	chr17	45839770	45839771	rs242947	EFO_0004247	mood disorder	EFO_0000618	Neurological disorder
ENSG00000131484	chr17	45846317	45846318	rs12185268	EFO_0002508	parkinson's disease	EFO_0000618	Neurological disorder
ENSG00000131484	chr17	45846317	45846318	rs12185268	Orphanet_278	corticobasal degeneration	EFO_0000618	Neurological disorder
ENSG00000131484	chr17	45846853	45846854	rs12373124	EFO_0004191	androgenetic alopecia	EFO_0000408	Other disease
ENSG00000131484	chr17	45846853	45846854	rs12373124	Orphanet_79364	Alopecia	EFO_0000408	Other disease
ENSG00000131484	chr17	45847931	45847932	rs17690703	EFO_0000768	idiopathic pulmonary fibrosis	EFO_0000616	Cancer
ENSG00000131484	chr17	45901622	45901623	rs1560312	EFO_0003761	unipolar depression	EFO_0000618	Neurological disorder
ENSG00000131484	chr17	45901622	45901623	rs1560312	EFO_0004247	mood disorder	EFO_0000618	Neurological disorder
ENSG00000131484	chr17	45917282	45917283	rs17649553	EFO_0002508	parkinson's disease	EFO_0000618	Neurological disorder
ENSG00000131484	chr17	45924905	45924906	rs9904290	EFO_0003761	unipolar depression	EFO_0000618	Neurological disorder
ENSG00000131484	chr17	45924905	45924906	rs9904290	EFO_0004247	mood disorder	EFO_0000618	Neurological disorder
ENSG00000131484	chr17	45929235	45929236	rs17564829	EFO_1001486	primary biliary cirrhosis	EFO_0000405	Digestive system disorder
ENSG00000131484	chr17	45941122	45941123	rs62061734	EFO_0000305	breast carcinoma	EFO_0000616	Cancer
ENSG00000131484	chr17	45961419	45961420	rs62063281	EFO_1000786	osteoarthritis of the hip	EFO_0000408	Other disease
ENSG00000131484	chr17	45977330	45977331	rs754593	EFO_0003761	unipolar depression	EFO_0000618	Neurological disorder
ENSG00000131484	chr17	45977330	45977331	rs754593	EFO_0004247	mood disorder	EFO_0000618	Neurological disorder
ENSG00000131484	chr17	45979401	45979402	rs1981997	EFO_0004244	interstitial lung disease	EFO_0000408	Other disease
ENSG00000131484	chr17	45988374	45988375	rs919462	EFO_0004191	androgenetic alopecia	EFO_0000408	Other disease
ENSG00000131484	chr17	45988806	45988807	rs112385572	Orphanet_79364	Alopecia	EFO_0000408	Other disease
ENSG00000131484	chr17	45994485	45994486	rs2435200	EFO_0003761	unipolar depression	EFO_0000618	Neurological disorder
ENSG00000131484	chr17	45994485	45994486	rs2435200	EFO_0004247	mood disorder	EFO_0000618	Neurological disorder
ENSG00000131484	chr17	45996523	45996524	rs1052553	EFO_0001359	type i diabetes mellitus	EFO_0000540	Immune system disorder
ENSG00000131484	chr17	46003698	46003699	rs8070723	EFO_0002508	parkinson's disease	EFO_0000618	Neurological disorder
ENSG00000131484	chr17	46003698	46003699	rs8070723	Orphanet_683	progressive supranuclear palsy	EFO_0000618	Neurological disorder
ENSG00000131484	chr17	46006582	46006583	rs8067056	EFO_0003761	unipolar depression	EFO_0000618	Neurological disorder
ENSG00000131484	chr17	46006582	46006583	rs8067056	EFO_0004247	mood disorder	EFO_0000618	Neurological disorder
ENSG00000131484	chr17	46110126	46110127	rs17577094	EFO_0002508	parkinson's disease	EFO_0000618	Neurological disorder
ENSG00000131484	chr17	46111701	46111702	rs7225002	EFO_0003761	unipolar depression	EFO_0000618	Neurological disorder
ENSG00000131484	chr17	46111701	46111702	rs7225002	EFO_0004247	mood disorder	EFO_0000618	Neurological disorder
ENSG00000146521	chr6	166969779	166969780	rs73043122	EFO_0001359	type i diabetes mellitus	EFO_0000540	Immune system disorder
ENSG00000162913	chr1	227951971	227951972	rs681239	Orphanet_2573	Moyamoya disease	EFO_0000408	Other disease
ENSG00000162913	chr1	227966216	227966217	rs849898	EFO_0002508	parkinson's disease	EFO_0000618	Neurological disorder
ENSG00000162913	chr1	228003374	228003375	rs2760061	EFO_0000319	cardiovascular disease	EFO_0000408	Other disease
ENSG00000162913	chr1	228456531	228456532	rs2147959	EFO_0000270	asthma	EFO_0000408	Other disease
ENSG00000163597	chr17	76544835	76544836	rs895157	EFO_0004997	type 2 diabetes nephropathy	EFO_0000589	Metabolic disorder
ENSG00000165511	chr10	45587537	45587538	rs76934034	EFO_0001663	prostate carcinoma	EFO_0000616	Cancer
ENSG00000170983	chr8	10928562	10928563	rs12548184	EFO_0002690	systemic lupus erythematosus	EFO_0000540	Immune system disorder
ENSG00000170983	chr8	11420637	11420638	rs11250135	EFO_0000266	aortic stenosis	EFO_0000319	Cardiovascular disease
ENSG00000170983	chr8	11576271	11576272	rs2409797	EFO_0000280	Barrett's esophagus	EFO_0000405	Digestive system disorder
ENSG00000170983	chr8	11578007	11578008	rs10108511	EFO_0000280	Barrett's esophagus	EFO_0000405	Digestive system disorder
ENSG00000170983	chr8	11578007	11578008	rs10108511	EFO_0000478	Esophageal adenocarcinoma	EFO_0000405	Digestive system disorder
ENSG00000173811	chr3	42852935	42852936	rs10865924	GO_0097338	response to clozapine	GO_0042493	Response to drug
ENSG00000174171	chr15	41878308	41878309	rs747780	EFO_0000319	cardiovascular disease	EFO_0000408	Other disease
ENSG00000174403	chr20	62560732	62560733	rs7269123	EFO_0000275	atrial fibrillation	EFO_0000319	Cardiovascular disease
ENSG00000174403	chr20	62608205	62608206	rs73918339	EFO_0000289	bipolar disorder	EFO_0000618	Neurological disorder
ENSG00000174403	chr20	62608205	62608206	rs73918339	GO_0010226	response to lithium ion	GO_0042493	Response to drug
ENSG00000174407	chr20	62560732	62560733	rs7269123	EFO_0000275	atrial fibrillation	EFO_0000319	Cardiovascular disease
ENSG00000174680	chr21	29116979	29116980	rs2832191	EFO_0003819	dental caries	EFO_0000408	Other disease
ENSG00000175611	chr9	95790481	95790482	rs10759883	EFO_0003768	nicotine dependence	EFO_0000618	Neurological disorder
ENSG00000175772	chr2	110850255	110850256	rs6732565	EFO_0000685	rheumatoid arthritis	EFO_0000540	Immune system disorder
ENSG00000175772	chr2	111061081	111061082	rs2165109	EFO_0001075	ovarian carcinoma	EFO_0000616	Cancer
ENSG00000175772	chr2	111061081	111061082	rs2165109	EFO_1001516	ovarian serous carcinoma	EFO_0000616	Cancer
ENSG00000176349	chr7	1846899	1846900	rs6952808	EFO_0000677	mental or behavioural disorder	EFO_0000618	Neurological disorder
ENSG00000176349	chr7	1856777	1856778	rs4236274	EFO_0000289	bipolar disorder	EFO_0000618	Neurological disorder
ENSG00000176349	chr7	1881190	1881191	rs10275045	EFO_0000289	bipolar disorder	EFO_0000618	Neurological disorder
ENSG00000176349	chr7	1881190	1881191	rs10275045	EFO_0000692	schizophrenia	EFO_0000618	Neurological disorder
ENSG00000177369	chr17	49278661	49278662	rs2898857	EFO_0000311	cancer	EFO_0000616	Cancer
ENSG00000177369	chr17	49334880	49334881	rs1343795	EFO_0000311	cancer	EFO_0000616	Cancer
ENSG00000177369	chr17	49370810	49370811	rs11655704	EFO_0000311	cancer	EFO_0000616	Cancer
ENSG00000177406	chr12	674318	674319	rs12425791	EFO_0000712	stroke	EFO_0000319	Cardiovascular disease
ENSG00000177406	chr12	674318	674319	rs12425791	GO_1901555	response to paclitaxel	GO_0042493	Response to drug
ENSG00000177406	chr12	674318	674319	rs12425791	Orphanet_398934	malignant epithelial tumor of ovary	EFO_0000616	Cancer
ENSG00000178248	chr22	23449031	23449032	rs188349311	EFO_0001360	type ii diabetes mellitus	EFO_0000589	Metabolic disorder
ENSG00000178248	chr22	23580796	23580797	rs140174	EFO_0003821	migraine disorder	EFO_0000618	Neurological disorder
ENSG00000178722	chr5	61759730	61759731	rs1501847	Orphanet_3389	tuberculosis	EFO_0000408	Other disease
ENSG00000179406	chr7	66134209	66134210	rs2243480	EFO_0000401	diabetic nephropathy	EFO_0000589	Metabolic disorder
ENSG00000179406	chr7	66265811	66265812	rs1499614	EFO_0004274	gout	EFO_0000408	Other disease
ENSG00000179406	chr7	66858513	66858514	rs2016325	EFO_0007662	response to triptolide	GO_0042493	Response to drug
ENSG00000179428	chr7	22580700	22580701	rs2905347	EFO_0003761	unipolar depression	EFO_0000618	Neurological disorder
ENSG00000179428	chr7	22580700	22580701	rs2905347	EFO_0003829	alcohol dependence	EFO_0000618	Neurological disorder
ENSG00000179428	chr7	22688653	22688654	rs34929064	EFO_0003761	unipolar depression	EFO_0000618	Neurological disorder
ENSG00000179428	chr7	22688653	22688654	rs34929064	EFO_0003829	alcohol dependence	EFO_0000618	Neurological disorder
ENSG00000179428	chr7	22699143	22699144	rs4722166	EFO_0001071	lung carcinoma	EFO_0000616	Cancer
ENSG00000179428	chr7	22726602	22726603	rs1800797	EFO_0002690	systemic lupus erythematosus	EFO_0000540	Immune system disorder
ENSG00000179428	chr7	22727026	22727027	rs1800795	EFO_0000249	Alzheimers disease	EFO_0000618	Neurological disorder
ENSG00000179428	chr7	22769871	22769872	rs6946509	EFO_1001999	systemic juvenile idiopathic arthritis	EFO_0000540	Immune system disorder
ENSG00000179428	chr7	22769871	22769872	rs6946509	EFO_1002019	oligoarticular juvenile idiopathic arthritis	EFO_0000540	Immune system disorder
ENSG00000179428	chr7	22769871	22769872	rs6946509	EFO_1002020	polyarticular juvenile idiopathic arthritis, rheumatoid factor negative	EFO_0000540	Immune system disorder
ENSG00000179743	chr1	15972817	15972818	rs10927875	EFO_0000407	dilated cardiomyopathy	EFO_0000319	Cardiovascular disease
ENSG00000180259	chr20	4762059	4762060	rs6084875	EFO_0002690	systemic lupus erythematosus	EFO_0000540	Immune system disorder
ENSG00000180769	chr4	84811016	84811017	rs6847067	EFO_1001931	oropharynx cancer	EFO_0000405	Digestive system disorder
ENSG00000181123	chr22	30285268	30285269	rs1043099	EFO_0000685	rheumatoid arthritis	EFO_0000540	Immune system disorder
ENSG00000181798	chr2	231537182	231537183	rs12473604	EFO_1002040	corneal astigmatism	EFO_0000408	Other disease
ENSG00000181798	chr2	231567587	231567588	rs4340504	EFO_0005423	adolescent idiopathic scoliosis	EFO_0000408	Other disease
ENSG00000182057	chr22	42207808	42207809	rs6002655	EFO_0000692	schizophrenia	EFO_0000618	Neurological disorder
ENSG00000182057	chr22	42274959	42274960	rs134882	EFO_0000677	mental or behavioural disorder	EFO_0000618	Neurological disorder
ENSG00000182165	chr7	87192664	87192665	rs11773103	EFO_0000289	bipolar disorder	EFO_0000618	Neurological disorder
ENSG00000182165	chr7	87192664	87192665	rs11773103	EFO_0003761	unipolar depression	EFO_0000618	Neurological disorder
ENSG00000182873	chr1	2226509	2226510	rs1692580	EFO_0000378	coronary artery disease	EFO_0000319	Cardiovascular disease
ENSG00000183562	chr11	2932452	2932453	rs3888647	EFO_0001360	type ii diabetes mellitus	EFO_0000589	Metabolic disorder
ENSG00000183643	chr15	92501109	92501110	rs8040009	EFO_0000289	bipolar disorder	EFO_0000618	Neurological disorder
ENSG00000183643	chr15	92501109	92501110	rs8040009	EFO_0003829	alcohol dependence	EFO_0000618	Neurological disorder
ENSG00000184068	chr22	41361643	41361644	rs4822024	EFO_0004208	vitiligo	EFO_0000540	Immune system disorder
ENSG00000184068	chr22	41365286	41365287	rs4820437	EFO_0004705	hypothyroidism	EFO_0000408	Other disease
ENSG00000184068	chr22	41371482	41371483	rs9611565	EFO_0004208	vitiligo	EFO_0000540	Immune system disorder
ENSG00000184068	chr22	41395532	41395533	rs2073167	EFO_0003885	multiple sclerosis	EFO_0000618	Neurological disorder
ENSG00000184068	chr22	41471373	41471374	rs727563	EFO_0000384	crohn's disease	EFO_0000405	Digestive system disorder
ENSG00000184068	chr22	41471373	41471374	rs727563	EFO_0003767	inflammatory bowel disease	EFO_0000405	Digestive system disorder
ENSG00000184068	chr22	41512401	41512402	rs9611602	EFO_0000684	respiratory system disease	EFO_0000408	Other disease
ENSG00000184068	chr22	42130692	42130693	rs1065852	EFO_0003761	unipolar depression	EFO_0000618	Neurological disorder
ENSG00000184068	chr22	42130692	42130693	rs1065852	EFO_0005658	response to selective serotonin reuptake inhibitor	GO_0042493	Response to drug
ENSG00000184274	chr21	45279862	45279863	rs4819052	EFO_0001360	type ii diabetes mellitus	EFO_0000589	Metabolic disorder
ENSG00000184608	chr8	10388815	10388816	rs12543645	EFO_0000692	schizophrenia	EFO_0000618	Neurological disorder
ENSG00000184608	chr8	10392538	10392539	rs12541491	EFO_0000692	schizophrenia	EFO_0000618	Neurological disorder
ENSG00000184608	chr8	10403043	10403044	rs1962073	EFO_0000305	breast carcinoma	EFO_0000616	Cancer
ENSG00000184608	chr8	10403043	10403044	rs1962073	EFO_0005942	chemotherapy-induced hypertension	EFO_0000319	Cardiovascular disease
ENSG00000184608	chr8	10403043	10403044	rs1962073	EFO_0005944	cumulative dose response to bevacizumab	GO_0042493	Response to drug
ENSG00000184608	chr8	10425916	10425917	rs3750310	EFO_0002690	systemic lupus erythematosus	EFO_0000540	Immune system disorder
ENSG00000184608	chr8	10964921	10964922	rs35792458	EFO_0003761	unipolar depression	EFO_0000618	Neurological disorder
ENSG00000184608	chr8	10964921	10964922	rs35792458	EFO_0005658	response to selective serotonin reuptake inhibitor	GO_0042493	Response to drug
ENSG00000184608	chr8	11576271	11576272	rs2409797	EFO_0000280	Barrett's esophagus	EFO_0000405	Digestive system disorder
ENSG00000184608	chr8	11578007	11578008	rs10108511	EFO_0000280	Barrett's esophagus	EFO_0000405	Digestive system disorder
ENSG00000184608	chr8	11578007	11578008	rs10108511	EFO_0000478	Esophageal adenocarcinoma	EFO_0000405	Digestive system disorder
ENSG00000184809	chr21	39649825	39649826	rs10854398	EFO_0000677	mental or behavioural disorder	EFO_0000618	Neurological disorder
ENSG00000184809	chr21	39675949	39675950	rs7278671	EFO_1002040	corneal astigmatism	EFO_0000408	Other disease
ENSG00000185847	chr12	110895818	110895819	rs10849915	EFO_0000195	metabolic syndrome	EFO_0000589	Metabolic disorder
ENSG00000185904	chr10	42507600	42507601	rs481331	EFO_1001999	systemic juvenile idiopathic arthritis	EFO_0000540	Immune system disorder
ENSG00000186019	chr19	44110055	44110056	rs2061333	EFO_0000249	Alzheimers disease	EFO_0000618	Neurological disorder
ENSG00000186594	chr17	1753779	1753780	rs8074026	EFO_0005423	adolescent idiopathic scoliosis	EFO_0000408	Other disease
ENSG00000186842	chr21	32553221	32553222	rs11088226	EFO_0000217	gastritis	EFO_0000405	Digestive system disorder
ENSG00000187951	chr15	30606129	30606130	rs143536437	EFO_0000474	epilepsy	EFO_0000618	Neurological disorder
ENSG00000188242	chr5	428121	428122	rs12188164	Orphanet_586	cystic fibrosis	EFO_0000408	Other disease
ENSG00000188242	chr5	437987	437988	rs10078	EFO_0000180	HIV-1 infection	EFO_0000408	Other disease
ENSG00000188242	chr5	457146	457147	rs11749327	EFO_0004209	hypospadias	EFO_0000408	Other disease
ENSG00000188242	chr5	518319	518320	rs56302516	Orphanet_586	cystic fibrosis	EFO_0000408	Other disease
ENSG00000188693	chr7	92001306	92001307	rs6964587	EFO_0000305	breast carcinoma	EFO_0000616	Cancer
ENSG00000188825	chr17	43021069	43021070	rs9912587	EFO_0000378	coronary artery disease	EFO_0000319	Cardiovascular disease
ENSG00000189196	chr3	64074452	64074453	rs1450985	EFO_0000305	breast carcinoma	EFO_0000616	Cancer
ENSG00000189419	chr15	100044534	100044535	rs4965272	EFO_0003948	gastroesophageal reflux disease	EFO_0000405	Digestive system disorder
ENSG00000196295	chr7	30474825	30474826	rs6963954	EFO_0004616	osteoarthritis of the knee	EFO_0000408	Other disease
ENSG00000196295	chr7	30674820	30674821	rs2284219	EFO_0001360	type ii diabetes mellitus	EFO_0000589	Metabolic disorder
ENSG00000196668	chr12	116564853	116564854	rs2089222	EFO_0000220	acute lymphoblastic leukemia	EFO_0000616	Cancer
ENSG00000196696	chr16	69541335	69541336	rs62052820	EFO_0000319	cardiovascular disease	EFO_0000408	Other disease
ENSG00000196696	chr16	69624093	69624094	rs244420	EFO_0001360	type ii diabetes mellitus	EFO_0000589	Metabolic disorder
ENSG00000196696	chr16	69632780	69632781	rs244415	EFO_0001360	type ii diabetes mellitus	EFO_0000589	Metabolic disorder
ENSG00000196696	chr16	69670439	69670440	rs7192380	EFO_0000699	Sjogren syndrome	EFO_0000405	Digestive system disorder
ENSG00000196696	chr16	69701368	69701369	rs6499244	EFO_0004616	osteoarthritis of the knee	EFO_0000408	Other disease
ENSG00000196696	chr16	69825279	69825280	rs62051384	EFO_1000481	Plantar Fibromatosis	EFO_0000616	Cancer
ENSG00000196696	chr16	69921787	69921788	rs34195470	EFO_0004616	osteoarthritis of the knee	EFO_0000408	Other disease
ENSG00000196756	chr20	38421365	38421366	rs41308713	EFO_0001360	type ii diabetes mellitus	EFO_0000589	Metabolic disorder
ENSG00000196756	chr20	38421365	38421366	rs41308713	GO_1901557	response to fenofibrate	GO_0042493	Response to drug
ENSG00000196756	chr20	38421365	38421366	rs41308713	GO_1903491	response to simvastatin	GO_0042493	Response to drug
ENSG00000196810	chr4	1011076	1011077	rs78520297	EFO_0003931	bone fracture	EFO_0000408	Other disease
ENSG00000196810	chr4	1260747	1260748	rs7656416	EFO_0001360	type ii diabetes mellitus	EFO_0000589	Metabolic disorder
ENSG00000196810	chr4	1291100	1291101	rs2141654	EFO_0000764	HIV infection	EFO_0000408	Other disease
ENSG00000196810	chr4	1291100	1291101	rs2141654	EFO_0009279	response to tenofovir	GO_0042493	Response to drug
ENSG00000196810	chr4	1292174	1292175	rs11727297	EFO_0000764	HIV infection	EFO_0000408	Other disease
ENSG00000196810	chr4	1292174	1292175	rs11727297	EFO_0009279	response to tenofovir	GO_0042493	Response to drug
ENSG00000196810	chr4	1319132	1319133	rs28660352	EFO_0000764	HIV infection	EFO_0000408	Other disease
ENSG00000196810	chr4	1319132	1319133	rs28660352	EFO_0009279	response to tenofovir	GO_0042493	Response to drug
ENSG00000196810	chr4	1338387	1338388	rs13147602	EFO_0000764	HIV infection	EFO_0000408	Other disease
ENSG00000196810	chr4	1338387	1338388	rs13147602	EFO_0009279	response to tenofovir	GO_0042493	Response to drug
ENSG00000196810	chr4	960487	960488	rs3733346	EFO_0000699	Sjogren syndrome	EFO_0000405	Digestive system disorder
ENSG00000196810	chr4	976936	976937	rs4690229	EFO_0002690	systemic lupus erythematosus	EFO_0000540	Immune system disorder
ENSG00000196810	chr4	986676	986677	rs4690220	EFO_0003063	polymyositis	EFO_0000540	Immune system disorder
ENSG00000197251	chr6	33566949	33566950	rs6910233	EFO_0005529	Chagas cardiomyopathy	EFO_0000319	Cardiovascular disease
ENSG00000197251	chr6	33574761	33574762	rs210138	EFO_0005088	testicular carcinoma	EFO_0000616	Cancer
ENSG00000197251	chr6	33574761	33574762	rs210138	EFO_1000566	Testicular Germ Cell Tumor	EFO_0000616	Cancer
ENSG00000197251	chr6	33585803	33585804	rs394199	EFO_0003885	multiple sclerosis	EFO_0000618	Neurological disorder
ENSG00000197291	chr17	42603793	42603794	rs9901225	EFO_0004230	endometrial neoplasm	EFO_0000616	Cancer
ENSG00000197291	chr17	42603793	42603794	rs9901225	EFO_0005842	colorectal cancer	EFO_0000405	Digestive system disorder
ENSG00000197308	chr10	9001441	9001442	rs61840192	EFO_0000270	asthma	EFO_0000408	Other disease
ENSG00000197308	chr10	9001956	9001957	rs11256017	EFO_0005854	allergic rhinitis	EFO_0000540	Immune system disorder
ENSG00000197308	chr10	9004682	9004683	rs2589561	EFO_0000270	asthma	EFO_0000408	Other disease
ENSG00000197308	chr10	9007290	9007291	rs12413578	EFO_0000270	asthma	EFO_0000408	Other disease
ENSG00000197308	chr10	9007290	9007291	rs12413578	EFO_0000685	rheumatoid arthritis	EFO_0000540	Immune system disorder
ENSG00000197308	chr10	9007290	9007291	rs12413578	EFO_0003785	allergy	EFO_0000540	Immune system disorder
ENSG00000197308	chr10	9010779	9010780	rs1775550	EFO_0003785	allergy	EFO_0000540	Immune system disorder
ENSG00000197308	chr10	9011169	9011170	rs962993	EFO_0003785	allergy	EFO_0000540	Immune system disorder
ENSG00000197308	chr10	9012824	9012825	rs1663687	EFO_0000270	asthma	EFO_0000408	Other disease
ENSG00000197308	chr10	9020893	9020894	rs2197415	EFO_0000684	respiratory system disease	EFO_0000408	Other disease
ENSG00000197308	chr10	9022398	9022399	rs1444789	EFO_0003785	allergy	EFO_0000540	Immune system disorder
ENSG00000197536	chr5	132463934	132463935	rs3749833	EFO_0000270	asthma	EFO_0000408	Other disease
ENSG00000197536	chr5	132463934	132463935	rs3749833	EFO_0000684	respiratory system disease	EFO_0000408	Other disease
ENSG00000197536	chr5	132463934	132463935	rs3749833	EFO_0003785	allergy	EFO_0000540	Immune system disorder
ENSG00000197536	chr5	132994460	132994461	rs7702102	EFO_0000249	Alzheimers disease	EFO_0000618	Neurological disorder
ENSG00000197670	chr20	53554244	53554245	rs13043901	EFO_0001360	type ii diabetes mellitus	EFO_0000589	Metabolic disorder
ENSG00000197670	chr20	53559566	53559567	rs6068583	EFO_0005406	colorectal adenoma	EFO_0000405	Digestive system disorder
ENSG00000198358	chr1	160876494	160876495	rs1333062	EFO_0000384	crohn's disease	EFO_0000405	Digestive system disorder
ENSG00000198358	chr1	160876494	160876495	rs1333062	EFO_0000676	psoriasis	EFO_0000540	Immune system disorder
ENSG00000198358	chr1	160876494	160876495	rs1333062	EFO_0000729	ulcerative colitis	EFO_0000405	Digestive system disorder
ENSG00000198358	chr1	160876494	160876495	rs1333062	EFO_0003898	ankylosing spondylitis	EFO_0000540	Immune system disorder
ENSG00000198358	chr1	160876494	160876495	rs1333062	EFO_0004268	sclerosing cholangitis	EFO_0000405	Digestive system disorder
ENSG00000198358	chr1	160882256	160882257	rs2274910	EFO_0000384	crohn's disease	EFO_0000405	Digestive system disorder
ENSG00000198358	chr1	160884736	160884737	rs2297559	EFO_0003767	inflammatory bowel disease	EFO_0000405	Digestive system disorder
ENSG00000198358	chr1	160887174	160887175	rs4656958	EFO_0000384	crohn's disease	EFO_0000405	Digestive system disorder
ENSG00000198358	chr1	160887174	160887175	rs4656958	EFO_0000729	ulcerative colitis	EFO_0000405	Digestive system disorder
ENSG00000198358	chr1	160887174	160887175	rs4656958	EFO_0003767	inflammatory bowel disease	EFO_0000405	Digestive system disorder
ENSG00000198496	chr17	43021069	43021070	rs9912587	EFO_0000378	coronary artery disease	EFO_0000319	Cardiovascular disease
ENSG00000203279	chr9	97142175	97142176	rs2374916	EFO_0005423	adolescent idiopathic scoliosis	EFO_0000408	Other disease
ENSG00000203288	chr1	151786628	151786629	rs4845570	EFO_0000378	coronary artery disease	EFO_0000319	Cardiovascular disease
ENSG00000203288	chr1	151789832	151789833	rs11810571	EFO_0000378	coronary artery disease	EFO_0000319	Cardiovascular disease
ENSG00000203288	chr1	151795572	151795573	rs11204892	EFO_0000378	coronary artery disease	EFO_0000319	Cardiovascular disease
ENSG00000203307	chr1	165904155	165904156	rs3790672	EFO_0005088	testicular carcinoma	EFO_0000616	Cancer
ENSG00000203307	chr1	165904155	165904156	rs3790672	EFO_1000566	Testicular Germ Cell Tumor	EFO_0000616	Cancer
ENSG00000203364	chr9	93144825	93144826	rs2398827	EFO_0000764	HIV infection	EFO_0000408	Other disease
ENSG00000203364	chr9	93144825	93144826	rs2398827	EFO_0009279	response to tenofovir	GO_0042493	Response to drug
ENSG00000203593	chr12	1982091	1982092	rs11062040	EFO_0002618	pancreatic carcinoma	EFO_0000616	Cancer
ENSG00000203593	chr12	1982091	1982092	rs11062040	GO_0036272	response to gemcitabine	GO_0042493	Response to drug
ENSG00000203645	chr3	177872621	177872622	rs74793292	EFO_0004286	venous thromboembolism	EFO_0000319	Cardiovascular disease
ENSG00000203688	chr6	167697535	167697536	rs536348	EFO_1001504	small vessel stroke	EFO_0000319	Cardiovascular disease
ENSG00000203739	chr1	173539646	173539647	rs301696	EFO_0005423	adolescent idiopathic scoliosis	EFO_0000408	Other disease
ENSG00000203801	chr6	108662324	108662325	rs9398171	EFO_0000692	schizophrenia	EFO_0000618	Neurological disorder
ENSG00000203809	chr6	104918016	104918017	rs1933802	EFO_0003761	unipolar depression	EFO_0000618	Neurological disorder
ENSG00000203809	chr6	104942078	104942079	rs1475120	EFO_0003761	unipolar depression	EFO_0000618	Neurological disorder
ENSG00000203809	chr6	104958399	104958400	rs17065417	EFO_0000621	neuroblastoma	EFO_0000616	Cancer
ENSG00000203809	chr6	105014129	105014130	rs314272	EFO_0000692	schizophrenia	EFO_0000618	Neurological disorder
ENSG00000203809	chr6	105018457	105018458	rs160593	EFO_0000692	schizophrenia	EFO_0000618	Neurological disorder
ENSG00000203876	chr10	110015049	110015050	rs10884920	EFO_0000289	bipolar disorder	EFO_0000618	Neurological disorder
ENSG00000203886	chr10	102831636	102831637	rs17115100	EFO_0002508	parkinson's disease	EFO_0000618	Neurological disorder
ENSG00000203886	chr10	102834750	102834751	rs1004467	EFO_0000612	myocardial infarction	EFO_0000319	Cardiovascular disease
ENSG00000203886	chr10	102835491	102835492	rs4919687	EFO_0005842	colorectal cancer	EFO_0000405	Digestive system disorder
ENSG00000203886	chr10	102845159	102845160	rs11191416	EFO_0000378	coronary artery disease	EFO_0000319	Cardiovascular disease
ENSG00000203886	chr10	102856906	102856907	rs4409766	EFO_0000537	hypertension	EFO_0000319	Cardiovascular disease
ENSG00000203886	chr10	102878723	102878724	rs3740390	EFO_0000378	coronary artery disease	EFO_0000319	Cardiovascular disease
ENSG00000203886	chr10	102900247	102900248	rs11191454	EFO_0000289	bipolar disorder	EFO_0000618	Neurological disorder
ENSG00000203886	chr10	102900247	102900248	rs11191454	EFO_0000692	schizophrenia	EFO_0000618	Neurological disorder
ENSG00000203886	chr10	102900247	102900248	rs11191454	EFO_0003756	autism spectrum disorder	EFO_0000618	Neurological disorder
ENSG00000203886	chr10	102900247	102900248	rs11191454	EFO_0003761	unipolar depression	EFO_0000618	Neurological disorder
ENSG00000203886	chr10	102900247	102900248	rs11191454	EFO_0003888	attention deficit hyperactivity disorder	EFO_0000618	Neurological disorder
ENSG00000203886	chr10	102938024	102938025	rs12414777	EFO_0000378	coronary artery disease	EFO_0000319	Cardiovascular disease
ENSG00000203886	chr10	102959339	102959340	rs12413409	EFO_0001645	coronary heart disease	EFO_0000319	Cardiovascular disease
ENSG00000203886	chr10	102959339	102959340	rs12413409	EFO_0003870	brain aneurysm	EFO_0000319	Cardiovascular disease
ENSG00000203886	chr10	102959339	102959340	rs12413409	EFO_0005524	large artery stroke	EFO_0000319	Cardiovascular disease
ENSG00000203886	chr10	103089359	103089360	rs10786736	EFO_0000692	schizophrenia	EFO_0000618	Neurological disorder
ENSG00000203886	chr10	103111522	103111523	rs10883832	EFO_0000692	schizophrenia	EFO_0000618	Neurological disorder
ENSG00000203886	chr10	103146454	103146455	rs11191580	EFO_0000289	bipolar disorder	EFO_0000618	Neurological disorder
ENSG00000203886	chr10	103146454	103146455	rs11191580	EFO_0000319	cardiovascular disease	EFO_0000408	Other disease
ENSG00000203886	chr10	103146454	103146455	rs11191580	EFO_0000692	schizophrenia	EFO_0000618	Neurological disorder
ENSG00000203886	chr10	103146454	103146455	rs11191580	EFO_0003756	autism spectrum disorder	EFO_0000618	Neurological disorder
ENSG00000203886	chr10	103146454	103146455	rs11191580	EFO_0003761	unipolar depression	EFO_0000618	Neurological disorder
ENSG00000203886	chr10	103146454	103146455	rs11191580	EFO_0003888	attention deficit hyperactivity disorder	EFO_0000618	Neurological disorder
ENSG00000203886	chr10	103153896	103153897	rs11191582	EFO_0000692	schizophrenia	EFO_0000618	Neurological disorder
ENSG00000203886	chr10	103153896	103153897	rs11191582	EFO_0003756	autism spectrum disorder	EFO_0000618	Neurological disorder
ENSG00000203886	chr10	103169157	103169158	rs12416331	EFO_0000692	schizophrenia	EFO_0000618	Neurological disorder
ENSG00000203897	chr1	108875057	108875058	rs7523050	EFO_0000180	HIV-1 infection	EFO_0000408	Other disease
ENSG00000204055	chr9	129161670	129161671	rs4837345	EFO_0005842	colorectal cancer	EFO_0000405	Digestive system disorder
ENSG00000204055	chr9	129161670	129161671	rs4837345	EFO_0009361	colorectal mucinous adenocarcinoma	EFO_0000405	Digestive system disorder
ENSG00000204055	chr9	129168215	129168216	rs10819474	EFO_0005842	colorectal cancer	EFO_0000405	Digestive system disorder
ENSG00000204055	chr9	129168215	129168216	rs10819474	EFO_0009361	colorectal mucinous adenocarcinoma	EFO_0000405	Digestive system disorder
ENSG00000204055	chr9	129176634	129176635	rs1075650	EFO_0005842	colorectal cancer	EFO_0000405	Digestive system disorder
ENSG00000204055	chr9	129176634	129176635	rs1075650	EFO_0009361	colorectal mucinous adenocarcinoma	EFO_0000405	Digestive system disorder
ENSG00000204261	chr6	32812947	32812948	rs11244	Orphanet_797	sarcoidosis	EFO_0000408	Other disease
ENSG00000204528	chr6	30569829	30569830	rs3132613	EFO_0004237	Graves disease	EFO_0000540	Immune system disorder
ENSG00000204528	chr6	30633455	30633456	rs12665339	EFO_0001663	prostate carcinoma	EFO_0000616	Cancer
ENSG00000204528	chr6	30798118	30798119	rs10947096	EFO_0004645	response to vaccine	GO_0042493	Response to drug
ENSG00000204528	chr6	31034839	31034840	rs4248154	EFO_0004237	Graves disease	EFO_0000540	Immune system disorder
ENSG00000204528	chr6	31039078	31039079	rs2844665	EFO_0004276	Stevens-Johnson syndrome	EFO_0000408	Other disease
ENSG00000204528	chr6	31039078	31039079	rs2844665	EFO_0004775	toxic epidermal necrolysis	EFO_0000408	Other disease
ENSG00000204528	chr6	31047405	31047406	rs2844645	EFO_0000676	psoriasis	EFO_0000540	Immune system disorder
ENSG00000204528	chr6	31050630	31050631	rs2517532	EFO_0004705	hypothyroidism	EFO_0000408	Other disease
ENSG00000204528	chr6	31050769	31050770	rs2523864	EFO_0006954	response to triamcinolone acetonide	GO_0042493	Response to drug
ENSG00000204528	chr6	31056824	31056825	rs9262631	EFO_0004237	Graves disease	EFO_0000540	Immune system disorder
ENSG00000204528	chr6	31056824	31056825	rs9262631	EFO_0007633	response to thioamide	GO_0042493	Response to drug
ENSG00000204528	chr6	31057031	31057032	rs9262632	EFO_0000180	HIV-1 infection	EFO_0000408	Other disease
ENSG00000204528	chr6	31057274	31057275	rs2523849	EFO_0004252	nasopharyngeal neoplasm	EFO_0000616	Cancer
ENSG00000204528	chr6	31101750	31101751	rs9263567	GO_0072718	response to cisplatin	GO_0042493	Response to drug
ENSG00000204528	chr6	31101750	31101751	rs9263567	GO_0097328	response to carboplatin	GO_0042493	Response to drug
ENSG00000204528	chr6	31106253	31106254	rs6457327	EFO_0000096	neoplasm of mature b-cells	EFO_0000616	Cancer
ENSG00000204528	chr6	31113428	31113429	rs2233956	EFO_0001071	lung carcinoma	EFO_0000616	Cancer
ENSG00000204528	chr6	31113428	31113429	rs2233956	EFO_0004254	membranous glomerulonephritis	EFO_0000408	Other disease
ENSG00000204528	chr6	31116298	31116299	rs3130982	EFO_0000676	psoriasis	EFO_0000540	Immune system disorder
ENSG00000204528	chr6	31118047	31118048	rs3819686	EFO_0004645	response to vaccine	GO_0042493	Response to drug
ENSG00000204528	chr6	31124190	31124191	rs9263688	EFO_0004237	Graves disease	EFO_0000540	Immune system disorder
ENSG00000204528	chr6	31124190	31124191	rs9263688	EFO_0007633	response to thioamide	GO_0042493	Response to drug
ENSG00000204528	chr6	31129524	31129525	rs3130559	EFO_0000341	chronic obstructive pulmonary disease	EFO_0000408	Other disease
ENSG00000204528	chr6	31131800	31131801	rs4959053	EFO_0003780	Behcet's disease	EFO_0000319	Cardiovascular disease
ENSG00000204528	chr6	31135187	31135188	rs3132565	EFO_0000692	schizophrenia	EFO_0000618	Neurological disorder
ENSG00000204528	chr6	31138491	31138492	rs3130573	EFO_0000676	psoriasis	EFO_0000540	Immune system disorder
ENSG00000204528	chr6	31138491	31138492	rs3130573	EFO_0000717	systemic scleroderma	EFO_0000540	Immune system disorder
ENSG00000204528	chr6	31139410	31139411	rs1265093	EFO_0000341	chronic obstructive pulmonary disease	EFO_0000408	Other disease
ENSG00000204528	chr6	31143579	31143580	rs9263739	EFO_0000729	ulcerative colitis	EFO_0000405	Digestive system disorder
ENSG00000204528	chr6	31148365	31148366	rs1265067	EFO_0000676	psoriasis	EFO_0000540	Immune system disorder
ENSG00000204528	chr6	31150242	31150243	rs1265112	EFO_0000676	psoriasis	EFO_0000540	Immune system disorder
ENSG00000204528	chr6	31150242	31150243	rs1265112	GO_0061479	response to reverse transcriptase inhibitor	GO_0042493	Response to drug
ENSG00000204528	chr6	31150734	31150735	rs130067	EFO_0001663	prostate carcinoma	EFO_0000616	Cancer
ENSG00000204528	chr6	31154705	31154706	rs130076	EFO_0000676	psoriasis	EFO_0000540	Immune system disorder
ENSG00000204528	chr6	31162816	31162817	rs1419881	EFO_0004197	hepatitis B infection	EFO_0000408	Other disease
ENSG00000204528	chr6	31162816	31162817	rs1419881	EFO_0004239	chronic hepatitis B infection	EFO_0000408	Other disease
ENSG00000204528	chr6	31168676	31168677	rs3130501	EFO_0001360	type ii diabetes mellitus	EFO_0000589	Metabolic disorder
ENSG00000204528	chr6	31168676	31168677	rs3130501	EFO_0004276	Stevens-Johnson syndrome	EFO_0000408	Other disease
ENSG00000204528	chr6	31168676	31168677	rs3130501	EFO_0004775	toxic epidermal necrolysis	EFO_0000408	Other disease
ENSG00000204528	chr6	31168937	31168938	rs3132524	EFO_0001360	type ii diabetes mellitus	EFO_0000589	Metabolic disorder
ENSG00000204528	chr6	31170330	31170331	rs1062630	EFO_0000769	Epstein-Barr virus infection	EFO_0000408	Other disease
ENSG00000204528	chr6	31172270	31172271	rs1265159	EFO_0004254	membranous glomerulonephritis	EFO_0000408	Other disease
ENSG00000204528	chr6	31173746	31173747	rs887468	EFO_0000676	psoriasis	EFO_0000540	Immune system disorder
ENSG00000204528	chr6	31175805	31175806	rs3131018	EFO_0000180	HIV-1 infection	EFO_0000408	Other disease
ENSG00000204528	chr6	31177674	31177675	rs3130506	EFO_0000676	psoriasis	EFO_0000540	Immune system disorder
ENSG00000204528	chr6	31188008	31188009	rs1265181	EFO_0000676	psoriasis	EFO_0000540	Immune system disorder
ENSG00000204528	chr6	31202751	31202752	rs9263871	EFO_0002690	systemic lupus erythematosus	EFO_0000540	Immune system disorder
ENSG00000204528	chr6	31202751	31202752	rs9263871	EFO_0005761	lupus nephritis	EFO_0000408	Other disease
ENSG00000204528	chr6	31208449	31208450	rs3132506	EFO_0000676	psoriasis	EFO_0000540	Immune system disorder
ENSG00000204528	chr6	31216419	31216420	rs3869109	EFO_0001645	coronary heart disease	EFO_0000319	Cardiovascular disease
ENSG00000204528	chr6	31254404	31254405	rs1793889	EFO_0000692	schizophrenia	EFO_0000618	Neurological disorder
ENSG00000204528	chr6	31254404	31254405	rs1793889	EFO_0003756	autism spectrum disorder	EFO_0000618	Neurological disorder
ENSG00000204528	chr6	31264334	31264335	rs3130542	EFO_0004197	hepatitis B infection	EFO_0000408	Other disease
ENSG00000204528	chr6	31264334	31264335	rs3130542	EFO_0004239	chronic hepatitis B infection	EFO_0000408	Other disease
ENSG00000204528	chr6	31264470	31264471	rs2844624	EFO_0000676	psoriasis	EFO_0000540	Immune system disorder
ENSG00000204528	chr6	31268398	31268399	rs2853950	EFO_0000676	psoriasis	EFO_0000540	Immune system disorder
ENSG00000204528	chr6	31272654	31272655	rs2074488	EFO_0000341	chronic obstructive pulmonary disease	EFO_0000408	Other disease
ENSG00000204528	chr6	31272944	31272945	rs2249742	EFO_0000676	psoriasis	EFO_0000540	Immune system disorder
ENSG00000204528	chr6	31273255	31273256	rs5010528	EFO_0000764	HIV infection	EFO_0000408	Other disease
ENSG00000204528	chr6	31273255	31273256	rs5010528	EFO_0004276	Stevens-Johnson syndrome	EFO_0000408	Other disease
ENSG00000204528	chr6	31273255	31273256	rs5010528	EFO_0004775	toxic epidermal necrolysis	EFO_0000408	Other disease
ENSG00000204528	chr6	31273255	31273256	rs5010528	GO_0061479	response to reverse transcriptase inhibitor	GO_0042493	Response to drug
ENSG00000204528	chr6	31274414	31274415	rs12111032	EFO_1001857	Takayasu arteritis	EFO_0000319	Cardiovascular disease
ENSG00000204528	chr6	31283077	31283078	rs2844603	EFO_0000676	psoriasis	EFO_0000540	Immune system disorder
ENSG00000204528	chr6	31286219	31286220	rs2524052	EFO_0000676	psoriasis	EFO_0000540	Immune system disorder
ENSG00000204528	chr6	31291060	31291061	rs9468925	EFO_0004208	vitiligo	EFO_0000540	Immune system disorder
ENSG00000204528	chr6	31291802	31291803	rs2524163	EFO_0000676	psoriasis	EFO_0000540	Immune system disorder
ENSG00000204528	chr6	31295974	31295975	rs2894207	EFO_0000676	psoriasis	EFO_0000540	Immune system disorder
ENSG00000204528	chr6	31295974	31295975	rs2894207	EFO_0004252	nasopharyngeal neoplasm	EFO_0000616	Cancer
ENSG00000204528	chr6	31298313	31298314	rs4406273	EFO_0000676	psoriasis	EFO_0000540	Immune system disorder
ENSG00000204528	chr6	31298313	31298314	rs4406273	EFO_1001494	psoriasis vulgaris	EFO_0000540	Immune system disorder
ENSG00000204528	chr6	31301396	31301397	rs9366778	EFO_0000676	psoriasis	EFO_0000540	Immune system disorder
ENSG00000204528	chr6	31302097	31302098	rs1960278	EFO_0000676	psoriasis	EFO_0000540	Immune system disorder
ENSG00000204528	chr6	31350802	31350803	rs34213790	EFO_0000764	HIV infection	EFO_0000408	Other disease
ENSG00000204528	chr6	31350802	31350803	rs34213790	EFO_1002003	hypersensitivity reaction disease	EFO_0000540	Immune system disorder
ENSG00000204528	chr6	31350802	31350803	rs34213790	GO_0061479	response to reverse transcriptase inhibitor	GO_0042493	Response to drug
ENSG00000204528	chr6	31352146	31352147	rs36057735	EFO_0000692	schizophrenia	EFO_0000618	Neurological disorder
ENSG00000204528	chr6	31352146	31352147	rs36057735	EFO_0003756	autism spectrum disorder	EFO_0000618	Neurological disorder
ENSG00000204528	chr6	31352761	31352762	rs2442719	EFO_0000180	HIV-1 infection	EFO_0000408	Other disease
ENSG00000204528	chr6	31354618	31354619	rs17199328	EFO_0006510	Herpes Zoster	EFO_0000408	Other disease
ENSG00000204528	chr6	31354782	31354783	rs2523608	EFO_0000180	HIV-1 infection	EFO_0000408	Other disease
ENSG00000204528	chr6	31355235	31355236	rs2854001	EFO_0003785	allergy	EFO_0000540	Immune system disorder
ENSG00000204528	chr6	31356838	31356839	rs1050529	EFO_0004193	basal cell carcinoma	EFO_0000616	Cancer
ENSG00000204528	chr6	31359924	31359925	rs9378249	EFO_0000289	bipolar disorder	EFO_0000618	Neurological disorder
ENSG00000204528	chr6	31368641	31368642	rs9266406	EFO_0003780	Behcet's disease	EFO_0000319	Cardiovascular disease
ENSG00000204528	chr6	31379045	31379046	rs9266629	EFO_0000341	chronic obstructive pulmonary disease	EFO_0000408	Other disease
ENSG00000204528	chr6	31379201	31379202	rs9266634	EFO_0008324	response to sulfasalazine	GO_0042493	Response to drug
ENSG00000204528	chr6	31382927	31382928	rs1521	EFO_0004237	Graves disease	EFO_0000540	Immune system disorder
ENSG00000204528	chr6	31386461	31386462	rs12524487	EFO_1001857	Takayasu arteritis	EFO_0000319	Cardiovascular disease
ENSG00000204528	chr6	31396299	31396300	rs28366133	Orphanet_2445	conotruncal heart defect	EFO_0000319	Cardiovascular disease
ENSG00000204528	chr6	31412672	31412673	rs2256175	EFO_1001209	temporal arteritis	EFO_0000319	Cardiovascular disease
ENSG00000204528	chr6	31606748	31606749	rs28895016	EFO_0003785	allergy	EFO_0000540	Immune system disorder
ENSG00000204528	chr6	31621958	31621959	rs2736173	EFO_1001857	Takayasu arteritis	EFO_0000319	Cardiovascular disease
ENSG00000204528	chr6	31741133	31741134	rs28381348	EFO_1001857	Takayasu arteritis	EFO_0000319	Cardiovascular disease
ENSG00000204528	chr6	31758911	31758912	rs707939	EFO_0000692	schizophrenia	EFO_0000618	Neurological disorder
ENSG00000204528	chr6	31758911	31758912	rs707939	EFO_0003756	autism spectrum disorder	EFO_0000618	Neurological disorder
ENSG00000204528	chr6	31835353	31835354	rs17201248	EFO_0004237	Graves disease	EFO_0000540	Immune system disorder
ENSG00000204528	chr6	31835353	31835354	rs17201248	EFO_0007633	response to thioamide	GO_0042493	Response to drug
ENSG00000204528	chr6	31874821	31874822	rs12661281	EFO_0004683	wet macular degeneration	EFO_0000618	Neurological disorder
ENSG00000204528	chr6	31949763	31949764	rs4151657	EFO_0000729	ulcerative colitis	EFO_0000405	Digestive system disorder
ENSG00000204528	chr6	32102292	32102293	rs41268896	EFO_0000274	atopic eczema	EFO_0000540	Immune system disorder
ENSG00000204581	chr2	111168161	111168162	rs71801447	EFO_0000305	breast carcinoma	EFO_0000616	Cancer
ENSG00000204581	chr2	111175424	111175425	rs72837826	EFO_0004268	sclerosing cholangitis	EFO_0000405	Digestive system disorder
ENSG00000204588	chr2	110842129	110842130	rs4849121	EFO_0004194	IgA glomerulonephritis	EFO_0000408	Other disease
ENSG00000204625	chr6	29563197	29563198	rs115070292	EFO_0000692	schizophrenia	EFO_0000618	Neurological disorder
ENSG00000204625	chr6	29681770	29681771	rs385492	EFO_0000692	schizophrenia	EFO_0000618	Neurological disorder
ENSG00000204625	chr6	29681770	29681771	rs385492	EFO_0003756	autism spectrum disorder	EFO_0000618	Neurological disorder
ENSG00000204625	chr6	29696112	29696113	rs3131888	EFO_0000692	schizophrenia	EFO_0000618	Neurological disorder
ENSG00000204625	chr6	29809899	29809900	rs9380141	EFO_1001857	Takayasu arteritis	EFO_0000319	Cardiovascular disease
ENSG00000204625	chr6	29860883	29860884	rs2523822	EFO_0004228	drug-induced liver injury	EFO_0000405	Digestive system disorder
ENSG00000204625	chr6	29925798	29925799	rs9259819	EFO_0003785	allergy	EFO_0000540	Immune system disorder
ENSG00000204625	chr6	29943253	29943254	rs9260151	EFO_0001359	type i diabetes mellitus	EFO_0000540	Immune system disorder
ENSG00000204625	chr6	29945521	29945522	rs1061235	GO_0036277	response to anticonvulsant	GO_0042493	Response to drug
ENSG00000204625	chr6	29950322	29950323	rs2517713	EFO_0004252	nasopharyngeal neoplasm	EFO_0000616	Cancer
ENSG00000204625	chr6	29952555	29952556	rs9260489	EFO_0003885	multiple sclerosis	EFO_0000618	Neurological disorder
ENSG00000204625	chr6	29971803	29971804	rs2523961	EFO_0000182	hepatocellular carcinoma	EFO_0000405	Digestive system disorder
ENSG00000204625	chr6	29971803	29971804	rs2523961	EFO_0004197	hepatitis B infection	EFO_0000408	Other disease
ENSG00000204625	chr6	29974166	29974167	rs2523946	EFO_0004194	IgA glomerulonephritis	EFO_0000408	Other disease
ENSG00000204625	chr6	29975879	29975880	rs2394250	EFO_0003898	ankylosing spondylitis	EFO_0000540	Immune system disorder
ENSG00000204625	chr6	30002812	30002813	rs7758512	EFO_0000180	HIV-1 infection	EFO_0000408	Other disease
ENSG00000204625	chr6	30010575	30010576	rs4713281	EFO_1001857	Takayasu arteritis	EFO_0000319	Cardiovascular disease
ENSG00000204625	chr6	30057726	30057727	rs259919	EFO_0000180	HIV-1 infection	EFO_0000408	Other disease
ENSG00000204625	chr6	30103160	30103161	rs1110446	EFO_0000182	hepatocellular carcinoma	EFO_0000405	Digestive system disorder
ENSG00000204625	chr6	30103160	30103161	rs1110446	EFO_0004197	hepatitis B infection	EFO_0000408	Other disease
ENSG00000204625	chr6	30233096	30233097	rs3094137	EFO_0000182	hepatocellular carcinoma	EFO_0000405	Digestive system disorder
ENSG00000204625	chr6	30233096	30233097	rs3094137	EFO_0004197	hepatitis B infection	EFO_0000408	Other disease
ENSG00000204706	chr9	70479619	70479620	rs963265	EFO_0003821	migraine disorder	EFO_0000618	Neurological disorder
ENSG00000204792	chr2	75024234	75024235	rs2422088	EFO_0000701	skin disease	EFO_0000408	Other disease
ENSG00000204792	chr2	75024234	75024235	rs2422088	EFO_0005842	colorectal cancer	EFO_0000405	Digestive system disorder
ENSG00000204792	chr2	75024234	75024235	rs2422088	EFO_0007682	response to cetuximab	GO_0042493	Response to drug
ENSG00000204929	chr2	65329190	65329191	rs6546146	EFO_0000685	rheumatoid arthritis	EFO_0000540	Immune system disorder
ENSG00000204929	chr2	65353087	65353088	rs11126034	EFO_0000685	rheumatoid arthritis	EFO_0000540	Immune system disorder
ENSG00000204929	chr2	65368452	65368453	rs934734	EFO_0000685	rheumatoid arthritis	EFO_0000540	Immune system disorder
ENSG00000204929	chr2	65370537	65370538	rs11673987	EFO_0000685	rheumatoid arthritis	EFO_0000540	Immune system disorder
ENSG00000204929	chr2	65371107	65371108	rs1858036	EFO_0000685	rheumatoid arthritis	EFO_0000540	Immune system disorder
ENSG00000204929	chr2	65371166	65371167	rs1858037	EFO_0000685	rheumatoid arthritis	EFO_0000540	Immune system disorder
ENSG00000204929	chr2	65381775	65381776	rs1876518	EFO_0000540	immune system disease	EFO_0000408	Other disease
ENSG00000204929	chr2	65431235	65431236	rs7576126	EFO_1001488	influenza A (H1N1)	EFO_0000408	Other disease
ENSG00000204929	chr2	65437216	65437217	rs1437466	EFO_0002690	systemic lupus erythematosus	EFO_0000540	Immune system disorder
ENSG00000204929	chr2	65459327	65459328	rs11675538	EFO_0000384	crohn's disease	EFO_0000405	Digestive system disorder
ENSG00000204929	chr2	65459327	65459328	rs11675538	EFO_0000676	psoriasis	EFO_0000540	Immune system disorder
ENSG00000204929	chr2	65459327	65459328	rs11675538	EFO_0000729	ulcerative colitis	EFO_0000405	Digestive system disorder
ENSG00000204929	chr2	65459327	65459328	rs11675538	EFO_0003898	ankylosing spondylitis	EFO_0000540	Immune system disorder
ENSG00000204929	chr2	65459327	65459328	rs11675538	EFO_0004268	sclerosing cholangitis	EFO_0000405	Digestive system disorder
ENSG00000204934	chr7	149592373	149592374	rs354033	EFO_0003885	multiple sclerosis	EFO_0000618	Neurological disorder
ENSG00000205037	chr16	88043118	88043119	rs9927732	EFO_0003928	necrotizing enterocolitis	EFO_0000405	Digestive system disorder
ENSG00000205488	chr10	4770962	4770963	rs11818567	EFO_0003761	unipolar depression	EFO_0000618	Neurological disorder
ENSG00000205488	chr10	5628312	5628313	rs2386661	EFO_0000305	breast carcinoma	EFO_0000616	Cancer
ENSG00000205559	chr22	50578924	50578925	rs5770917	EFO_0000614	narcolepsy with cataplexy	EFO_0000618	Neurological disorder
ENSG00000205611	chr20	31294405	31294406	rs6061081	EFO_0005423	adolescent idiopathic scoliosis	EFO_0000408	Other disease
ENSG00000205611	chr20	31411284	31411285	rs2376549	EFO_0000178	gastric carcinoma	EFO_0000405	Digestive system disorder
ENSG00000205865	chr11	1694102	1694103	rs7130416	EFO_1001460	diverticulitis	EFO_0000405	Digestive system disorder
ENSG00000205959	chr4	8501632	8501633	rs1949733	GO_0097327	response to antineoplastic agent	GO_0042493	Response to drug
ENSG00000206249	chr20	38329435	38329436	rs6024905	EFO_0000677	mental or behavioural disorder	EFO_0000618	Neurological disorder
ENSG00000206337	chr6	30464400	30464401	rs3130141	Orphanet_797	sarcoidosis	EFO_0000408	Other disease
ENSG00000206337	chr6	30473526	30473527	rs3132615	EFO_0000305	breast carcinoma	EFO_0000616	Cancer
ENSG00000206337	chr6	30576624	30576625	rs3132610	EFO_0000305	breast carcinoma	EFO_0000616	Cancer
ENSG00000206337	chr6	30682249	30682250	rs9262142	EFO_0000305	breast carcinoma	EFO_0000616	Cancer
ENSG00000206337	chr6	30769709	30769710	rs3094117	EFO_0003821	migraine disorder	EFO_0000618	Neurological disorder
ENSG00000206337	chr6	30793795	30793796	rs3129984	EFO_0000305	breast carcinoma	EFO_0000616	Cancer
ENSG00000206337	chr6	30795514	30795515	rs3131060	EFO_0003834	cutaneous lupus erythematosus	EFO_0000540	Immune system disorder
ENSG00000206337	chr6	30814225	30814226	rs886424	EFO_0000289	bipolar disorder	EFO_0000618	Neurological disorder
ENSG00000206337	chr6	30814225	30814226	rs886424	EFO_0000692	schizophrenia	EFO_0000618	Neurological disorder
ENSG00000206337	chr6	30814225	30814226	rs886424	EFO_0001359	type i diabetes mellitus	EFO_0000540	Immune system disorder
ENSG00000206337	chr6	30814225	30814226	rs886424	EFO_0006812	autoimmune thyroid disease	EFO_0000540	Immune system disorder
ENSG00000206337	chr6	30911859	30911860	rs886420	Orphanet_797	sarcoidosis	EFO_0000408	Other disease
ENSG00000206337	chr6	30945681	30945682	rs3132581	EFO_0000289	bipolar disorder	EFO_0000618	Neurological disorder
ENSG00000206337	chr6	30945681	30945682	rs3132581	EFO_0000692	schizophrenia	EFO_0000618	Neurological disorder
ENSG00000206337	chr6	30945681	30945682	rs3132581	EFO_0003756	autism spectrum disorder	EFO_0000618	Neurological disorder
ENSG00000206337	chr6	30945681	30945682	rs3132581	EFO_0003761	unipolar depression	EFO_0000618	Neurological disorder
ENSG00000206337	chr6	30945681	30945682	rs3132581	EFO_0003888	attention deficit hyperactivity disorder	EFO_0000618	Neurological disorder
ENSG00000206337	chr6	30952347	30952348	rs3132580	EFO_0004254	membranous glomerulonephritis	EFO_0000408	Other disease
ENSG00000206337	chr6	30969955	30969956	rs3131781	EFO_0003761	unipolar depression	EFO_0000618	Neurological disorder
ENSG00000206337	chr6	30979732	30979733	rs3094084	EFO_0003834	cutaneous lupus erythematosus	EFO_0000540	Immune system disorder
ENSG00000206337	chr6	31001226	31001227	rs1632862	EFO_1001488	influenza A (H1N1)	EFO_0000408	Other disease
ENSG00000206337	chr6	31057019	31057020	rs3131788	EFO_0000676	psoriasis	EFO_0000540	Immune system disorder
ENSG00000206337	chr6	31090563	31090564	rs3130544	EFO_0000540	immune system disease	EFO_0000408	Other disease
ENSG00000206337	chr6	31090563	31090564	rs3130544	EFO_0004254	membranous glomerulonephritis	EFO_0000408	Other disease
ENSG00000206337	chr6	31101750	31101751	rs9263567	GO_0072718	response to cisplatin	GO_0042493	Response to drug
ENSG00000206337	chr6	31101750	31101751	rs9263567	GO_0097328	response to carboplatin	GO_0042493	Response to drug
ENSG00000206337	chr6	31111032	31111033	rs3132556	EFO_0000692	schizophrenia	EFO_0000618	Neurological disorder
ENSG00000206337	chr6	31111032	31111033	rs3132556	EFO_0003756	autism spectrum disorder	EFO_0000618	Neurological disorder
ENSG00000206337	chr6	31112239	31112240	rs2233974	Orphanet_797	sarcoidosis	EFO_0000408	Other disease
ENSG00000206337	chr6	31113428	31113429	rs2233956	EFO_0001071	lung carcinoma	EFO_0000616	Cancer
ENSG00000206337	chr6	31113428	31113429	rs2233956	EFO_0004254	membranous glomerulonephritis	EFO_0000408	Other disease
ENSG00000206337	chr6	31113657	31113658	rs3094222	EFO_0000676	psoriasis	EFO_0000540	Immune system disorder
ENSG00000206337	chr6	31113657	31113658	rs3094222	EFO_0001071	lung carcinoma	EFO_0000616	Cancer
ENSG00000206337	chr6	31157072	31157073	rs3130453	EFO_0000676	psoriasis	EFO_0000540	Immune system disorder
ENSG00000206337	chr6	31161533	31161534	rs7750641	EFO_0000676	psoriasis	EFO_0000540	Immune system disorder
ENSG00000206337	chr6	31161533	31161534	rs7750641	EFO_0004254	membranous glomerulonephritis	EFO_0000408	Other disease
ENSG00000206337	chr6	31162816	31162817	rs1419881	EFO_0004197	hepatitis B infection	EFO_0000408	Other disease
ENSG00000206337	chr6	31162816	31162817	rs1419881	EFO_0004239	chronic hepatitis B infection	EFO_0000408	Other disease
ENSG00000206337	chr6	31173746	31173747	rs887468	EFO_0000676	psoriasis	EFO_0000540	Immune system disorder
ENSG00000206337	chr6	31175805	31175806	rs3131018	EFO_0000180	HIV-1 infection	EFO_0000408	Other disease
ENSG00000206337	chr6	31177674	31177675	rs3130506	EFO_0000676	psoriasis	EFO_0000540	Immune system disorder
ENSG00000206337	chr6	31254404	31254405	rs1793889	EFO_0000692	schizophrenia	EFO_0000618	Neurological disorder
ENSG00000206337	chr6	31254404	31254405	rs1793889	EFO_0003756	autism spectrum disorder	EFO_0000618	Neurological disorder
ENSG00000206337	chr6	31264470	31264471	rs2844624	EFO_0000676	psoriasis	EFO_0000540	Immune system disorder
ENSG00000206337	chr6	31267728	31267729	rs2853953	EFO_0000676	psoriasis	EFO_0000540	Immune system disorder
ENSG00000206337	chr6	31267728	31267729	rs2853953	EFO_0004239	chronic hepatitis B infection	EFO_0000408	Other disease
ENSG00000206337	chr6	31344549	31344550	rs3134792	EFO_0000676	psoriasis	EFO_0000540	Immune system disorder
ENSG00000206337	chr6	31344549	31344550	rs3134792	EFO_0004254	membranous glomerulonephritis	EFO_0000408	Other disease
ENSG00000206337	chr6	31352146	31352147	rs36057735	EFO_0000692	schizophrenia	EFO_0000618	Neurological disorder
ENSG00000206337	chr6	31352146	31352147	rs36057735	EFO_0003756	autism spectrum disorder	EFO_0000618	Neurological disorder
ENSG00000206337	chr6	31353490	31353491	rs2596500	EFO_0000692	schizophrenia	EFO_0000618	Neurological disorder
ENSG00000206337	chr6	31353490	31353491	rs2596500	EFO_0001071	lung carcinoma	EFO_0000616	Cancer
ENSG00000206337	chr6	31355013	31355014	rs2523607	EFO_0000403	diffuse large b-cell lymphoma	EFO_0000616	Cancer
ENSG00000206337	chr6	31356638	31356639	rs2507989	EFO_0000692	schizophrenia	EFO_0000618	Neurological disorder
ENSG00000206337	chr6	31356638	31356639	rs2507989	EFO_0003756	autism spectrum disorder	EFO_0000618	Neurological disorder
ENSG00000206337	chr6	31376806	31376807	rs13202464	EFO_0000676	psoriasis	EFO_0000540	Immune system disorder
ENSG00000206337	chr6	31377139	31377140	rs116488202	EFO_0003898	ankylosing spondylitis	EFO_0000540	Immune system disorder
ENSG00000206337	chr6	31377139	31377140	rs116488202	EFO_1000811	anterior uveitis	EFO_0000408	Other disease
ENSG00000206337	chr6	31380588	31380589	rs4143332	EFO_0004268	sclerosing cholangitis	EFO_0000405	Digestive system disorder
ENSG00000206337	chr6	31385552	31385553	rs2596565	EFO_0000685	rheumatoid arthritis	EFO_0000540	Immune system disorder
ENSG00000206337	chr6	31398010	31398011	rs4349859	EFO_0000676	psoriasis	EFO_0000540	Immune system disorder
ENSG00000206337	chr6	31398010	31398011	rs4349859	EFO_0003898	ankylosing spondylitis	EFO_0000540	Immune system disorder
ENSG00000206337	chr6	31423624	31423625	rs4418214	EFO_0000180	HIV-1 infection	EFO_0000408	Other disease
ENSG00000206337	chr6	31423624	31423625	rs4418214	EFO_0000676	psoriasis	EFO_0000540	Immune system disorder
ENSG00000206337	chr6	31442631	31442632	rs2844510	EFO_0000270	asthma	EFO_0000408	Other disease
ENSG00000206337	chr6	31463174	31463175	rs45533135	EFO_0000676	psoriasis	EFO_0000540	Immune system disorder
ENSG00000206337	chr6	31466589	31466590	rs3094013	EFO_0003063	polymyositis	EFO_0000540	Immune system disorder
ENSG00000206337	chr6	31481199	31481200	rs3099844	EFO_0000195	metabolic syndrome	EFO_0000589	Metabolic disorder
ENSG00000206337	chr6	31481199	31481200	rs3099844	EFO_0004537	neonatal systemic lupus erthematosus	EFO_0000540	Immune system disorder
ENSG00000206337	chr6	31504943	31504944	rs2855812	EFO_0000270	asthma	EFO_0000408	Other disease
ENSG00000206337	chr6	31508681	31508682	rs3130614	EFO_0000783	myositis	EFO_0000540	Immune system disorder
ENSG00000206337	chr6	31537703	31537704	rs2734583	EFO_0004276	Stevens-Johnson syndrome	EFO_0000408	Other disease
ENSG00000206337	chr6	31537703	31537704	rs2734583	EFO_0004775	toxic epidermal necrolysis	EFO_0000408	Other disease
ENSG00000206337	chr6	31546470	31546471	rs9267488	EFO_0000783	myositis	EFO_0000540	Immune system disorder
ENSG00000206337	chr6	31579073	31579074	rs1800628	EFO_0005570	oral cavity cancer	EFO_0000616	Cancer
ENSG00000206337	chr6	31652743	31652744	rs3117582	EFO_0000571	lung adenocarcinoma	EFO_0000616	Cancer
ENSG00000206337	chr6	31652743	31652744	rs3117582	EFO_0001071	lung carcinoma	EFO_0000616	Cancer
ENSG00000206337	chr6	31652743	31652744	rs3117582	Orphanet_797	sarcoidosis	EFO_0000408	Other disease
ENSG00000206337	chr6	31668965	31668966	rs9267531	EFO_0002690	systemic lupus erythematosus	EFO_0000540	Immune system disorder
ENSG00000206337	chr6	31668965	31668966	rs9267531	EFO_0003834	cutaneous lupus erythematosus	EFO_0000540	Immune system disorder
ENSG00000206337	chr6	31753256	31753257	rs3131379	EFO_0002690	systemic lupus erythematosus	EFO_0000540	Immune system disorder
ENSG00000206337	chr6	31757508	31757509	rs3131378	EFO_0001071	lung carcinoma	EFO_0000616	Cancer
ENSG00000206337	chr6	31766174	31766175	rs9279411	EFO_0000384	crohn's disease	EFO_0000405	Digestive system disorder
ENSG00000206337	chr6	31781365	31781366	rs915652	Orphanet_797	sarcoidosis	EFO_0000408	Other disease
ENSG00000206337	chr6	31872700	31872701	rs501942	EFO_0001071	lung carcinoma	EFO_0000616	Cancer
ENSG00000206337	chr6	31902549	31902550	rs558702	EFO_0002690	systemic lupus erythematosus	EFO_0000540	Immune system disorder
ENSG00000206337	chr6	31951083	31951084	rs1270942	EFO_0001359	type i diabetes mellitus	EFO_0000540	Immune system disorder
ENSG00000206337	chr6	31951083	31951084	rs1270942	EFO_0002690	systemic lupus erythematosus	EFO_0000540	Immune system disorder
ENSG00000206337	chr6	31951083	31951084	rs1270942	EFO_0006812	autoimmune thyroid disease	EFO_0000540	Immune system disorder
ENSG00000206337	chr6	31973120	31973121	rs389884	EFO_0004254	membranous glomerulonephritis	EFO_0000408	Other disease
ENSG00000206337	chr6	31973120	31973121	rs389884	Orphanet_797	sarcoidosis	EFO_0000408	Other disease
ENSG00000206337	chr6	32058086	32058087	rs369637	EFO_0000692	schizophrenia	EFO_0000618	Neurological disorder
ENSG00000206337	chr6	32058086	32058087	rs369637	EFO_0003756	autism spectrum disorder	EFO_0000618	Neurological disorder
ENSG00000206337	chr6	32061428	32061429	rs1150757	EFO_0002690	systemic lupus erythematosus	EFO_0000540	Immune system disorder
ENSG00000206337	chr6	32061428	32061429	rs1150757	EFO_0004256	neuromyelitis optica	EFO_0000618	Neurological disorder
ENSG00000206337	chr6	32061428	32061429	rs1150757	EFO_0009584	AQP4-IgG-positive neuromyelitis optica	EFO_0000618	Neurological disorder
ENSG00000206337	chr6	32070773	32070774	rs1150755	EFO_0002690	systemic lupus erythematosus	EFO_0000540	Immune system disorder
ENSG00000206337	chr6	32082981	32082982	rs1150754	EFO_0000692	schizophrenia	EFO_0000618	Neurological disorder
ENSG00000206337	chr6	32082981	32082982	rs1150754	EFO_0002690	systemic lupus erythematosus	EFO_0000540	Immune system disorder
ENSG00000206337	chr6	32092090	32092091	rs1150753	EFO_0002690	systemic lupus erythematosus	EFO_0000540	Immune system disorder
ENSG00000206337	chr6	32128224	32128225	rs3130288	Orphanet_797	sarcoidosis	EFO_0000408	Other disease
ENSG00000206337	chr6	32205216	32205217	rs3131296	EFO_0000692	schizophrenia	EFO_0000618	Neurological disorder
ENSG00000206337	chr6	32240547	32240548	rs424232	EFO_0001060	celiac disease	EFO_0000405	Digestive system disorder
ENSG00000206337	chr6	32293475	32293476	rs7775397	EFO_0004254	membranous glomerulonephritis	EFO_0000408	Other disease
ENSG00000206337	chr6	32334605	32334606	rs1265757	Orphanet_797	sarcoidosis	EFO_0000408	Other disease
ENSG00000206337	chr6	32395438	32395439	rs1980493	EFO_0001359	type i diabetes mellitus	EFO_0000540	Immune system disorder
ENSG00000206337	chr6	32395438	32395439	rs1980493	EFO_0004254	membranous glomerulonephritis	EFO_0000408	Other disease
ENSG00000206337	chr6	32395438	32395439	rs1980493	EFO_0006812	autoimmune thyroid disease	EFO_0000540	Immune system disorder
ENSG00000206344	chr6	30633455	30633456	rs12665339	EFO_0001663	prostate carcinoma	EFO_0000616	Cancer
ENSG00000206344	chr6	31034839	31034840	rs4248154	EFO_0004237	Graves disease	EFO_0000540	Immune system disorder
ENSG00000206344	chr6	31101750	31101751	rs9263567	GO_0072718	response to cisplatin	GO_0042493	Response to drug
ENSG00000206344	chr6	31101750	31101751	rs9263567	GO_0097328	response to carboplatin	GO_0042493	Response to drug
ENSG00000206344	chr6	31116298	31116299	rs3130982	EFO_0000676	psoriasis	EFO_0000540	Immune system disorder
ENSG00000206344	chr6	31121204	31121205	rs6927322	EFO_1000566	Testicular Germ Cell Tumor	EFO_0000616	Cancer
ENSG00000206344	chr6	31129524	31129525	rs3130559	EFO_0000341	chronic obstructive pulmonary disease	EFO_0000408	Other disease
ENSG00000206344	chr6	31135187	31135188	rs3132565	EFO_0000692	schizophrenia	EFO_0000618	Neurological disorder
ENSG00000206344	chr6	31137636	31137637	rs1265099	EFO_0000692	schizophrenia	EFO_0000618	Neurological disorder
ENSG00000206344	chr6	31137636	31137637	rs1265099	EFO_0003761	unipolar depression	EFO_0000618	Neurological disorder
ENSG00000206344	chr6	31138491	31138492	rs3130573	EFO_0000676	psoriasis	EFO_0000540	Immune system disorder
ENSG00000206344	chr6	31138491	31138492	rs3130573	EFO_0000717	systemic scleroderma	EFO_0000540	Immune system disorder
ENSG00000206344	chr6	31139410	31139411	rs1265093	EFO_0000341	chronic obstructive pulmonary disease	EFO_0000408	Other disease
ENSG00000206344	chr6	31139481	31139482	rs2285803	EFO_0001378	multiple myeloma	EFO_0000616	Cancer
ENSG00000206344	chr6	31148749	31148750	rs3132535	EFO_0001378	multiple myeloma	EFO_0000616	Cancer
ENSG00000206344	chr6	31150734	31150735	rs130067	EFO_0001663	prostate carcinoma	EFO_0000616	Cancer
ENSG00000206344	chr6	31157072	31157073	rs3130453	EFO_0000676	psoriasis	EFO_0000540	Immune system disorder
ENSG00000206344	chr6	31162816	31162817	rs1419881	EFO_0004197	hepatitis B infection	EFO_0000408	Other disease
ENSG00000206344	chr6	31162816	31162817	rs1419881	EFO_0004239	chronic hepatitis B infection	EFO_0000408	Other disease
ENSG00000206344	chr6	31167111	31167112	rs3130931	EFO_0004276	Stevens-Johnson syndrome	EFO_0000408	Other disease
ENSG00000206344	chr6	31167111	31167112	rs3130931	EFO_0004775	toxic epidermal necrolysis	EFO_0000408	Other disease
ENSG00000206344	chr6	31168676	31168677	rs3130501	EFO_0001360	type ii diabetes mellitus	EFO_0000589	Metabolic disorder
ENSG00000206344	chr6	31168676	31168677	rs3130501	EFO_0004276	Stevens-Johnson syndrome	EFO_0000408	Other disease
ENSG00000206344	chr6	31168676	31168677	rs3130501	EFO_0004775	toxic epidermal necrolysis	EFO_0000408	Other disease
ENSG00000206344	chr6	31168937	31168938	rs3132524	EFO_0001360	type ii diabetes mellitus	EFO_0000589	Metabolic disorder
ENSG00000206344	chr6	31171675	31171676	rs879882	EFO_0004252	nasopharyngeal neoplasm	EFO_0000616	Cancer
ENSG00000206344	chr6	31174468	31174469	rs3094188	EFO_0000384	crohn's disease	EFO_0000405	Digestive system disorder
ENSG00000206344	chr6	31174468	31174469	rs3094188	EFO_0004276	Stevens-Johnson syndrome	EFO_0000408	Other disease
ENSG00000206344	chr6	31174468	31174469	rs3094188	EFO_0004775	toxic epidermal necrolysis	EFO_0000408	Other disease
ENSG00000206344	chr6	31175805	31175806	rs3131018	EFO_0000180	HIV-1 infection	EFO_0000408	Other disease
ENSG00000206344	chr6	31177674	31177675	rs3130506	EFO_0000676	psoriasis	EFO_0000540	Immune system disorder
ENSG00000206344	chr6	31188008	31188009	rs1265181	EFO_0000676	psoriasis	EFO_0000540	Immune system disorder
ENSG00000206344	chr6	31202751	31202752	rs9263871	EFO_0002690	systemic lupus erythematosus	EFO_0000540	Immune system disorder
ENSG00000206344	chr6	31202751	31202752	rs9263871	EFO_0005761	lupus nephritis	EFO_0000408	Other disease
ENSG00000206344	chr6	31216419	31216420	rs3869109	EFO_0001645	coronary heart disease	EFO_0000319	Cardiovascular disease
ENSG00000206344	chr6	31264334	31264335	rs3130542	EFO_0004197	hepatitis B infection	EFO_0000408	Other disease
ENSG00000206344	chr6	31264334	31264335	rs3130542	EFO_0004239	chronic hepatitis B infection	EFO_0000408	Other disease
ENSG00000206344	chr6	31264470	31264471	rs2844624	EFO_0000676	psoriasis	EFO_0000540	Immune system disorder
ENSG00000206344	chr6	31268398	31268399	rs2853950	EFO_0000676	psoriasis	EFO_0000540	Immune system disorder
ENSG00000206344	chr6	31272654	31272655	rs2074488	EFO_0000341	chronic obstructive pulmonary disease	EFO_0000408	Other disease
ENSG00000206344	chr6	31272944	31272945	rs2249742	EFO_0000676	psoriasis	EFO_0000540	Immune system disorder
ENSG00000206344	chr6	31273255	31273256	rs5010528	EFO_0000764	HIV infection	EFO_0000408	Other disease
ENSG00000206344	chr6	31273255	31273256	rs5010528	EFO_0004276	Stevens-Johnson syndrome	EFO_0000408	Other disease
ENSG00000206344	chr6	31273255	31273256	rs5010528	EFO_0004775	toxic epidermal necrolysis	EFO_0000408	Other disease
ENSG00000206344	chr6	31273255	31273256	rs5010528	GO_0061479	response to reverse transcriptase inhibitor	GO_0042493	Response to drug
ENSG00000206344	chr6	31274414	31274415	rs12111032	EFO_1001857	Takayasu arteritis	EFO_0000319	Cardiovascular disease
ENSG00000206344	chr6	31277183	31277184	rs6919908	EFO_0000203	monoclonal gammopathy	EFO_0000408	Other disease
ENSG00000206344	chr6	31277183	31277184	rs6919908	EFO_0001378	multiple myeloma	EFO_0000616	Cancer
ENSG00000206344	chr6	31283077	31283078	rs2844603	EFO_0000676	psoriasis	EFO_0000540	Immune system disorder
ENSG00000206344	chr6	31286219	31286220	rs2524052	EFO_0000676	psoriasis	EFO_0000540	Immune system disorder
ENSG00000206344	chr6	31291060	31291061	rs9468925	EFO_0004208	vitiligo	EFO_0000540	Immune system disorder
ENSG00000206344	chr6	31291802	31291803	rs2524163	EFO_0000676	psoriasis	EFO_0000540	Immune system disorder
ENSG00000206344	chr6	31301396	31301397	rs9366778	EFO_0000676	psoriasis	EFO_0000540	Immune system disorder
ENSG00000206344	chr6	31302097	31302098	rs1960278	EFO_0000676	psoriasis	EFO_0000540	Immune system disorder
ENSG00000206344	chr6	31350802	31350803	rs34213790	EFO_0000764	HIV infection	EFO_0000408	Other disease
ENSG00000206344	chr6	31350802	31350803	rs34213790	EFO_1002003	hypersensitivity reaction disease	EFO_0000540	Immune system disorder
ENSG00000206344	chr6	31350802	31350803	rs34213790	GO_0061479	response to reverse transcriptase inhibitor	GO_0042493	Response to drug
ENSG00000206344	chr6	31354782	31354783	rs2523608	EFO_0000180	HIV-1 infection	EFO_0000408	Other disease
ENSG00000206344	chr6	31356183	31356184	rs1131275	EFO_0000692	schizophrenia	EFO_0000618	Neurological disorder
ENSG00000206344	chr6	31356183	31356184	rs1131275	EFO_0003756	autism spectrum disorder	EFO_0000618	Neurological disorder
ENSG00000206344	chr6	31356838	31356839	rs1050529	EFO_0004193	basal cell carcinoma	EFO_0000616	Cancer
ENSG00000206344	chr6	31359924	31359925	rs9378249	EFO_0000289	bipolar disorder	EFO_0000618	Neurological disorder
ENSG00000206344	chr6	31368323	31368324	rs7743761	EFO_0003898	ankylosing spondylitis	EFO_0000540	Immune system disorder
ENSG00000206344	chr6	31379045	31379046	rs9266629	EFO_0000341	chronic obstructive pulmonary disease	EFO_0000408	Other disease
ENSG00000206344	chr6	31379201	31379202	rs9266634	EFO_0008324	response to sulfasalazine	GO_0042493	Response to drug
ENSG00000206344	chr6	31379789	31379790	rs2244027	EFO_0000676	psoriasis	EFO_0000540	Immune system disorder
ENSG00000206344	chr6	31382927	31382928	rs1521	EFO_0004237	Graves disease	EFO_0000540	Immune system disorder
ENSG00000206344	chr6	31383435	31383436	rs9266745	EFO_1001857	Takayasu arteritis	EFO_0000319	Cardiovascular disease
ENSG00000206344	chr6	31387342	31387343	rs13437088	EFO_0000676	psoriasis	EFO_0000540	Immune system disorder
ENSG00000206344	chr6	31396299	31396300	rs28366133	Orphanet_2445	conotruncal heart defect	EFO_0000319	Cardiovascular disease
ENSG00000206344	chr6	31398818	31398819	rs2596542	EFO_0000182	hepatocellular carcinoma	EFO_0000405	Digestive system disorder
ENSG00000206344	chr6	31398818	31398819	rs2596542	EFO_0000676	psoriasis	EFO_0000540	Immune system disorder
ENSG00000206344	chr6	31422633	31422634	rs2516448	EFO_0001061	cervical carcinoma	EFO_0000616	Cancer
ENSG00000206344	chr6	31445184	31445185	rs2596464	EFO_0000270	asthma	EFO_0000408	Other disease
ENSG00000206344	chr6	31445184	31445185	rs2596464	EFO_0004591	childhood onset asthma	EFO_0000408	Other disease
ENSG00000206344	chr6	31470613	31470614	rs2596449	EFO_0004237	Graves disease	EFO_0000540	Immune system disorder
ENSG00000206344	chr6	31470613	31470614	rs2596449	EFO_0007633	response to thioamide	GO_0042493	Response to drug
ENSG00000206344	chr6	31472305	31472306	rs1055569	EFO_0004720	prion disease	EFO_0000618	Neurological disorder
ENSG00000206344	chr6	31479019	31479020	rs2248462	EFO_0000183	hodgkins lymphoma	EFO_0000616	Cancer
ENSG00000206344	chr6	31507709	31507710	rs3132468	EFO_0004227	dengue hemorrhagic fever	EFO_0000408	Other disease
ENSG00000206344	chr6	31512891	31512892	rs3132461	EFO_0001061	cervical carcinoma	EFO_0000616	Cancer
ENSG00000206344	chr6	31557074	31557075	rs2857605	EFO_0001360	type ii diabetes mellitus	EFO_0000589	Metabolic disorder
ENSG00000206344	chr6	31572364	31572365	rs2239704	EFO_0001061	cervical carcinoma	EFO_0000616	Cancer
ENSG00000206344	chr6	31910718	31910719	rs622871	EFO_0008324	response to sulfasalazine	GO_0042493	Response to drug
ENSG00000206344	chr6	31913954	31913955	rs685031	EFO_0000378	coronary artery disease	EFO_0000319	Cardiovascular disease
ENSG00000206344	chr6	31916180	31916181	rs644045	EFO_0000378	coronary artery disease	EFO_0000319	Cardiovascular disease
ENSG00000206344	chr6	31916180	31916181	rs644045	EFO_0001065	endometriosis	EFO_0000408	Other disease
ENSG00000206344	chr6	31920590	31920591	rs3130683	EFO_0000378	coronary artery disease	EFO_0000319	Cardiovascular disease
ENSG00000206344	chr6	31946403	31946404	rs641153	EFO_0001365	age-related macular degeneration	EFO_0000618	Neurological disorder
ENSG00000206344	chr6	31946403	31946404	rs641153	EFO_0004683	wet macular degeneration	EFO_0000618	Neurological disorder
ENSG00000206344	chr6	31946403	31946404	rs641153	EFO_1001492	atrophic macular degeneration	EFO_0000618	Neurological disorder
ENSG00000206344	chr6	31948623	31948624	rs537160	EFO_0003761	unipolar depression	EFO_0000618	Neurological disorder
ENSG00000206344	chr6	31949174	31949175	rs541862	EFO_0001365	age-related macular degeneration	EFO_0000618	Neurological disorder
ENSG00000206344	chr6	31952140	31952141	rs522162	EFO_0001365	age-related macular degeneration	EFO_0000618	Neurological disorder
ENSG00000206344	chr6	31962685	31962686	rs429608	EFO_0001365	age-related macular degeneration	EFO_0000618	Neurological disorder
ENSG00000206344	chr6	31965384	31965385	rs406936	EFO_0001365	age-related macular degeneration	EFO_0000618	Neurological disorder
ENSG00000206344	chr6	31979683	31979684	rs389883	EFO_0000692	schizophrenia	EFO_0000618	Neurological disorder
ENSG00000206344	chr6	31979683	31979684	rs389883	EFO_0003761	unipolar depression	EFO_0000618	Neurological disorder
ENSG00000206344	chr6	32193619	32193620	rs3132940	Orphanet_797	sarcoidosis	EFO_0000408	Other disease
ENSG00000212694	chr12	122479003	122479004	rs12369179	EFO_0000275	atrial fibrillation	EFO_0000319	Cardiovascular disease
ENSG00000212694	chr12	122479003	122479004	rs12369179	EFO_0000311	cancer	EFO_0000616	Cancer
ENSG00000212694	chr12	122479003	122479004	rs12369179	EFO_0000400	diabetes mellitus	EFO_0000589	Metabolic disorder
ENSG00000212694	chr12	122479003	122479004	rs12369179	EFO_0000712	stroke	EFO_0000319	Cardiovascular disease
ENSG00000212694	chr12	122479003	122479004	rs12369179	EFO_0001645	coronary heart disease	EFO_0000319	Cardiovascular disease
ENSG00000212694	chr12	122479003	122479004	rs12369179	EFO_0003144	heart failure	EFO_0000319	Cardiovascular disease
ENSG00000212743	chr10	6349099	6349100	rs2181622	EFO_0005140	autoimmune disease	EFO_0000540	Immune system disorder
ENSG00000212978	chr2	60816699	60816700	rs13034020	EFO_0000183	hodgkins lymphoma	EFO_0000616	Cancer
ENSG00000212978	chr2	60841032	60841033	rs1432296	EFO_0002690	systemic lupus erythematosus	EFO_0000540	Immune system disorder
ENSG00000212978	chr2	60936446	60936447	rs67766926	EFO_0000274	atopic eczema	EFO_0000540	Immune system disorder
ENSG00000212978	chr2	60936446	60936447	rs67766926	EFO_0000676	psoriasis	EFO_0000540	Immune system disorder
ENSG00000212978	chr2	60959694	60959695	rs13003464	EFO_0000384	crohn's disease	EFO_0000405	Digestive system disorder
ENSG00000212978	chr2	60959694	60959695	rs13003464	EFO_0000729	ulcerative colitis	EFO_0000405	Digestive system disorder
ENSG00000212978	chr2	60959694	60959695	rs13003464	EFO_0001060	celiac disease	EFO_0000405	Digestive system disorder
ENSG00000212978	chr2	60990407	60990408	rs10188217	EFO_0000384	crohn's disease	EFO_0000405	Digestive system disorder
ENSG00000212978	chr2	60990407	60990408	rs10188217	EFO_0001060	celiac disease	EFO_0000405	Digestive system disorder
ENSG00000212978	chr2	60997124	60997125	rs10181042	EFO_0000384	crohn's disease	EFO_0000405	Digestive system disorder
ENSG00000212978	chr2	61242991	61242992	rs11125871	EFO_0000275	atrial fibrillation	EFO_0000319	Cardiovascular disease
ENSG00000212978	chr2	61435420	61435421	rs1186699	EFO_0000319	cardiovascular disease	EFO_0000408	Other disease
ENSG00000212978	chr2	61541610	61541611	rs6742276	EFO_0000275	atrial fibrillation	EFO_0000319	Cardiovascular disease
ENSG00000212978	chr2	61545122	61545123	rs6545883	Orphanet_3389	tuberculosis	EFO_0000408	Other disease
ENSG00000212978	chr2	61548229	61548230	rs2441380	EFO_0000275	atrial fibrillation	EFO_0000319	Cardiovascular disease
ENSG00000212978	chr2	61645668	61645669	rs111510828	EFO_1001931	oropharynx cancer	EFO_0000405	Digestive system disorder
ENSG00000213057	chr1	177791783	177791784	rs9970077	EFO_0000692	schizophrenia	EFO_0000618	Neurological disorder
ENSG00000214106	chr7	154889200	154889201	rs12534701	EFO_0005842	colorectal cancer	EFO_0000405	Digestive system disorder
ENSG00000214293	chr7	77733172	77733173	rs17385641	EFO_0004705	hypothyroidism	EFO_0000408	Other disease
ENSG00000214293	chr7	77787122	77787123	rs6465825	EFO_0003884	chronic kidney disease	EFO_0000408	Other disease
ENSG00000214401	chr17	45224892	45224893	rs12449792	EFO_0004705	hypothyroidism	EFO_0000408	Other disease
ENSG00000214401	chr17	45259320	45259321	rs4247364	EFO_0000684	respiratory system disease	EFO_0000408	Other disease
ENSG00000214401	chr17	45325639	45325640	rs4792814	EFO_0003885	multiple sclerosis	EFO_0000618	Neurological disorder
ENSG00000214401	chr17	45353330	45353331	rs7214661	EFO_0003785	allergy	EFO_0000540	Immune system disorder
ENSG00000214401	chr17	45383525	45383526	rs61572747	EFO_0003761	unipolar depression	EFO_0000618	Neurological disorder
ENSG00000214401	chr17	45383525	45383526	rs61572747	EFO_0004247	mood disorder	EFO_0000618	Neurological disorder
ENSG00000214401	chr17	45394123	45394124	rs4763	EFO_0000305	breast carcinoma	EFO_0000616	Cancer
ENSG00000214401	chr17	45436075	45436076	rs11012	EFO_0002508	parkinson's disease	EFO_0000618	Neurological disorder
ENSG00000214401	chr17	45439036	45439037	rs17631303	EFO_0001075	ovarian carcinoma	EFO_0000616	Cancer
ENSG00000214401	chr17	45489971	45489972	rs1879586	EFO_0001075	ovarian carcinoma	EFO_0000616	Cancer
ENSG00000214401	chr17	45489971	45489972	rs1879586	EFO_1001516	ovarian serous carcinoma	EFO_0000616	Cancer
ENSG00000214401	chr17	45628235	45628236	rs365825	EFO_0002508	parkinson's disease	EFO_0000618	Neurological disorder
ENSG00000214401	chr17	45637484	45637485	rs2942168	EFO_0002508	parkinson's disease	EFO_0000618	Neurological disorder
ENSG00000214401	chr17	45641777	45641778	rs393152	EFO_0002508	parkinson's disease	EFO_0000618	Neurological disorder
ENSG00000214401	chr17	45641777	45641778	rs393152	Orphanet_278	corticobasal degeneration	EFO_0000618	Neurological disorder
ENSG00000214401	chr17	45699947	45699948	rs1724422	EFO_0003761	unipolar depression	EFO_0000618	Neurological disorder
ENSG00000214401	chr17	45699947	45699948	rs1724422	EFO_0004247	mood disorder	EFO_0000618	Neurological disorder
ENSG00000214401	chr17	45731730	45731731	rs7225384	EFO_0003761	unipolar depression	EFO_0000618	Neurological disorder
ENSG00000214401	chr17	45731730	45731731	rs7225384	EFO_0004247	mood disorder	EFO_0000618	Neurological disorder
ENSG00000214401	chr17	45746994	45746995	rs7207400	EFO_0000249	Alzheimers disease	EFO_0000618	Neurological disorder
ENSG00000214401	chr17	45774132	45774133	rs35909029	EFO_0003761	unipolar depression	EFO_0000618	Neurological disorder
ENSG00000214401	chr17	45774132	45774133	rs35909029	EFO_0004247	mood disorder	EFO_0000618	Neurological disorder
ENSG00000214401	chr17	45777136	45777137	rs12938031	EFO_0003761	unipolar depression	EFO_0000618	Neurological disorder
ENSG00000214401	chr17	45777136	45777137	rs12938031	EFO_0004247	mood disorder	EFO_0000618	Neurological disorder
ENSG00000214401	chr17	45777289	45777290	rs34186148	EFO_0003761	unipolar depression	EFO_0000618	Neurological disorder
ENSG00000214401	chr17	45777289	45777290	rs34186148	EFO_0004247	mood disorder	EFO_0000618	Neurological disorder
ENSG00000214401	chr17	45779273	45779274	rs62057061	EFO_0003761	unipolar depression	EFO_0000618	Neurological disorder
ENSG00000214401	chr17	45779273	45779274	rs62057061	EFO_0004247	mood disorder	EFO_0000618	Neurological disorder
ENSG00000214401	chr17	45839770	45839771	rs242947	EFO_0003761	unipolar depression	EFO_0000618	Neurological disorder
ENSG00000214401	chr17	45839770	45839771	rs242947	EFO_0004247	mood disorder	EFO_0000618	Neurological disorder
ENSG00000214401	chr17	45846317	45846318	rs12185268	EFO_0002508	parkinson's disease	EFO_0000618	Neurological disorder
ENSG00000214401	chr17	45846317	45846318	rs12185268	Orphanet_278	corticobasal degeneration	EFO_0000618	Neurological disorder
ENSG00000214401	chr17	45846853	45846854	rs12373124	EFO_0004191	androgenetic alopecia	EFO_0000408	Other disease
ENSG00000214401	chr17	45846853	45846854	rs12373124	Orphanet_79364	Alopecia	EFO_0000408	Other disease
ENSG00000214401	chr17	45847931	45847932	rs17690703	EFO_0000768	idiopathic pulmonary fibrosis	EFO_0000616	Cancer
ENSG00000214401	chr17	45901622	45901623	rs1560312	EFO_0003761	unipolar depression	EFO_0000618	Neurological disorder
ENSG00000214401	chr17	45901622	45901623	rs1560312	EFO_0004247	mood disorder	EFO_0000618	Neurological disorder
ENSG00000214401	chr17	45917282	45917283	rs17649553	EFO_0002508	parkinson's disease	EFO_0000618	Neurological disorder
ENSG00000214401	chr17	45924905	45924906	rs9904290	EFO_0003761	unipolar depression	EFO_0000618	Neurological disorder
ENSG00000214401	chr17	45924905	45924906	rs9904290	EFO_0004247	mood disorder	EFO_0000618	Neurological disorder
ENSG00000214401	chr17	45929235	45929236	rs17564829	EFO_1001486	primary biliary cirrhosis	EFO_0000405	Digestive system disorder
ENSG00000214401	chr17	45941122	45941123	rs62061734	EFO_0000305	breast carcinoma	EFO_0000616	Cancer
ENSG00000214401	chr17	45942346	45942347	rs242557	EFO_0000275	atrial fibrillation	EFO_0000319	Cardiovascular disease
ENSG00000214401	chr17	45942346	45942347	rs242557	Orphanet_683	progressive supranuclear palsy	EFO_0000618	Neurological disorder
ENSG00000214401	chr17	45961419	45961420	rs62063281	EFO_1000786	osteoarthritis of the hip	EFO_0000408	Other disease
ENSG00000214401	chr17	45977330	45977331	rs754593	EFO_0003761	unipolar depression	EFO_0000618	Neurological disorder
ENSG00000214401	chr17	45977330	45977331	rs754593	EFO_0004247	mood disorder	EFO_0000618	Neurological disorder
ENSG00000214401	chr17	45979401	45979402	rs1981997	EFO_0004244	interstitial lung disease	EFO_0000408	Other disease
ENSG00000214401	chr17	45988374	45988375	rs919462	EFO_0004191	androgenetic alopecia	EFO_0000408	Other disease
ENSG00000214401	chr17	45988806	45988807	rs112385572	Orphanet_79364	Alopecia	EFO_0000408	Other disease
ENSG00000214401	chr17	45994485	45994486	rs2435200	EFO_0003761	unipolar depression	EFO_0000618	Neurological disorder
ENSG00000214401	chr17	45994485	45994486	rs2435200	EFO_0004247	mood disorder	EFO_0000618	Neurological disorder
ENSG00000214401	chr17	45996523	45996524	rs1052553	EFO_0001359	type i diabetes mellitus	EFO_0000540	Immune system disorder
ENSG00000214401	chr17	46003698	46003699	rs8070723	EFO_0002508	parkinson's disease	EFO_0000618	Neurological disorder
ENSG00000214401	chr17	46003698	46003699	rs8070723	Orphanet_683	progressive supranuclear palsy	EFO_0000618	Neurological disorder
ENSG00000214401	chr17	46006582	46006583	rs8067056	EFO_0003761	unipolar depression	EFO_0000618	Neurological disorder
ENSG00000214401	chr17	46006582	46006583	rs8067056	EFO_0004247	mood disorder	EFO_0000618	Neurological disorder
ENSG00000214401	chr17	46110126	46110127	rs17577094	EFO_0002508	parkinson's disease	EFO_0000618	Neurological disorder
ENSG00000214401	chr17	46111701	46111702	rs7225002	EFO_0003761	unipolar depression	EFO_0000618	Neurological disorder
ENSG00000214401	chr17	46111701	46111702	rs7225002	EFO_0004247	mood disorder	EFO_0000618	Neurological disorder
ENSG00000214401	chr17	46709947	46709948	rs538628	Orphanet_79364	Alopecia	EFO_0000408	Other disease
ENSG00000214401	chr17	46710944	46710945	rs183211	EFO_0001075	ovarian carcinoma	EFO_0000616	Cancer
ENSG00000214401	chr17	46710944	46710945	rs183211	EFO_0002508	parkinson's disease	EFO_0000618	Neurological disorder
ENSG00000214401	chr17	46710944	46710945	rs183211	Orphanet_398934	malignant epithelial tumor of ovary	EFO_0000616	Cancer
ENSG00000214401	chr17	46751565	46751566	rs199533	EFO_0002508	parkinson's disease	EFO_0000618	Neurological disorder
ENSG00000214401	chr17	46779275	46779276	rs199515	EFO_0002508	parkinson's disease	EFO_0000618	Neurological disorder
ENSG00000214401	chr17	46781778	46781779	rs415430	EFO_0002508	parkinson's disease	EFO_0000618	Neurological disorder
ENSG00000214401	chr17	46782044	46782045	rs199505	EFO_0003761	unipolar depression	EFO_0000618	Neurological disorder
ENSG00000214401	chr17	46782044	46782045	rs199505	EFO_0004247	mood disorder	EFO_0000618	Neurological disorder
ENSG00000214401	chr17	46785767	46785768	rs916888	GO_0097366	response to bronchodilator	GO_0042493	Response to drug
ENSG00000214401	chr17	46788073	46788074	rs2074404	EFO_0001060	celiac disease	EFO_0000405	Digestive system disorder
ENSG00000214401	chr17	46788132	46788133	rs199499	EFO_0000249	Alzheimers disease	EFO_0000618	Neurological disorder
ENSG00000214401	chr17	46788237	46788238	rs199498	EFO_0000305	breast carcinoma	EFO_0000616	Cancer
ENSG00000214401	chr17	46788237	46788238	rs199498	EFO_0002508	parkinson's disease	EFO_0000618	Neurological disorder
ENSG00000214401	chr17	46797087	46797088	rs1563304	EFO_0000275	atrial fibrillation	EFO_0000319	Cardiovascular disease
ENSG00000214432	chr15	90968030	90968031	rs12910825	EFO_0001360	type ii diabetes mellitus	EFO_0000589	Metabolic disorder
ENSG00000214432	chr15	90978107	90978108	rs8042680	EFO_0001360	type ii diabetes mellitus	EFO_0000589	Metabolic disorder
ENSG00000214432	chr15	91000846	91000847	rs12899811	EFO_0001360	type ii diabetes mellitus	EFO_0000589	Metabolic disorder
ENSG00000214708	chr17	32040171	32040172	rs28649357	Orphanet_282	frontotemporal dementia	EFO_0000618	Neurological disorder
ENSG00000214851	chr12	9001336	9001337	rs11048434	EFO_0000699	Sjogren syndrome	EFO_0000405	Digestive system disorder
ENSG00000214894	chr6	29882943	29882944	rs1611579	EFO_0000305	breast carcinoma	EFO_0000616	Cancer
ENSG00000214894	chr6	30003183	30003184	rs3094146	EFO_0000305	breast carcinoma	EFO_0000616	Cancer
ENSG00000214894	chr6	30064745	30064746	rs8321	EFO_0000289	bipolar disorder	EFO_0000618	Neurological disorder
ENSG00000214894	chr6	30064745	30064746	rs8321	EFO_0000692	schizophrenia	EFO_0000618	Neurological disorder
ENSG00000214894	chr6	30064745	30064746	rs8321	EFO_0000765	aids	EFO_0000408	Other disease
ENSG00000214894	chr6	30064745	30064746	rs8321	EFO_0003756	autism spectrum disorder	EFO_0000618	Neurological disorder
ENSG00000214894	chr6	30064745	30064746	rs8321	EFO_0003761	unipolar depression	EFO_0000618	Neurological disorder
ENSG00000214894	chr6	30064745	30064746	rs8321	EFO_0003888	attention deficit hyperactivity disorder	EFO_0000618	Neurological disorder
ENSG00000214894	chr6	30106295	30106296	rs2517601	EFO_0003761	unipolar depression	EFO_0000618	Neurological disorder
ENSG00000214894	chr6	30107326	30107327	rs2523992	EFO_0000305	breast carcinoma	EFO_0000616	Cancer
ENSG00000214894	chr6	30110498	30110499	rs2523989	EFO_0001359	type i diabetes mellitus	EFO_0000540	Immune system disorder
ENSG00000214894	chr6	30110498	30110499	rs2523989	EFO_0006812	autoimmune thyroid disease	EFO_0000540	Immune system disorder
ENSG00000214894	chr6	30331468	30331469	rs3094067	EFO_0003834	cutaneous lupus erythematosus	EFO_0000540	Immune system disorder
ENSG00000214894	chr6	30365728	30365729	rs3094054	EFO_0000305	breast carcinoma	EFO_0000616	Cancer
ENSG00000214894	chr6	30397671	30397672	rs3130116	EFO_0003761	unipolar depression	EFO_0000618	Neurological disorder
ENSG00000214894	chr6	30464400	30464401	rs3130141	Orphanet_797	sarcoidosis	EFO_0000408	Other disease
ENSG00000214894	chr6	30473526	30473527	rs3132615	EFO_0000305	breast carcinoma	EFO_0000616	Cancer
ENSG00000214894	chr6	30576624	30576625	rs3132610	EFO_0000305	breast carcinoma	EFO_0000616	Cancer
ENSG00000214894	chr6	30682249	30682250	rs9262142	EFO_0000305	breast carcinoma	EFO_0000616	Cancer
ENSG00000214894	chr6	30745803	30745804	rs2284174	EFO_0003761	unipolar depression	EFO_0000618	Neurological disorder
ENSG00000214894	chr6	30746031	30746032	rs3130662	Orphanet_797	sarcoidosis	EFO_0000408	Other disease
ENSG00000214894	chr6	30793795	30793796	rs3129984	EFO_0000305	breast carcinoma	EFO_0000616	Cancer
ENSG00000214894	chr6	30795514	30795515	rs3131060	EFO_0003834	cutaneous lupus erythematosus	EFO_0000540	Immune system disorder
ENSG00000214894	chr6	30799850	30799851	rs4248149	EFO_0000676	psoriasis	EFO_0000540	Immune system disorder
ENSG00000214894	chr6	30814225	30814226	rs886424	EFO_0000289	bipolar disorder	EFO_0000618	Neurological disorder
ENSG00000214894	chr6	30814225	30814226	rs886424	EFO_0000692	schizophrenia	EFO_0000618	Neurological disorder
ENSG00000214894	chr6	30814225	30814226	rs886424	EFO_0001359	type i diabetes mellitus	EFO_0000540	Immune system disorder
ENSG00000214894	chr6	30814225	30814226	rs886424	EFO_0006812	autoimmune thyroid disease	EFO_0000540	Immune system disorder
ENSG00000214894	chr6	30840985	30840986	rs2517582	Orphanet_2445	conotruncal heart defect	EFO_0000319	Cardiovascular disease
ENSG00000214894	chr6	30855983	30855984	rs2844660	EFO_0005207	congenital heart disease	EFO_0000319	Cardiovascular disease
ENSG00000214894	chr6	30911859	30911860	rs886420	Orphanet_797	sarcoidosis	EFO_0000408	Other disease
ENSG00000214894	chr6	30945681	30945682	rs3132581	EFO_0000289	bipolar disorder	EFO_0000618	Neurological disorder
ENSG00000214894	chr6	30945681	30945682	rs3132581	EFO_0000692	schizophrenia	EFO_0000618	Neurological disorder
ENSG00000214894	chr6	30945681	30945682	rs3132581	EFO_0003756	autism spectrum disorder	EFO_0000618	Neurological disorder
ENSG00000214894	chr6	30945681	30945682	rs3132581	EFO_0003761	unipolar depression	EFO_0000618	Neurological disorder
ENSG00000214894	chr6	30945681	30945682	rs3132581	EFO_0003888	attention deficit hyperactivity disorder	EFO_0000618	Neurological disorder
ENSG00000214894	chr6	30952347	30952348	rs3132580	EFO_0004254	membranous glomerulonephritis	EFO_0000408	Other disease
ENSG00000214894	chr6	30969955	30969956	rs3131781	EFO_0003761	unipolar depression	EFO_0000618	Neurological disorder
ENSG00000214894	chr6	30979732	30979733	rs3094084	EFO_0003834	cutaneous lupus erythematosus	EFO_0000540	Immune system disorder
ENSG00000214894	chr6	31057019	31057020	rs3131788	EFO_0000676	psoriasis	EFO_0000540	Immune system disorder
ENSG00000214894	chr6	31057274	31057275	rs2523849	EFO_0004252	nasopharyngeal neoplasm	EFO_0000616	Cancer
ENSG00000214894	chr6	31090563	31090564	rs3130544	EFO_0000540	immune system disease	EFO_0000408	Other disease
ENSG00000214894	chr6	31090563	31090564	rs3130544	EFO_0004254	membranous glomerulonephritis	EFO_0000408	Other disease
ENSG00000214894	chr6	31111032	31111033	rs3132556	EFO_0000692	schizophrenia	EFO_0000618	Neurological disorder
ENSG00000214894	chr6	31111032	31111033	rs3132556	EFO_0003756	autism spectrum disorder	EFO_0000618	Neurological disorder
ENSG00000214894	chr6	31112239	31112240	rs2233974	Orphanet_797	sarcoidosis	EFO_0000408	Other disease
ENSG00000214894	chr6	31113657	31113658	rs3094222	EFO_0000676	psoriasis	EFO_0000540	Immune system disorder
ENSG00000214894	chr6	31113657	31113658	rs3094222	EFO_0001071	lung carcinoma	EFO_0000616	Cancer
ENSG00000214894	chr6	31116298	31116299	rs3130982	EFO_0000676	psoriasis	EFO_0000540	Immune system disorder
ENSG00000214894	chr6	31120368	31120369	rs3095318	EFO_0000270	asthma	EFO_0000408	Other disease
ENSG00000214894	chr6	31133897	31133898	rs3130564	EFO_0003834	cutaneous lupus erythematosus	EFO_0000540	Immune system disorder
ENSG00000214894	chr6	31133897	31133898	rs3130564	EFO_0004254	membranous glomerulonephritis	EFO_0000408	Other disease
ENSG00000214894	chr6	31154705	31154706	rs130076	EFO_0000676	psoriasis	EFO_0000540	Immune system disorder
ENSG00000214894	chr6	31161533	31161534	rs7750641	EFO_0000676	psoriasis	EFO_0000540	Immune system disorder
ENSG00000214894	chr6	31161533	31161534	rs7750641	EFO_0004254	membranous glomerulonephritis	EFO_0000408	Other disease
ENSG00000214894	chr6	31188008	31188009	rs1265181	EFO_0000676	psoriasis	EFO_0000540	Immune system disorder
ENSG00000214894	chr6	31278044	31278045	rs2524067	Orphanet_797	sarcoidosis	EFO_0000408	Other disease
ENSG00000214894	chr6	31344549	31344550	rs3134792	EFO_0000676	psoriasis	EFO_0000540	Immune system disorder
ENSG00000214894	chr6	31344549	31344550	rs3134792	EFO_0004254	membranous glomerulonephritis	EFO_0000408	Other disease
ENSG00000214894	chr6	31351008	31351009	rs2596505	EFO_0003761	unipolar depression	EFO_0000618	Neurological disorder
ENSG00000214894	chr6	31353490	31353491	rs2596500	EFO_0000692	schizophrenia	EFO_0000618	Neurological disorder
ENSG00000214894	chr6	31353490	31353491	rs2596500	EFO_0001071	lung carcinoma	EFO_0000616	Cancer
ENSG00000214894	chr6	31355013	31355014	rs2523607	EFO_0000403	diffuse large b-cell lymphoma	EFO_0000616	Cancer
ENSG00000214894	chr6	31356183	31356184	rs1131275	EFO_0000692	schizophrenia	EFO_0000618	Neurological disorder
ENSG00000214894	chr6	31356183	31356184	rs1131275	EFO_0003756	autism spectrum disorder	EFO_0000618	Neurological disorder
ENSG00000214894	chr6	31356638	31356639	rs2507989	EFO_0000692	schizophrenia	EFO_0000618	Neurological disorder
ENSG00000214894	chr6	31356638	31356639	rs2507989	EFO_0003756	autism spectrum disorder	EFO_0000618	Neurological disorder
ENSG00000214894	chr6	31380588	31380589	rs4143332	EFO_0004268	sclerosing cholangitis	EFO_0000405	Digestive system disorder
ENSG00000214894	chr6	31385552	31385553	rs2596565	EFO_0000685	rheumatoid arthritis	EFO_0000540	Immune system disorder
ENSG00000214894	chr6	31463914	31463915	rs2255221	EFO_0000180	HIV-1 infection	EFO_0000408	Other disease
ENSG00000214894	chr6	31466589	31466590	rs3094013	EFO_0003063	polymyositis	EFO_0000540	Immune system disorder
ENSG00000214894	chr6	31481199	31481200	rs3099844	EFO_0000195	metabolic syndrome	EFO_0000589	Metabolic disorder
ENSG00000214894	chr6	31481199	31481200	rs3099844	EFO_0004537	neonatal systemic lupus erthematosus	EFO_0000540	Immune system disorder
ENSG00000214894	chr6	31508681	31508682	rs3130614	EFO_0000783	myositis	EFO_0000540	Immune system disorder
ENSG00000214894	chr6	31537703	31537704	rs2734583	EFO_0004276	Stevens-Johnson syndrome	EFO_0000408	Other disease
ENSG00000214894	chr6	31537703	31537704	rs2734583	EFO_0004775	toxic epidermal necrolysis	EFO_0000408	Other disease
ENSG00000214894	chr6	31546470	31546471	rs9267488	EFO_0000783	myositis	EFO_0000540	Immune system disorder
ENSG00000214894	chr6	31579073	31579074	rs1800628	EFO_0005570	oral cavity cancer	EFO_0000616	Cancer
ENSG00000214894	chr6	31600692	31600693	rs2857595	EFO_0001359	type i diabetes mellitus	EFO_0000540	Immune system disorder
ENSG00000214894	chr6	31600692	31600693	rs2857595	EFO_0006352	laryngeal squamous cell carcinoma	EFO_0000616	Cancer
ENSG00000214894	chr6	31600692	31600693	rs2857595	EFO_0006812	autoimmune thyroid disease	EFO_0000540	Immune system disorder
ENSG00000214894	chr6	31652743	31652744	rs3117582	EFO_0000571	lung adenocarcinoma	EFO_0000616	Cancer
ENSG00000214894	chr6	31652743	31652744	rs3117582	EFO_0001071	lung carcinoma	EFO_0000616	Cancer
ENSG00000214894	chr6	31652743	31652744	rs3117582	Orphanet_797	sarcoidosis	EFO_0000408	Other disease
ENSG00000214894	chr6	31668965	31668966	rs9267531	EFO_0002690	systemic lupus erythematosus	EFO_0000540	Immune system disorder
ENSG00000214894	chr6	31668965	31668966	rs9267531	EFO_0003834	cutaneous lupus erythematosus	EFO_0000540	Immune system disorder
ENSG00000214894	chr6	31753256	31753257	rs3131379	EFO_0002690	systemic lupus erythematosus	EFO_0000540	Immune system disorder
ENSG00000214894	chr6	31757508	31757509	rs3131378	EFO_0001071	lung carcinoma	EFO_0000616	Cancer
ENSG00000214894	chr6	31766174	31766175	rs9279411	EFO_0000384	crohn's disease	EFO_0000405	Digestive system disorder
ENSG00000214894	chr6	31781365	31781366	rs915652	Orphanet_797	sarcoidosis	EFO_0000408	Other disease
ENSG00000214922	chr6	29595290	29595291	rs17508548	EFO_0003761	unipolar depression	EFO_0000618	Neurological disorder
ENSG00000214922	chr6	29595290	29595291	rs17508548	EFO_0004247	mood disorder	EFO_0000618	Neurological disorder
ENSG00000214922	chr6	29596985	29596986	rs56020557	EFO_0003768	nicotine dependence	EFO_0000618	Neurological disorder
ENSG00000214922	chr6	29634161	29634162	rs62392942	EFO_0003768	nicotine dependence	EFO_0000618	Neurological disorder
ENSG00000214922	chr6	29639269	29639270	rs3095267	EFO_0003821	migraine disorder	EFO_0000618	Neurological disorder
ENSG00000214922	chr6	29643654	29643655	rs29232	EFO_0004252	nasopharyngeal neoplasm	EFO_0000616	Cancer
ENSG00000214922	chr6	29681770	29681771	rs385492	EFO_0000692	schizophrenia	EFO_0000618	Neurological disorder
ENSG00000214922	chr6	29681770	29681771	rs385492	EFO_0003756	autism spectrum disorder	EFO_0000618	Neurological disorder
ENSG00000214922	chr6	29696112	29696113	rs3131888	EFO_0000692	schizophrenia	EFO_0000618	Neurological disorder
ENSG00000214922	chr6	29702484	29702485	rs3129055	EFO_0004252	nasopharyngeal neoplasm	EFO_0000616	Cancer
ENSG00000214922	chr6	29723242	29723243	rs1362126	EFO_0005842	colorectal cancer	EFO_0000405	Digestive system disorder
ENSG00000214922	chr6	29732406	29732407	rs1610601	EFO_0003778	psoriatic arthritis	EFO_0000540	Immune system disorder
ENSG00000214922	chr6	29734733	29734734	rs2523395	EFO_0001663	prostate carcinoma	EFO_0000616	Cancer
ENSG00000214922	chr6	29737882	29737883	rs2523393	EFO_0003885	multiple sclerosis	EFO_0000618	Neurological disorder
ENSG00000214922	chr6	29739490	29739491	rs1633096	EFO_1002031	Hodgkin's lymphoma, mixed cellularity	EFO_0000616	Cancer
ENSG00000214922	chr6	29755384	29755385	rs9258260	EFO_0000384	crohn's disease	EFO_0000405	Digestive system disorder
ENSG00000214922	chr6	29771223	29771224	rs3888722	EFO_0008601	pemphigus foliaceus	EFO_0000540	Immune system disorder
ENSG00000214922	chr6	29796695	29796696	rs1633005	Orphanet_797	sarcoidosis	EFO_0000408	Other disease
ENSG00000214922	chr6	29809899	29809900	rs9380141	EFO_1001857	Takayasu arteritis	EFO_0000319	Cardiovascular disease
ENSG00000214922	chr6	29860883	29860884	rs2523822	EFO_0004228	drug-induced liver injury	EFO_0000405	Digestive system disorder
ENSG00000214922	chr6	29925798	29925799	rs9259819	EFO_0003785	allergy	EFO_0000540	Immune system disorder
ENSG00000214922	chr6	29931900	29931901	rs2524005	EFO_0000289	bipolar disorder	EFO_0000618	Neurological disorder
ENSG00000214922	chr6	29931900	29931901	rs2524005	EFO_0000692	schizophrenia	EFO_0000618	Neurological disorder
ENSG00000214922	chr6	29943253	29943254	rs9260151	EFO_0001359	type i diabetes mellitus	EFO_0000540	Immune system disorder
ENSG00000214922	chr6	29945521	29945522	rs1061235	GO_0036277	response to anticonvulsant	GO_0042493	Response to drug
ENSG00000214922	chr6	29966386	29966387	rs6935053	EFO_0000729	ulcerative colitis	EFO_0000405	Digestive system disorder
ENSG00000214922	chr6	29967473	29967474	rs3893464	EFO_0004237	Graves disease	EFO_0000540	Immune system disorder
ENSG00000214922	chr6	29974166	29974167	rs2523946	EFO_0004194	IgA glomerulonephritis	EFO_0000408	Other disease
ENSG00000214922	chr6	29974306	29974307	rs3823355	EFO_0004208	vitiligo	EFO_0000540	Immune system disorder
ENSG00000214922	chr6	29975290	29975291	rs6904029	EFO_0005782	age-related hearing impairment	EFO_0000618	Neurological disorder
ENSG00000214922	chr6	29975879	29975880	rs2394250	EFO_0003898	ankylosing spondylitis	EFO_0000540	Immune system disorder
ENSG00000214922	chr6	30010575	30010576	rs4713281	EFO_1001857	Takayasu arteritis	EFO_0000319	Cardiovascular disease
ENSG00000214922	chr6	30103160	30103161	rs1110446	EFO_0000182	hepatocellular carcinoma	EFO_0000405	Digestive system disorder
ENSG00000214922	chr6	30103160	30103161	rs1110446	EFO_0004197	hepatitis B infection	EFO_0000408	Other disease
ENSG00000214922	chr6	30105999	30106000	rs7767188	EFO_0001663	prostate carcinoma	EFO_0000616	Cancer
ENSG00000214922	chr6	30110498	30110499	rs2523989	EFO_0001359	type i diabetes mellitus	EFO_0000540	Immune system disorder
ENSG00000214922	chr6	30110498	30110499	rs2523989	EFO_0006812	autoimmune thyroid disease	EFO_0000540	Immune system disorder
ENSG00000214922	chr6	30233096	30233097	rs3094137	EFO_0000182	hepatocellular carcinoma	EFO_0000405	Digestive system disorder
ENSG00000214922	chr6	30233096	30233097	rs3094137	EFO_0004197	hepatitis B infection	EFO_0000408	Other disease
ENSG00000214955	chr21	34329783	34329784	rs2834450	EFO_0000311	cancer	EFO_0000616	Cancer
ENSG00000215022	chr6	12903725	12903726	rs9349379	EFO_0000378	coronary artery disease	EFO_0000319	Cardiovascular disease
ENSG00000215022	chr6	12903725	12903726	rs9349379	EFO_0000537	hypertension	EFO_0000319	Cardiovascular disease
ENSG00000215022	chr6	12903725	12903726	rs9349379	EFO_0000612	myocardial infarction	EFO_0000319	Cardiovascular disease
ENSG00000215022	chr6	12903725	12903726	rs9349379	EFO_0001645	coronary heart disease	EFO_0000319	Cardiovascular disease
ENSG00000215022	chr6	12903725	12903726	rs9349379	EFO_0003821	migraine disorder	EFO_0000618	Neurological disorder
ENSG00000215022	chr6	12903725	12903726	rs9349379	EFO_0005296	migraine without aura	EFO_0000618	Neurological disorder
ENSG00000215022	chr6	12903725	12903726	rs9349379	EFO_1000059	cervical artery dissection	EFO_0000319	Cardiovascular disease
ENSG00000215022	chr6	13332235	13332236	rs499818	EFO_0000319	cardiovascular disease	EFO_0000408	Other disease
ENSG00000215067	chr17	7514323	7514324	rs8753	EFO_0000326	central nervous system cancer	EFO_0000616	Cancer
ENSG00000215117	chr8	57283936	57283937	rs10504229	EFO_1001510	specific language impairment	EFO_0000618	Neurological disorder
ENSG00000215246	chr5	1000041	1000042	rs78154696	EFO_0001071	lung carcinoma	EFO_0000616	Cancer
ENSG00000215246	chr5	1004587	1004588	rs79398649	EFO_0001071	lung carcinoma	EFO_0000616	Cancer
ENSG00000215246	chr5	851467	851468	rs3810859	EFO_0001071	lung carcinoma	EFO_0000616	Cancer
ENSG00000215394	chr14	19879145	19879146	rs1780933	EFO_0005423	adolescent idiopathic scoliosis	EFO_0000408	Other disease
ENSG00000215424	chr21	46271302	46271303	rs9982623	EFO_0000649	periodontitis	EFO_0000408	Other disease
ENSG00000215424	chr21	46360308	46360309	rs9808759	EFO_0000305	breast carcinoma	EFO_0000616	Cancer
ENSG00000215533	chr21	29116979	29116980	rs2832191	EFO_0003819	dental caries	EFO_0000408	Other disease
ENSG00000215533	chr21	29151972	29151973	rs3787662	EFO_0009276	ventricular ectopy	EFO_0000319	Cardiovascular disease
ENSG00000215533	chr21	29158371	29158372	rs2251381	EFO_1001929	selective IgA deficiency disease	EFO_0000540	Immune system disorder
ENSG00000215533	chr21	29160755	29160756	rs2832227	EFO_0000378	coronary artery disease	EFO_0000319	Cardiovascular disease
ENSG00000215533	chr21	29162981	29162982	rs73193808	EFO_0000378	coronary artery disease	EFO_0000319	Cardiovascular disease
ENSG00000215533	chr21	29345416	29345417	rs372883	EFO_0002618	pancreatic carcinoma	EFO_0000616	Cancer
ENSG00000217702	chr2	73975451	73975452	rs4852324	EFO_0002690	systemic lupus erythematosus	EFO_0000540	Immune system disorder
ENSG00000217702	chr2	74236439	74236440	rs13006863	EFO_0001358	post-traumatic stress disorder	EFO_0000618	Neurological disorder
ENSG00000217702	chr2	74236439	74236440	rs13006863	EFO_0004645	response to vaccine	GO_0042493	Response to drug
ENSG00000219159	chr2	240703856	240703857	rs4676380	GO_1901558	response to metformin	GO_0042493	Response to drug
ENSG00000219665	chr19	12035555	12035556	rs3745672	EFO_0003885	multiple sclerosis	EFO_0000618	Neurological disorder
ENSG00000220161	chr17	18307496	18307497	rs4925166	EFO_0003885	multiple sclerosis	EFO_0000618	Neurological disorder
ENSG00000221571	chr1	220741578	220741579	rs337161	GO_0097332	response to antipsychotic drug	GO_0042493	Response to drug
ENSG00000221571	chr1	220836863	220836864	rs12073837	Orphanet_232	sickle cell anemia	EFO_0000408	Other disease
ENSG00000221571	chr1	220855166	220855167	rs11118620	EFO_0003144	heart failure	EFO_0000319	Cardiovascular disease
ENSG00000221571	chr1	220893031	220893032	rs2784255	EFO_1001460	diverticulitis	EFO_0000405	Digestive system disorder
ENSG00000221819	chr16	89195754	89195755	rs117382825	EFO_0009260	non-melanoma skin carcinoma	EFO_0000616	Cancer
ENSG00000221819	chr16	89440922	89440923	rs74836424	EFO_0003958	sunburn	EFO_0000408	Other disease
ENSG00000221819	chr16	89440922	89440923	rs74836424	EFO_0009260	non-melanoma skin carcinoma	EFO_0000616	Cancer
ENSG00000221819	chr16	89669749	89669750	rs35063026	EFO_0000707	squamous cell carcinoma	EFO_0000616	Cancer
ENSG00000221819	chr16	89689495	89689496	rs258322	EFO_0000756	melanoma	EFO_0000616	Cancer
ENSG00000221819	chr16	89726448	89726449	rs12925026	EFO_0009260	non-melanoma skin carcinoma	EFO_0000616	Cancer
ENSG00000221819	chr16	89752324	89752325	rs12931267	EFO_0004795	skin sensitivity to sun	EFO_0000540	Immune system disorder
ENSG00000221819	chr16	89919709	89919710	rs1805007	EFO_0000756	melanoma	EFO_0000616	Cancer
ENSG00000221819	chr16	89919709	89919710	rs1805007	EFO_0003958	sunburn	EFO_0000408	Other disease
ENSG00000221819	chr16	89919709	89919710	rs1805007	EFO_0004193	basal cell carcinoma	EFO_0000616	Cancer
ENSG00000221819	chr16	89919709	89919710	rs1805007	EFO_0004795	skin sensitivity to sun	EFO_0000540	Immune system disorder
ENSG00000221819	chr16	89919709	89919710	rs1805007	EFO_1001927	cutaneous squamous cell carcinoma	EFO_0000616	Cancer
ENSG00000221819	chr16	89960104	89960105	rs4268748	EFO_0000707	squamous cell carcinoma	EFO_0000616	Cancer
ENSG00000221819	chr16	89960104	89960105	rs4268748	EFO_0004208	vitiligo	EFO_0000540	Immune system disorder
ENSG00000221819	chr16	89961218	89961219	rs8063761	EFO_0000707	squamous cell carcinoma	EFO_0000616	Cancer
ENSG00000221819	chr16	90000776	90000777	rs73283869	EFO_0009260	non-melanoma skin carcinoma	EFO_0000616	Cancer
ENSG00000221990	chr5	428121	428122	rs12188164	Orphanet_586	cystic fibrosis	EFO_0000408	Other disease
ENSG00000221990	chr5	437987	437988	rs10078	EFO_0000180	HIV-1 infection	EFO_0000408	Other disease
ENSG00000221990	chr5	457146	457147	rs11749327	EFO_0004209	hypospadias	EFO_0000408	Other disease
ENSG00000221990	chr5	518319	518320	rs56302516	Orphanet_586	cystic fibrosis	EFO_0000408	Other disease
ENSG00000221990	chr5	583327	583328	rs4957048	EFO_0000729	ulcerative colitis	EFO_0000405	Digestive system disorder
ENSG00000221990	chr5	586509	586510	rs57221529	Orphanet_586	cystic fibrosis	EFO_0000408	Other disease
ENSG00000221990	chr5	593968	593969	rs11739663	EFO_0000729	ulcerative colitis	EFO_0000405	Digestive system disorder
ENSG00000222005	chr2	46880193	46880194	rs7560018	EFO_0000180	HIV-1 infection	EFO_0000408	Other disease
ENSG00000222005	chr2	46880193	46880194	rs7560018	EFO_0006904	response to efavirenz	GO_0042493	Response to drug
ENSG00000223356	chr1	156815825	156815826	rs1800601	EFO_0005140	autoimmune disease	EFO_0000540	Immune system disorder
ENSG00000223374	chr2	241355498	241355499	rs3755397	EFO_0000095	chronic lymphocytic leukemia	EFO_0000616	Cancer
ENSG00000223374	chr2	241431686	241431687	rs757978	EFO_0000095	chronic lymphocytic leukemia	EFO_0000616	Cancer
ENSG00000223374	chr2	241468173	241468174	rs41342147	EFO_0004208	vitiligo	EFO_0000540	Immune system disorder
ENSG00000223374	chr2	241504758	241504759	rs7596240	EFO_0004705	hypothyroidism	EFO_0000408	Other disease
ENSG00000223466	chr2	195501166	195501167	rs4591358	EFO_0005260	response to antimicrotubule agent	GO_0042493	Response to drug
ENSG00000223466	chr2	195501166	195501167	rs4591358	GO_0097327	response to antineoplastic agent	GO_0042493	Response to drug
ENSG00000223522	chr2	29057895	29057896	rs882632	EFO_0003761	unipolar depression	EFO_0000618	Neurological disorder
ENSG00000223528	chr10	127011685	127011686	rs9418690	EFO_0009443	BRCAX breast cancer	EFO_0000616	Cancer
ENSG00000223534	chr6	31668965	31668966	rs9267531	EFO_0002690	systemic lupus erythematosus	EFO_0000540	Immune system disorder
ENSG00000223534	chr6	31668965	31668966	rs9267531	EFO_0003834	cutaneous lupus erythematosus	EFO_0000540	Immune system disorder
ENSG00000223534	chr6	31753256	31753257	rs3131379	EFO_0002690	systemic lupus erythematosus	EFO_0000540	Immune system disorder
ENSG00000223534	chr6	31757508	31757509	rs3131378	EFO_0001071	lung carcinoma	EFO_0000616	Cancer
ENSG00000223534	chr6	31766174	31766175	rs9279411	EFO_0000384	crohn's disease	EFO_0000405	Digestive system disorder
ENSG00000223534	chr6	31781365	31781366	rs915652	Orphanet_797	sarcoidosis	EFO_0000408	Other disease
ENSG00000223534	chr6	31872700	31872701	rs501942	EFO_0001071	lung carcinoma	EFO_0000616	Cancer
ENSG00000223534	chr6	31902549	31902550	rs558702	EFO_0002690	systemic lupus erythematosus	EFO_0000540	Immune system disorder
ENSG00000223534	chr6	31920590	31920591	rs3130683	EFO_0000378	coronary artery disease	EFO_0000319	Cardiovascular disease
ENSG00000223534	chr6	31951083	31951084	rs1270942	EFO_0001359	type i diabetes mellitus	EFO_0000540	Immune system disorder
ENSG00000223534	chr6	31951083	31951084	rs1270942	EFO_0002690	systemic lupus erythematosus	EFO_0000540	Immune system disorder
ENSG00000223534	chr6	31951083	31951084	rs1270942	EFO_0006812	autoimmune thyroid disease	EFO_0000540	Immune system disorder
ENSG00000223534	chr6	31973120	31973121	rs389884	EFO_0004254	membranous glomerulonephritis	EFO_0000408	Other disease
ENSG00000223534	chr6	31973120	31973121	rs389884	Orphanet_797	sarcoidosis	EFO_0000408	Other disease
ENSG00000223534	chr6	31977869	31977870	rs2734325	EFO_0000692	schizophrenia	EFO_0000618	Neurological disorder
ENSG00000223534	chr6	32061428	32061429	rs1150757	EFO_0002690	systemic lupus erythematosus	EFO_0000540	Immune system disorder
ENSG00000223534	chr6	32061428	32061429	rs1150757	EFO_0004256	neuromyelitis optica	EFO_0000618	Neurological disorder
ENSG00000223534	chr6	32061428	32061429	rs1150757	EFO_0009584	AQP4-IgG-positive neuromyelitis optica	EFO_0000618	Neurological disorder
ENSG00000223534	chr6	32092090	32092091	rs1150753	EFO_0002690	systemic lupus erythematosus	EFO_0000540	Immune system disorder
ENSG00000223534	chr6	32128224	32128225	rs3130288	Orphanet_797	sarcoidosis	EFO_0000408	Other disease
ENSG00000223534	chr6	32142202	32142203	rs204999	EFO_0004254	membranous glomerulonephritis	EFO_0000408	Other disease
ENSG00000223534	chr6	32142202	32142203	rs204999	EFO_0004708	nodular sclerosis Hodgkin lymphoma	EFO_0000616	Cancer
ENSG00000223534	chr6	32154695	32154696	rs3096696	EFO_0000220	acute lymphoblastic leukemia	EFO_0000616	Cancer
ENSG00000223534	chr6	32154695	32154696	rs3096696	EFO_0004881	asparaginase hypersensitivity	GO_0042493	Response to drug
ENSG00000223534	chr6	32166733	32166734	rs3096697	EFO_0004254	membranous glomerulonephritis	EFO_0000408	Other disease
ENSG00000223534	chr6	32172710	32172711	rs3130284	EFO_0000220	acute lymphoblastic leukemia	EFO_0000616	Cancer
ENSG00000223534	chr6	32172710	32172711	rs3130284	EFO_0004881	asparaginase hypersensitivity	GO_0042493	Response to drug
ENSG00000223534	chr6	32178715	32178716	rs3134945	EFO_0004254	membranous glomerulonephritis	EFO_0000408	Other disease
ENSG00000223534	chr6	32180626	32180627	rs8365	EFO_0000676	psoriasis	EFO_0000540	Immune system disorder
ENSG00000223534	chr6	32193619	32193620	rs3132940	Orphanet_797	sarcoidosis	EFO_0000408	Other disease
ENSG00000223534	chr6	32203906	32203907	rs2071277	EFO_0001365	age-related macular degeneration	EFO_0000618	Neurological disorder
ENSG00000223534	chr6	32205216	32205217	rs3131296	EFO_0000692	schizophrenia	EFO_0000618	Neurological disorder
ENSG00000223534	chr6	32220606	32220607	rs422951	EFO_0004239	chronic hepatitis B infection	EFO_0000408	Other disease
ENSG00000223534	chr6	32222251	32222252	rs3132946	EFO_0004244	interstitial lung disease	EFO_0000408	Other disease
ENSG00000223534	chr6	32224554	32224555	rs3096702	EFO_0001663	prostate carcinoma	EFO_0000616	Cancer
ENSG00000223534	chr6	32237333	32237334	rs9267911	EFO_0000384	crohn's disease	EFO_0000405	Digestive system disorder
ENSG00000223534	chr6	32240547	32240548	rs424232	EFO_0001060	celiac disease	EFO_0000405	Digestive system disorder
ENSG00000223534	chr6	32249455	32249456	rs9267972	EFO_0002690	systemic lupus erythematosus	EFO_0000540	Immune system disorder
ENSG00000223534	chr6	32249455	32249456	rs9267972	EFO_0005761	lupus nephritis	EFO_0000408	Other disease
ENSG00000223534	chr6	32251212	32251213	rs9296015	EFO_0000685	rheumatoid arthritis	EFO_0000540	Immune system disorder
ENSG00000223534	chr6	32251212	32251213	rs9296015	EFO_0000717	systemic scleroderma	EFO_0000540	Immune system disorder
ENSG00000223534	chr6	32255481	32255482	rs3130320	EFO_0002690	systemic lupus erythematosus	EFO_0000540	Immune system disorder
ENSG00000223534	chr6	32293475	32293476	rs7775397	EFO_0004254	membranous glomerulonephritis	EFO_0000408	Other disease
ENSG00000223534	chr6	32334605	32334606	rs1265757	Orphanet_797	sarcoidosis	EFO_0000408	Other disease
ENSG00000223534	chr6	32338202	32338203	rs3129900	EFO_0004228	drug-induced liver injury	EFO_0000405	Digestive system disorder
ENSG00000223534	chr6	32347950	32347951	rs910049	EFO_0005129	hepatitis C induced liver cirrhosis	EFO_0000405	Digestive system disorder
ENSG00000223534	chr6	32368410	32368411	rs3129934	EFO_0003885	multiple sclerosis	EFO_0000618	Neurological disorder
ENSG00000223534	chr6	32369853	32369854	rs2273017	EFO_0004237	Graves disease	EFO_0000540	Immune system disorder
ENSG00000223534	chr6	32372120	32372121	rs2050188	EFO_0001360	type ii diabetes mellitus	EFO_0000589	Metabolic disorder
ENSG00000223534	chr6	32373576	32373577	rs9268402	EFO_0001645	coronary heart disease	EFO_0000319	Cardiovascular disease
ENSG00000223534	chr6	32390736	32390737	rs3117098	EFO_0000270	asthma	EFO_0000408	Other disease
ENSG00000223534	chr6	32396039	32396040	rs2076530	Orphanet_797	sarcoidosis	EFO_0000408	Other disease
ENSG00000223534	chr6	32396067	32396068	rs9268480	EFO_0000729	ulcerative colitis	EFO_0000405	Digestive system disorder
ENSG00000223534	chr6	32400310	32400311	rs3817963	EFO_0000571	lung adenocarcinoma	EFO_0000616	Cancer
ENSG00000223534	chr6	32400310	32400311	rs3817963	EFO_0003885	multiple sclerosis	EFO_0000618	Neurological disorder
ENSG00000223534	chr6	32400310	32400311	rs3817963	EFO_0005129	hepatitis C induced liver cirrhosis	EFO_0000405	Digestive system disorder
ENSG00000223534	chr6	32408196	32408197	rs3763309	EFO_0000270	asthma	EFO_0000408	Other disease
ENSG00000223534	chr6	32408196	32408197	rs3763309	EFO_0000685	rheumatoid arthritis	EFO_0000540	Immune system disorder
ENSG00000223534	chr6	32408571	32408572	rs3763312	EFO_0000180	HIV-1 infection	EFO_0000408	Other disease
ENSG00000223534	chr6	32411712	32411713	rs9268516	EFO_0000270	asthma	EFO_0000408	Other disease
ENSG00000223534	chr6	32415331	32415332	rs9268528	EFO_0004708	nodular sclerosis Hodgkin lymphoma	EFO_0000616	Cancer
ENSG00000223534	chr6	32416944	32416945	rs9268542	EFO_0004708	nodular sclerosis Hodgkin lymphoma	EFO_0000616	Cancer
ENSG00000223534	chr6	32420032	32420033	rs2395163	EFO_0002508	parkinson's disease	EFO_0000618	Neurological disorder
ENSG00000223534	chr6	32421528	32421529	rs9268557	EFO_0000685	rheumatoid arthritis	EFO_0000540	Immune system disorder
ENSG00000223534	chr6	32421528	32421529	rs9268557	EFO_0009459	ACPA-positive rheumatoid arthritis	EFO_0000540	Immune system disorder
ENSG00000223534	chr6	32427949	32427950	rs3129843	EFO_0000398	dermatomyositis	EFO_0000540	Immune system disorder
ENSG00000223534	chr6	32427949	32427950	rs3129843	EFO_0000557	juvenile dermatomyositis	EFO_0000540	Immune system disorder
ENSG00000223534	chr6	32427949	32427950	rs3129843	EFO_0000783	myositis	EFO_0000540	Immune system disorder
ENSG00000223534	chr6	32431410	32431411	rs4321864	EFO_0005681	Staphylococcus aureus infection	EFO_0000408	Other disease
ENSG00000223534	chr6	32433162	32433163	rs3129859	EFO_0001663	prostate carcinoma	EFO_0000616	Cancer
ENSG00000223534	chr6	32433162	32433163	rs3129859	EFO_0004197	hepatitis B infection	EFO_0000408	Other disease
ENSG00000223534	chr6	32433162	32433163	rs3129859	EFO_0007949	acute-on-chronic liver failure	EFO_0000405	Digestive system disorder
ENSG00000223534	chr6	32433302	32433303	rs3129860	EFO_0005129	hepatitis C induced liver cirrhosis	EFO_0000405	Digestive system disorder
ENSG00000223534	chr6	32433440	32433441	rs3135338	EFO_0003885	multiple sclerosis	EFO_0000618	Neurological disorder
ENSG00000223534	chr6	32438565	32438566	rs3129871	EFO_0003885	multiple sclerosis	EFO_0000618	Neurological disorder
ENSG00000223534	chr6	32440267	32440268	rs9268644	EFO_1001486	primary biliary cirrhosis	EFO_0000405	Digestive system disorder
ENSG00000223534	chr6	32440720	32440721	rs3135394	EFO_0000699	Sjogren syndrome	EFO_0000405	Digestive system disorder
ENSG00000223534	chr6	32440720	32440721	rs3135394	EFO_0002690	systemic lupus erythematosus	EFO_0000540	Immune system disorder
ENSG00000223534	chr6	32440720	32440721	rs3135394	Orphanet_797	sarcoidosis	EFO_0000408	Other disease
ENSG00000223534	chr6	32440750	32440751	rs9268645	EFO_0001359	type i diabetes mellitus	EFO_0000540	Immune system disorder
ENSG00000223534	chr6	32441753	32441754	rs3129882	EFO_0000717	systemic scleroderma	EFO_0000540	Immune system disorder
ENSG00000223534	chr6	32441753	32441754	rs3129882	EFO_0002508	parkinson's disease	EFO_0000618	Neurological disorder
ENSG00000223534	chr6	32443869	32443870	rs7192	EFO_0000279	azoospermia	EFO_0000408	Other disease
ENSG00000223534	chr6	32444069	32444070	rs2239802	EFO_0000729	ulcerative colitis	EFO_0000405	Digestive system disorder
ENSG00000223534	chr6	32445274	32445275	rs3135388	EFO_0003885	multiple sclerosis	EFO_0000618	Neurological disorder
ENSG00000223534	chr6	32445768	32445769	rs3129889	EFO_0003885	multiple sclerosis	EFO_0000618	Neurological disorder
ENSG00000223534	chr6	32457105	32457106	rs7763262	EFO_0004194	IgA glomerulonephritis	EFO_0000408	Other disease
ENSG00000223534	chr6	32459971	32459972	rs9268831	EFO_0004645	response to vaccine	GO_0042493	Response to drug
ENSG00000223534	chr6	32460508	32460509	rs6903608	EFO_0000183	hodgkins lymphoma	EFO_0000616	Cancer
ENSG00000223534	chr6	32460508	32460509	rs6903608	EFO_0004708	nodular sclerosis Hodgkin lymphoma	EFO_0000616	Cancer
ENSG00000223534	chr6	32460995	32460996	rs9268839	EFO_0000685	rheumatoid arthritis	EFO_0000540	Immune system disorder
ENSG00000223534	chr6	32461866	32461867	rs9268853	EFO_0000574	lymphoma	EFO_0000616	Cancer
ENSG00000223534	chr6	32461866	32461867	rs9268853	EFO_0000729	ulcerative colitis	EFO_0000405	Digestive system disorder
ENSG00000223534	chr6	32463370	32463371	rs9268877	EFO_0000729	ulcerative colitis	EFO_0000405	Digestive system disorder
ENSG00000223534	chr6	32464300	32464301	rs9268905	EFO_1001209	temporal arteritis	EFO_0000319	Cardiovascular disease
ENSG00000223534	chr6	32464300	32464301	rs9268905	Orphanet_586	cystic fibrosis	EFO_0000408	Other disease
ENSG00000223534	chr6	32465058	32465059	rs9268923	EFO_0000729	ulcerative colitis	EFO_0000405	Digestive system disorder
ENSG00000223534	chr6	32465390	32465391	rs2395185	EFO_0000183	hodgkins lymphoma	EFO_0000616	Cancer
ENSG00000223534	chr6	32465390	32465391	rs2395185	EFO_0000729	ulcerative colitis	EFO_0000405	Digestive system disorder
ENSG00000223534	chr6	32465390	32465391	rs2395185	EFO_0001071	lung carcinoma	EFO_0000616	Cancer
ENSG00000223534	chr6	32473323	32473324	rs9269081	EFO_0004708	nodular sclerosis Hodgkin lymphoma	EFO_0000616	Cancer
ENSG00000223534	chr6	32476421	32476422	rs12194148	EFO_0000685	rheumatoid arthritis	EFO_0000540	Immune system disorder
ENSG00000223534	chr6	32591976	32591977	rs28366266	EFO_0004255	nephrotic syndrome	EFO_0000408	Other disease
ENSG00000223534	chr6	32605694	32605695	rs9270965	EFO_0000614	narcolepsy with cataplexy	EFO_0000618	Neurological disorder
ENSG00000223534	chr6	32605852	32605853	rs602875	EFO_0001054	leprosy	EFO_0000408	Other disease
ENSG00000223534	chr6	32606214	32606215	rs9270984	EFO_0002690	systemic lupus erythematosus	EFO_0000540	Immune system disorder
ENSG00000223534	chr6	32606283	32606284	rs9270986	EFO_0004991	myasthenia gravis	EFO_0000540	Immune system disorder
ENSG00000223534	chr6	32607736	32607737	rs9271060	EFO_0000384	crohn's disease	EFO_0000405	Digestive system disorder
ENSG00000223534	chr6	32607881	32607882	rs3021304	Orphanet_3437	Vogt-Koyanagi-Harada disease	EFO_0000540	Immune system disorder
ENSG00000223534	chr6	32609603	32609604	rs660895	EFO_0000685	rheumatoid arthritis	EFO_0000540	Immune system disorder
ENSG00000223534	chr6	32609603	32609604	rs660895	EFO_0004194	IgA glomerulonephritis	EFO_0000408	Other disease
ENSG00000223534	chr6	32610305	32610306	rs674313	EFO_0000095	chronic lymphocytic leukemia	EFO_0000616	Cancer
ENSG00000223534	chr6	32610350	32610351	rs9271176	EFO_0000095	chronic lymphocytic leukemia	EFO_0000616	Cancer
ENSG00000223534	chr6	32610753	32610754	rs9271192	EFO_0000249	Alzheimers disease	EFO_0000618	Neurological disorder
ENSG00000223534	chr6	32611258	32611259	rs9271209	EFO_0000729	ulcerative colitis	EFO_0000405	Digestive system disorder
ENSG00000223534	chr6	32614112	32614113	rs4530903	EFO_0000574	lymphoma	EFO_0000616	Cancer
ENSG00000223534	chr6	32614112	32614113	rs4530903	EFO_0000692	schizophrenia	EFO_0000618	Neurological disorder
ENSG00000223534	chr6	32614145	32614146	rs522308	EFO_0003885	multiple sclerosis	EFO_0000618	Neurological disorder
ENSG00000223534	chr6	32614145	32614146	rs522308	GO_0035456	response to interferon beta	GO_0042493	Response to drug
ENSG00000223534	chr6	32614873	32614874	rs3104413	EFO_0000685	rheumatoid arthritis	EFO_0000540	Immune system disorder
ENSG00000223534	chr6	32614873	32614874	rs3104413	EFO_0009459	ACPA-positive rheumatoid arthritis	EFO_0000540	Immune system disorder
ENSG00000223534	chr6	32615580	32615581	rs6931277	EFO_0000249	Alzheimers disease	EFO_0000618	Neurological disorder
ENSG00000223534	chr6	32615580	32615581	rs6931277	EFO_0000685	rheumatoid arthritis	EFO_0000540	Immune system disorder
ENSG00000223534	chr6	32615580	32615581	rs6931277	EFO_0009459	ACPA-positive rheumatoid arthritis	EFO_0000540	Immune system disorder
ENSG00000223534	chr6	32615876	32615877	rs28383224	EFO_0004256	neuromyelitis optica	EFO_0000618	Neurological disorder
ENSG00000223534	chr6	32615876	32615877	rs28383224	EFO_0009584	AQP4-IgG-positive neuromyelitis optica	EFO_0000618	Neurological disorder
ENSG00000223534	chr6	32615965	32615966	rs9271348	EFO_0000685	rheumatoid arthritis	EFO_0000540	Immune system disorder
ENSG00000223534	chr6	32616804	32616805	rs73730372	EFO_0001061	cervical carcinoma	EFO_0000616	Cancer
ENSG00000223534	chr6	32621489	32621490	rs35597309	EFO_0005922	esophageal squamous cell carcinoma	EFO_0000405	Digestive system disorder
ENSG00000223534	chr6	32623148	32623149	rs3129763	EFO_0000717	systemic scleroderma	EFO_0000540	Immune system disorder
ENSG00000223534	chr6	32623176	32623177	rs9271588	EFO_0000699	Sjogren syndrome	EFO_0000405	Digestive system disorder
ENSG00000223534	chr6	32624423	32624424	rs9271640	EFO_0003885	multiple sclerosis	EFO_0000618	Neurological disorder
ENSG00000223534	chr6	32638979	32638980	rs9272535	EFO_0000095	chronic lymphocytic leukemia	EFO_0000616	Cancer
ENSG00000223534	chr6	32641081	32641082	rs4455710	EFO_0000707	squamous cell carcinoma	EFO_0000616	Cancer
ENSG00000223534	chr6	32641817	32641818	rs9272729	EFO_0004254	membranous glomerulonephritis	EFO_0000408	Other disease
ENSG00000223534	chr6	32644384	32644385	rs9273062	EFO_0004645	response to vaccine	GO_0042493	Response to drug
ENSG00000223534	chr6	32644524	32644525	rs9273076	EFO_0002690	systemic lupus erythematosus	EFO_0000540	Immune system disorder
ENSG00000223534	chr6	32644620	32644621	rs6927022	EFO_0000729	ulcerative colitis	EFO_0000405	Digestive system disorder
ENSG00000223534	chr6	32644620	32644621	rs6927022	EFO_0003767	inflammatory bowel disease	EFO_0000405	Digestive system disorder
ENSG00000223534	chr6	32657097	32657098	rs28483633	EFO_0004719	pemphigus vulgaris	EFO_0000540	Immune system disorder
ENSG00000223534	chr6	32658353	32658354	rs7744020	EFO_0000614	narcolepsy with cataplexy	EFO_0000618	Neurological disorder
ENSG00000223534	chr6	32658495	32658496	rs9273363	EFO_0000095	chronic lymphocytic leukemia	EFO_0000616	Cancer
ENSG00000223534	chr6	32658534	32658535	rs6906021	EFO_0003785	allergy	EFO_0000540	Immune system disorder
ENSG00000223534	chr6	32658626	32658627	rs34004019	EFO_0003785	allergy	EFO_0000540	Immune system disorder
ENSG00000223534	chr6	32658626	32658627	rs34004019	EFO_0005854	allergic rhinitis	EFO_0000540	Immune system disorder
ENSG00000223534	chr6	32658698	32658699	rs9273368	EFO_0001359	type i diabetes mellitus	EFO_0000540	Immune system disorder
ENSG00000223534	chr6	32658698	32658699	rs9273368	EFO_0001360	type ii diabetes mellitus	EFO_0000589	Metabolic disorder
ENSG00000223534	chr6	32658698	32658699	rs9273368	EFO_0009706	latent autoimmune diabetes in adults	EFO_0000540	Immune system disorder
ENSG00000223534	chr6	32658715	32658716	rs9273370	EFO_0004705	hypothyroidism	EFO_0000408	Other disease
ENSG00000223534	chr6	32658824	32658825	rs9273373	EFO_0000270	asthma	EFO_0000408	Other disease
ENSG00000223534	chr6	32658824	32658825	rs9273373	EFO_0003956	seasonal allergic rhinitis	EFO_0000540	Immune system disorder
ENSG00000223534	chr6	32659473	32659474	rs9273410	EFO_0000270	asthma	EFO_0000408	Other disease
ENSG00000223534	chr6	32659937	32659938	rs1063355	EFO_0000729	ulcerative colitis	EFO_0000405	Digestive system disorder
ENSG00000223534	chr6	32659937	32659938	rs1063355	EFO_0001360	type ii diabetes mellitus	EFO_0000589	Metabolic disorder
ENSG00000223534	chr6	32660146	32660147	rs1063348	EFO_0004255	nephrotic syndrome	EFO_0000408	Other disease
ENSG00000223534	chr6	32660651	32660652	rs2854275	EFO_0000769	Epstein-Barr virus infection	EFO_0000408	Other disease
ENSG00000223534	chr6	32665055	32665056	rs9274407	EFO_0004228	drug-induced liver injury	EFO_0000405	Digestive system disorder
ENSG00000223534	chr6	32666690	32666691	rs3891175	EFO_0004268	sclerosing cholangitis	EFO_0000405	Digestive system disorder
ENSG00000223534	chr6	32666690	32666691	rs3891175	EFO_0005676	autoimmune hepatits type 1	EFO_0000405	Digestive system disorder
ENSG00000223534	chr6	32689659	32689660	rs3129716	EFO_0002690	systemic lupus erythematosus	EFO_0000540	Immune system disorder
ENSG00000223534	chr6	32689766	32689767	rs4642516	EFO_0004255	nephrotic syndrome	EFO_0000408	Other disease
ENSG00000223534	chr6	32689801	32689802	rs7774434	EFO_0004267	biliary liver cirrhosis	EFO_0000405	Digestive system disorder
ENSG00000223534	chr6	32689801	32689802	rs7774434	EFO_1001486	primary biliary cirrhosis	EFO_0000405	Digestive system disorder
ENSG00000223534	chr6	32690533	32690534	rs9469220	EFO_0000384	crohn's disease	EFO_0000405	Digestive system disorder
ENSG00000223534	chr6	32691868	32691869	rs2856674	EFO_0004268	sclerosing cholangitis	EFO_0000405	Digestive system disorder
ENSG00000223534	chr6	32692101	32692102	rs9275224	EFO_0004194	IgA glomerulonephritis	EFO_0000408	Other disease
ENSG00000223534	chr6	32693798	32693799	rs9275260	EFO_1000965	Henoch-Schoenlein purpura	EFO_0000540	Immune system disorder
ENSG00000223534	chr6	32695854	32695855	rs3129720	EFO_0003885	multiple sclerosis	EFO_0000618	Neurological disorder
ENSG00000223534	chr6	32695854	32695855	rs3129720	EFO_0004705	hypothyroidism	EFO_0000408	Other disease
ENSG00000223534	chr6	32696074	32696075	rs6457617	EFO_0000685	rheumatoid arthritis	EFO_0000540	Immune system disorder
ENSG00000223534	chr6	32696074	32696075	rs6457617	EFO_0000717	systemic scleroderma	EFO_0000540	Immune system disorder
ENSG00000223534	chr6	32696074	32696075	rs6457617	EFO_0003885	multiple sclerosis	EFO_0000618	Neurological disorder
ENSG00000223534	chr6	32696074	32696075	rs6457617	EFO_0004237	Graves disease	EFO_0000540	Immune system disorder
ENSG00000223534	chr6	32696222	32696223	rs6457620	EFO_0000685	rheumatoid arthritis	EFO_0000540	Immune system disorder
ENSG00000223534	chr6	32696555	32696556	rs7745040	EFO_0004645	response to vaccine	GO_0042493	Response to drug
ENSG00000223534	chr6	32696681	32696682	rs2647012	EFO_0000096	neoplasm of mature b-cells	EFO_0000616	Cancer
ENSG00000223534	chr6	32696681	32696682	rs2647012	EFO_0002690	systemic lupus erythematosus	EFO_0000540	Immune system disorder
ENSG00000223534	chr6	32696681	32696682	rs2647012	EFO_0005761	lupus nephritis	EFO_0000408	Other disease
ENSG00000223534	chr6	32697183	32697184	rs9357152	EFO_0004267	biliary liver cirrhosis	EFO_0000405	Digestive system disorder
ENSG00000223534	chr6	32697643	32697644	rs10484561	EFO_0000096	neoplasm of mature b-cells	EFO_0000616	Cancer
ENSG00000223534	chr6	32698518	32698519	rs9275319	EFO_0000182	hepatocellular carcinoma	EFO_0000405	Digestive system disorder
ENSG00000223534	chr6	32698883	32698884	rs9275326	EFO_0002508	parkinson's disease	EFO_0000618	Neurological disorder
ENSG00000223534	chr6	32699330	32699331	rs9275334	EFO_0000685	rheumatoid arthritis	EFO_0000540	Immune system disorder
ENSG00000223534	chr6	32699330	32699331	rs9275334	EFO_0009459	ACPA-positive rheumatoid arthritis	EFO_0000540	Immune system disorder
ENSG00000223534	chr6	32700323	32700324	rs2647045	EFO_0000574	lymphoma	EFO_0000616	Cancer
ENSG00000223534	chr6	32700559	32700560	rs2647046	EFO_0000574	lymphoma	EFO_0000616	Cancer
ENSG00000223534	chr6	32700662	32700663	rs3135002	EFO_0001359	type i diabetes mellitus	EFO_0000540	Immune system disorder
ENSG00000223534	chr6	32701379	32701380	rs9275390	EFO_0000717	systemic scleroderma	EFO_0000540	Immune system disorder
ENSG00000223534	chr6	32702178	32702179	rs9275406	EFO_0000685	rheumatoid arthritis	EFO_0000540	Immune system disorder
ENSG00000223534	chr6	32702478	32702479	rs2856718	EFO_0004197	hepatitis B infection	EFO_0000408	Other disease
ENSG00000223534	chr6	32702478	32702479	rs2856718	EFO_0004239	chronic hepatitis B infection	EFO_0000408	Other disease
ENSG00000223534	chr6	32702531	32702532	rs2856717	EFO_0004194	IgA glomerulonephritis	EFO_0000408	Other disease
ENSG00000223534	chr6	32703201	32703202	rs9275428	EFO_0000685	rheumatoid arthritis	EFO_0000540	Immune system disorder
ENSG00000223534	chr6	32703326	32703327	rs13192471	EFO_0000685	rheumatoid arthritis	EFO_0000540	Immune system disorder
ENSG00000223534	chr6	32703326	32703327	rs13192471	EFO_0009260	non-melanoma skin carcinoma	EFO_0000616	Cancer
ENSG00000223534	chr6	32705797	32705798	rs9275495	EFO_0000685	rheumatoid arthritis	EFO_0000540	Immune system disorder
ENSG00000223534	chr6	32705797	32705798	rs9275495	EFO_0009459	ACPA-positive rheumatoid arthritis	EFO_0000540	Immune system disorder
ENSG00000223534	chr6	32707332	32707333	rs9275524	EFO_0000289	bipolar disorder	EFO_0000618	Neurological disorder
ENSG00000223534	chr6	32707332	32707333	rs9275524	EFO_0000692	schizophrenia	EFO_0000618	Neurological disorder
ENSG00000223534	chr6	32707332	32707333	rs9275524	EFO_0003756	autism spectrum disorder	EFO_0000618	Neurological disorder
ENSG00000223534	chr6	32707332	32707333	rs9275524	EFO_0003761	unipolar depression	EFO_0000618	Neurological disorder
ENSG00000223534	chr6	32707332	32707333	rs9275524	EFO_0003888	attention deficit hyperactivity disorder	EFO_0000618	Neurological disorder
ENSG00000223534	chr6	32707332	32707333	rs9275524	EFO_0004192	alopecia areata	EFO_0000408	Other disease
ENSG00000223534	chr6	32707746	32707747	rs9275530	EFO_0000685	rheumatoid arthritis	EFO_0000540	Immune system disorder
ENSG00000223534	chr6	32707746	32707747	rs9275530	EFO_0009459	ACPA-positive rheumatoid arthritis	EFO_0000540	Immune system disorder
ENSG00000223534	chr6	32707857	32707858	rs9275532	EFO_0000685	rheumatoid arthritis	EFO_0000540	Immune system disorder
ENSG00000223534	chr6	32707857	32707858	rs9275532	EFO_0009459	ACPA-positive rheumatoid arthritis	EFO_0000540	Immune system disorder
ENSG00000223534	chr6	32710135	32710136	rs9275563	EFO_0003885	multiple sclerosis	EFO_0000618	Neurological disorder
ENSG00000223534	chr6	32710820	32710821	rs4273729	EFO_0004220	chronic hepatitis C infection	EFO_0000408	Other disease
ENSG00000223534	chr6	32711222	32711223	rs9275572	EFO_0000182	hepatocellular carcinoma	EFO_0000405	Digestive system disorder
ENSG00000223534	chr6	32711222	32711223	rs9275572	EFO_0002690	systemic lupus erythematosus	EFO_0000540	Immune system disorder
ENSG00000223534	chr6	32711222	32711223	rs9275572	EFO_0004192	alopecia areata	EFO_0000408	Other disease
ENSG00000223534	chr6	32711222	32711223	rs9275572	EFO_0004220	chronic hepatitis C infection	EFO_0000408	Other disease
ENSG00000223534	chr6	32712293	32712294	rs9275582	Orphanet_797	sarcoidosis	EFO_0000408	Other disease
ENSG00000223534	chr6	32712843	32712844	rs9275592	EFO_1001209	temporal arteritis	EFO_0000319	Cardiovascular disease
ENSG00000223534	chr6	32713706	32713707	rs7454108	EFO_0000685	rheumatoid arthritis	EFO_0000540	Immune system disorder
ENSG00000223534	chr6	32713706	32713707	rs7454108	EFO_0004719	pemphigus vulgaris	EFO_0000540	Immune system disorder
ENSG00000223534	chr6	32713706	32713707	rs7454108	EFO_0004826	anti-neutrophil antibody associated vasculitis	EFO_0000540	Immune system disorder
ENSG00000223534	chr6	32713706	32713707	rs7454108	EFO_0009459	ACPA-positive rheumatoid arthritis	EFO_0000540	Immune system disorder
ENSG00000223534	chr6	32713753	32713754	rs3957146	EFO_0000685	rheumatoid arthritis	EFO_0000540	Immune system disorder
ENSG00000223534	chr6	32713753	32713754	rs3957146	EFO_0009459	ACPA-positive rheumatoid arthritis	EFO_0000540	Immune system disorder
ENSG00000223534	chr6	32713854	32713855	rs9275596	EFO_0003086	kidney disease	EFO_0000408	Other disease
ENSG00000223534	chr6	32713854	32713855	rs9275596	EFO_0004194	IgA glomerulonephritis	EFO_0000408	Other disease
ENSG00000223534	chr6	32713892	32713893	rs6935723	EFO_0003767	inflammatory bowel disease	EFO_0000405	Digestive system disorder
ENSG00000223534	chr6	32713892	32713893	rs6935723	EFO_0006315	thiopurine immunosuppressant-induced pancreatitis	EFO_0000405	Digestive system disorder
ENSG00000223534	chr6	32713892	32713893	rs6935723	EFO_0006317	response to thiopurine	GO_0042493	Response to drug
ENSG00000223534	chr6	32713899	32713900	rs3104402	EFO_0004645	response to vaccine	GO_0042493	Response to drug
ENSG00000223534	chr6	32714242	32714243	rs3998159	EFO_0000685	rheumatoid arthritis	EFO_0000540	Immune system disorder
ENSG00000223534	chr6	32714242	32714243	rs3998159	EFO_0009459	ACPA-positive rheumatoid arthritis	EFO_0000540	Immune system disorder
ENSG00000223534	chr6	32714360	32714361	rs3957148	EFO_0003885	multiple sclerosis	EFO_0000618	Neurological disorder
ENSG00000223534	chr6	32815309	32815310	rs7383287	EFO_0000692	schizophrenia	EFO_0000618	Neurological disorder
ENSG00000223534	chr6	32815309	32815310	rs7383287	EFO_0001071	lung carcinoma	EFO_0000616	Cancer
ENSG00000223534	chr6	32830954	32830955	rs1015166	EFO_0001359	type i diabetes mellitus	EFO_0000540	Immune system disorder
ENSG00000223534	chr6	32830954	32830955	rs1015166	EFO_0004645	response to vaccine	GO_0042493	Response to drug
ENSG00000223534	chr6	32830954	32830955	rs1015166	EFO_0006812	autoimmune thyroid disease	EFO_0000540	Immune system disorder
ENSG00000223534	chr6	32836522	32836523	rs3819717	Orphanet_797	sarcoidosis	EFO_0000408	Other disease
ENSG00000223534	chr6	32886920	32886921	rs10046257	EFO_0004994	lumbar disc degeneration	EFO_0000408	Other disease
ENSG00000223534	chr6	32946949	32946950	rs73396800	EFO_0000692	schizophrenia	EFO_0000618	Neurological disorder
ENSG00000223534	chr6	33075103	33075104	rs987870	EFO_0000270	asthma	EFO_0000408	Other disease
ENSG00000223534	chr6	33075103	33075104	rs987870	EFO_0000717	systemic scleroderma	EFO_0000540	Immune system disorder
ENSG00000223552	chr3	46386699	46386700	rs6441975	EFO_0000765	aids	EFO_0000408	Other disease
ENSG00000223552	chr3	46387167	46387168	rs1001007	EFO_0000384	crohn's disease	EFO_0000405	Digestive system disorder
ENSG00000223552	chr3	46387167	46387168	rs1001007	EFO_0000676	psoriasis	EFO_0000540	Immune system disorder
ENSG00000223552	chr3	46387167	46387168	rs1001007	EFO_0000729	ulcerative colitis	EFO_0000405	Digestive system disorder
ENSG00000223552	chr3	46387167	46387168	rs1001007	EFO_0003898	ankylosing spondylitis	EFO_0000540	Immune system disorder
ENSG00000223552	chr3	46387167	46387168	rs1001007	EFO_0004268	sclerosing cholangitis	EFO_0000405	Digestive system disorder
ENSG00000223552	chr3	46408373	46408374	rs6808835	EFO_0000249	Alzheimers disease	EFO_0000618	Neurological disorder
ENSG00000223552	chr3	46410189	46410190	rs1015164	EFO_0000180	HIV-1 infection	EFO_0000408	Other disease
ENSG00000223552	chr3	46410189	46410190	rs1015164	EFO_0000765	aids	EFO_0000408	Other disease
ENSG00000223561	chr7	25862019	25862020	rs12700667	EFO_0001065	endometriosis	EFO_0000408	Other disease
ENSG00000223597	chr5	7364254	7364255	rs11134225	EFO_0005423	adolescent idiopathic scoliosis	EFO_0000408	Other disease
ENSG00000223635	chr1	229537208	229537209	rs348330	EFO_0001360	type ii diabetes mellitus	EFO_0000589	Metabolic disorder
ENSG00000223653	chr1	85306326	85306327	rs233100	EFO_0003885	multiple sclerosis	EFO_0000618	Neurological disorder
ENSG00000223678	chr9	33406299	33406300	rs7029953	EFO_0005423	adolescent idiopathic scoliosis	EFO_0000408	Other disease
ENSG00000223701	chr6	149598007	149598008	rs9322193	EFO_0001071	lung carcinoma	EFO_0000616	Cancer
ENSG00000223701	chr6	149650996	149650997	rs11155671	EFO_1000566	Testicular Germ Cell Tumor	EFO_0000616	Cancer
ENSG00000223704	chr22	26848722	26848723	rs2213770	EFO_0003948	gastroesophageal reflux disease	EFO_0000405	Digestive system disorder
ENSG00000223754	chr2	23979642	23979643	rs10432638	EFO_0003770	diabetic retinopathy	EFO_0000589	Metabolic disorder
ENSG00000223754	chr2	24165740	24165741	rs72789910	EFO_0003761	unipolar depression	EFO_0000618	Neurological disorder
ENSG00000223754	chr2	24165740	24165741	rs72789910	EFO_0004247	mood disorder	EFO_0000618	Neurological disorder
ENSG00000223754	chr2	24190429	24190430	rs2288073	EFO_0004286	venous thromboembolism	EFO_0000319	Cardiovascular disease
ENSG00000223754	chr2	24267544	24267545	rs4268898	EFO_0000270	asthma	EFO_0000408	Other disease
ENSG00000223797	chr3	40415593	40415594	rs9822909	EFO_0005423	adolescent idiopathic scoliosis	EFO_0000408	Other disease
ENSG00000223797	chr3	40491752	40491753	rs67311347	EFO_0000681	renal cell carcinoma	EFO_0000616	Cancer
ENSG00000223811	chr6	113317153	113317154	rs11753543	EFO_0009382	metabolically healthy obesity	EFO_0000589	Metabolic disorder
ENSG00000223811	chr6	113323366	113323367	rs9384860	EFO_0009382	metabolically healthy obesity	EFO_0000589	Metabolic disorder
ENSG00000223883	chr1	69113569	69113570	rs4147141	EFO_0003888	attention deficit hyperactivity disorder	EFO_0000618	Neurological disorder
ENSG00000223911	chr2	148035096	148035097	rs12992412	EFO_0000275	atrial fibrillation	EFO_0000319	Cardiovascular disease
ENSG00000223914	chr12	40031285	40031286	rs11174812	EFO_0001054	leprosy	EFO_0000408	Other disease
ENSG00000223969	chr7	90689160	90689161	rs10272859	EFO_0000182	hepatocellular carcinoma	EFO_0000405	Digestive system disorder
ENSG00000223969	chr7	90689160	90689161	rs10272859	EFO_0004197	hepatitis B infection	EFO_0000408	Other disease
ENSG00000223979	chr17	17640408	17640409	rs12936587	EFO_0000378	coronary artery disease	EFO_0000319	Cardiovascular disease
ENSG00000223979	chr17	17640408	17640409	rs12936587	EFO_0001645	coronary heart disease	EFO_0000319	Cardiovascular disease
ENSG00000223979	chr17	17640408	17640409	rs12936587	EFO_0005524	large artery stroke	EFO_0000319	Cardiovascular disease
ENSG00000223979	chr17	17641390	17641391	rs12449964	EFO_0000712	stroke	EFO_0000319	Cardiovascular disease
ENSG00000223979	chr17	17641390	17641391	rs12449964	EFO_0001645	coronary heart disease	EFO_0000319	Cardiovascular disease
ENSG00000223979	chr17	17669873	17669874	rs9904468	EFO_0003958	sunburn	EFO_0000408	Other disease
ENSG00000224017	chr7	40378133	40378134	rs61693171	EFO_0003821	migraine disorder	EFO_0000618	Neurological disorder
ENSG00000224017	chr7	40426601	40426602	rs4379368	EFO_0003821	migraine disorder	EFO_0000618	Neurological disorder
ENSG00000224032	chr5	112267016	112267017	rs13358904	EFO_0003761	unipolar depression	EFO_0000618	Neurological disorder
ENSG00000224046	chr7	87192664	87192665	rs11773103	EFO_0000289	bipolar disorder	EFO_0000618	Neurological disorder
ENSG00000224046	chr7	87192664	87192665	rs11773103	EFO_0003761	unipolar depression	EFO_0000618	Neurological disorder
ENSG00000224063	chr2	187315682	187315683	rs62174474	EFO_0006791	vascular brain injury	EFO_0000319	Cardiovascular disease
ENSG00000224063	chr2	187331742	187331743	rs840616	EFO_0000378	coronary artery disease	EFO_0000319	Cardiovascular disease
ENSG00000224063	chr2	187331742	187331743	rs840616	EFO_0001645	coronary heart disease	EFO_0000319	Cardiovascular disease
ENSG00000224063	chr2	187333719	187333720	rs840611	EFO_0000378	coronary artery disease	EFO_0000319	Cardiovascular disease
ENSG00000224063	chr2	187478770	187478771	rs7586970	EFO_0001645	coronary heart disease	EFO_0000319	Cardiovascular disease
ENSG00000224077	chr11	117109195	117109196	rs12271161	EFO_0004705	hypothyroidism	EFO_0000408	Other disease
ENSG00000224079	chr7	983092	983093	rs12701220	Orphanet_70589	bronchopulmonary dysplasia	EFO_0000408	Other disease
ENSG00000224086	chr22	21562901	21562902	rs131654	EFO_0002690	systemic lupus erythematosus	EFO_0000540	Immune system disorder
ENSG00000224086	chr22	21709048	21709049	rs5749696	EFO_0000692	schizophrenia	EFO_0000618	Neurological disorder
ENSG00000224086	chr22	21776836	21776837	rs2283792	EFO_0003885	multiple sclerosis	EFO_0000618	Neurological disorder
ENSG00000224086	chr22	21953147	21953148	rs412050	EFO_0003888	attention deficit hyperactivity disorder	EFO_0000618	Neurological disorder
ENSG00000224215	chr10	23920195	23920196	rs12263288	EFO_0005423	adolescent idiopathic scoliosis	EFO_0000408	Other disease
ENSG00000224216	chrX	154717327	154717328	rs2664170	EFO_0001359	type i diabetes mellitus	EFO_0000540	Immune system disorder
ENSG00000224216	chrX	155050522	155050523	rs114209171	EFO_0000712	stroke	EFO_0000319	Cardiovascular disease
ENSG00000224216	chrX	155050522	155050523	rs114209171	EFO_0003827	pulmonary embolism	EFO_0000319	Cardiovascular disease
ENSG00000224216	chrX	155050522	155050523	rs114209171	EFO_0004286	venous thromboembolism	EFO_0000319	Cardiovascular disease
ENSG00000224228	chr1	172711891	172711892	rs12068671	EFO_0001060	celiac disease	EFO_0000405	Digestive system disorder
ENSG00000224228	chr1	172711891	172711892	rs12068671	EFO_0002690	systemic lupus erythematosus	EFO_0000540	Immune system disorder
ENSG00000224228	chr1	172741860	172741861	rs859637	EFO_0001060	celiac disease	EFO_0000405	Digestive system disorder
ENSG00000224228	chr1	172746562	172746563	rs78037977	EFO_0004208	vitiligo	EFO_0000540	Immune system disorder
ENSG00000224228	chr1	172869708	172869709	rs34884278	EFO_0000384	crohn's disease	EFO_0000405	Digestive system disorder
ENSG00000224228	chr1	172869708	172869709	rs34884278	EFO_0000676	psoriasis	EFO_0000540	Immune system disorder
ENSG00000224228	chr1	172869708	172869709	rs34884278	EFO_0000729	ulcerative colitis	EFO_0000405	Digestive system disorder
ENSG00000224228	chr1	172869708	172869709	rs34884278	EFO_0001060	celiac disease	EFO_0000405	Digestive system disorder
ENSG00000224228	chr1	172869708	172869709	rs34884278	EFO_0001359	type i diabetes mellitus	EFO_0000540	Immune system disorder
ENSG00000224228	chr1	172869708	172869709	rs34884278	EFO_0002609	chronic childhood arthritis	EFO_0000540	Immune system disorder
ENSG00000224228	chr1	172869708	172869709	rs34884278	EFO_0002690	systemic lupus erythematosus	EFO_0000540	Immune system disorder
ENSG00000224228	chr1	172869708	172869709	rs34884278	EFO_0003898	ankylosing spondylitis	EFO_0000540	Immune system disorder
ENSG00000224228	chr1	172869708	172869709	rs34884278	EFO_0005140	autoimmune disease	EFO_0000540	Immune system disorder
ENSG00000224228	chr1	172869708	172869709	rs34884278	EFO_0006812	autoimmune thyroid disease	EFO_0000540	Immune system disorder
ENSG00000224228	chr1	172869708	172869709	rs34884278	Orphanet_1572	common variable immunodeficiency	EFO_0000540	Immune system disorder
ENSG00000224228	chr1	172875212	172875213	rs6425143	EFO_0000384	crohn's disease	EFO_0000405	Digestive system disorder
ENSG00000224228	chr1	172875212	172875213	rs6425143	EFO_0000676	psoriasis	EFO_0000540	Immune system disorder
ENSG00000224228	chr1	172875212	172875213	rs6425143	EFO_0000729	ulcerative colitis	EFO_0000405	Digestive system disorder
ENSG00000224228	chr1	172875212	172875213	rs6425143	EFO_0003898	ankylosing spondylitis	EFO_0000540	Immune system disorder
ENSG00000224228	chr1	172875212	172875213	rs6425143	EFO_0004268	sclerosing cholangitis	EFO_0000405	Digestive system disorder
ENSG00000224228	chr1	172884320	172884321	rs7517810	EFO_0000384	crohn's disease	EFO_0000405	Digestive system disorder
ENSG00000224228	chr1	172884320	172884321	rs7517810	EFO_0003767	inflammatory bowel disease	EFO_0000405	Digestive system disorder
ENSG00000224228	chr1	172893094	172893095	rs9286879	EFO_0000384	crohn's disease	EFO_0000405	Digestive system disorder
ENSG00000224228	chr1	172894808	172894809	rs2157453	EFO_0001060	celiac disease	EFO_0000405	Digestive system disorder
ENSG00000224260	chr1	209553912	209553913	rs12130212	EFO_0001073	obesity	EFO_0000589	Metabolic disorder
ENSG00000224272	chr2	241759225	241759226	rs34290285	EFO_0000270	asthma	EFO_0000408	Other disease
ENSG00000224272	chr2	241759225	241759226	rs34290285	EFO_0000684	respiratory system disease	EFO_0000408	Other disease
ENSG00000224272	chr2	241759225	241759226	rs34290285	EFO_0003785	allergy	EFO_0000540	Immune system disorder
ENSG00000224272	chr2	241797926	241797927	rs35320439	EFO_0000384	crohn's disease	EFO_0000405	Digestive system disorder
ENSG00000224272	chr2	241797926	241797927	rs35320439	EFO_0000676	psoriasis	EFO_0000540	Immune system disorder
ENSG00000224272	chr2	241797926	241797927	rs35320439	EFO_0000729	ulcerative colitis	EFO_0000405	Digestive system disorder
ENSG00000224272	chr2	241797926	241797927	rs35320439	EFO_0003898	ankylosing spondylitis	EFO_0000540	Immune system disorder
ENSG00000224272	chr2	241797926	241797927	rs35320439	EFO_0004268	sclerosing cholangitis	EFO_0000405	Digestive system disorder
ENSG00000224277	chr22	23548649	23548650	rs131408	EFO_0004265	peripheral arterial disease	EFO_0000319	Cardiovascular disease
ENSG00000224281	chrX	119433739	119433740	rs5910578	EFO_0004261	osteitis deformans	EFO_0000408	Other disease
ENSG00000224308	chr1	152903377	152903378	rs16834743	EFO_0005423	adolescent idiopathic scoliosis	EFO_0000408	Other disease
ENSG00000224358	chr1	165717968	165717969	rs4656461	EFO_0000516	glaucoma	EFO_0000618	Neurological disorder
ENSG00000224358	chr1	165717968	165717969	rs4656461	EFO_0004190	open-angle glaucoma	EFO_0000618	Neurological disorder
ENSG00000224358	chr1	165725660	165725661	rs7524755	EFO_0004190	open-angle glaucoma	EFO_0000618	Neurological disorder
ENSG00000224358	chr1	165745179	165745180	rs10918274	EFO_0000516	glaucoma	EFO_0000618	Neurological disorder
ENSG00000224358	chr1	165749742	165749743	rs7555523	EFO_0004190	open-angle glaucoma	EFO_0000618	Neurological disorder
ENSG00000224358	chr1	165767643	165767644	rs7518099	EFO_0000516	glaucoma	EFO_0000618	Neurological disorder
ENSG00000224358	chr1	165770361	165770362	rs2814471	EFO_0004190	open-angle glaucoma	EFO_0000618	Neurological disorder
ENSG00000224376	chr2	231821669	231821670	rs9967659	EFO_0005423	adolescent idiopathic scoliosis	EFO_0000408	Other disease
ENSG00000224406	chr3	186413811	186413812	rs9853115	EFO_0000516	glaucoma	EFO_0000618	Neurological disorder
ENSG00000224406	chr3	186413811	186413812	rs9853115	EFO_0004190	open-angle glaucoma	EFO_0000618	Neurological disorder
ENSG00000224406	chr3	186482434	186482435	rs56962872	EFO_0004190	open-angle glaucoma	EFO_0000618	Neurological disorder
ENSG00000224429	chr13	21301957	21301958	rs9788333	EFO_0005202	response to hydrochlorothiazide	GO_0042493	Response to drug
ENSG00000224468	chr1	183004356	183004357	rs10752881	EFO_0005842	colorectal cancer	EFO_0000405	Digestive system disorder
ENSG00000224468	chr1	183040142	183040143	rs10911205	EFO_0004211	hypertriglyceridemia	EFO_0000589	Metabolic disorder
ENSG00000224468	chr1	183083398	183083399	rs10911232	EFO_0004211	hypertriglyceridemia	EFO_0000589	Metabolic disorder
ENSG00000224468	chr1	183123365	183123366	rs3768617	Orphanet_98974	Fuchs endothelial corneal dystrophy	EFO_0000408	Other disease
ENSG00000224468	chr1	183153583	183153584	rs10911268	EFO_0003894	acne	EFO_0000408	Other disease
ENSG00000224468	chr1	183193404	183193405	rs672059	EFO_0004211	hypertriglyceridemia	EFO_0000589	Metabolic disorder
ENSG00000224468	chr1	183207295	183207296	rs525410	EFO_0002690	systemic lupus erythematosus	EFO_0000540	Immune system disorder
ENSG00000224514	chr3	13752941	13752942	rs9875578	EFO_0006788	anxiety disorder	EFO_0000618	Neurological disorder
ENSG00000224525	chr1	242202980	242202981	rs2653165	EFO_0005655	response to cytosine arabinoside	GO_0042493	Response to drug
ENSG00000224549	chr9	22641634	22641635	rs1448792	EFO_0001065	endometriosis	EFO_0000408	Other disease
ENSG00000224549	chr9	22759397	22759398	rs9695226	EFO_0000692	schizophrenia	EFO_0000618	Neurological disorder
ENSG00000224549	chr9	22770887	22770888	rs10811771	GO_0097332	response to antipsychotic drug	GO_0042493	Response to drug
ENSG00000224549	chr9	22819577	22819578	rs7849973	EFO_0000289	bipolar disorder	EFO_0000618	Neurological disorder
ENSG00000224549	chr9	22819577	22819578	rs7849973	EFO_0000692	schizophrenia	EFO_0000618	Neurological disorder
ENSG00000224549	chr9	22819577	22819578	rs7849973	EFO_0003756	autism spectrum disorder	EFO_0000618	Neurological disorder
ENSG00000224549	chr9	22819577	22819578	rs7849973	EFO_0003761	unipolar depression	EFO_0000618	Neurological disorder
ENSG00000224549	chr9	22819577	22819578	rs7849973	EFO_0003888	attention deficit hyperactivity disorder	EFO_0000618	Neurological disorder
ENSG00000224635	chr20	38421365	38421366	rs41308713	EFO_0001360	type ii diabetes mellitus	EFO_0000589	Metabolic disorder
ENSG00000224635	chr20	38421365	38421366	rs41308713	GO_1901557	response to fenofibrate	GO_0042493	Response to drug
ENSG00000224635	chr20	38421365	38421366	rs41308713	GO_1903491	response to simvastatin	GO_0042493	Response to drug
ENSG00000224638	chr2	173944171	173944172	rs4325816	EFO_0001378	multiple myeloma	EFO_0000616	Cancer
ENSG00000224660	chr3	15253857	15253858	rs1318937	EFO_0003829	alcohol dependence	EFO_0000618	Neurological disorder
ENSG00000224660	chr3	15253857	15253858	rs1318937	EFO_0004776	alcohol and nicotine codependence	EFO_0000618	Neurological disorder
ENSG00000224687	chr1	177393877	177393878	rs736840	EFO_0003761	unipolar depression	EFO_0000618	Neurological disorder
ENSG00000224713	chr12	57387153	57387154	rs12315434	EFO_0000378	coronary artery disease	EFO_0000319	Cardiovascular disease
ENSG00000224713	chr12	57398797	57398798	rs11613352	EFO_0000378	coronary artery disease	EFO_0000319	Cardiovascular disease
ENSG00000224713	chr12	57449928	57449929	rs2229357	EFO_0000378	coronary artery disease	EFO_0000319	Cardiovascular disease
ENSG00000224713	chr12	57739473	57739474	rs12368653	EFO_0003885	multiple sclerosis	EFO_0000618	Neurological disorder
ENSG00000224818	chr1	201468704	201468705	rs35383942	EFO_0000305	breast carcinoma	EFO_0000616	Cancer
ENSG00000224843	chr6	26015261	26015262	rs13191445	EFO_0001071	lung carcinoma	EFO_0000616	Cancer
ENSG00000224843	chr6	26089797	26089798	rs61472021	EFO_0000692	schizophrenia	EFO_0000618	Neurological disorder
ENSG00000224843	chr6	26089797	26089798	rs61472021	EFO_0003756	autism spectrum disorder	EFO_0000618	Neurological disorder
ENSG00000224843	chr6	26132842	26132843	rs36109883	EFO_0000708	squamous cell lung carcinoma	EFO_0000616	Cancer
ENSG00000224843	chr6	26132842	26132843	rs36109883	EFO_0001071	lung carcinoma	EFO_0000616	Cancer
ENSG00000224843	chr6	26336344	26336345	rs34158769	EFO_0001071	lung carcinoma	EFO_0000616	Cancer
ENSG00000224843	chr6	26376604	26376605	rs13218591	EFO_0000692	schizophrenia	EFO_0000618	Neurological disorder
ENSG00000224843	chr6	26376604	26376605	rs13218591	EFO_0003756	autism spectrum disorder	EFO_0000618	Neurological disorder
ENSG00000224843	chr6	26376604	26376605	rs13218591	EFO_0003761	unipolar depression	EFO_0000618	Neurological disorder
ENSG00000224843	chr6	26391166	26391167	rs2237234	EFO_0000692	schizophrenia	EFO_0000618	Neurological disorder
ENSG00000224843	chr6	26391166	26391167	rs2237234	EFO_0003756	autism spectrum disorder	EFO_0000618	Neurological disorder
ENSG00000224843	chr6	26402808	26402809	rs12200782	EFO_0000702	small cell lung carcinoma	EFO_0000616	Cancer
ENSG00000224843	chr6	26466954	26466955	rs3799380	EFO_0003761	unipolar depression	EFO_0000618	Neurological disorder
ENSG00000224843	chr6	26581030	26581031	rs141670911	EFO_0000702	small cell lung carcinoma	EFO_0000616	Cancer
ENSG00000224843	chr6	26631340	26631341	rs66488313	EFO_0001071	lung carcinoma	EFO_0000616	Cancer
ENSG00000224843	chr6	26955320	26955321	rs9348739	EFO_0000692	schizophrenia	EFO_0000618	Neurological disorder
ENSG00000224843	chr6	26955320	26955321	rs9348739	EFO_0003756	autism spectrum disorder	EFO_0000618	Neurological disorder
ENSG00000224843	chr6	27176104	27176105	rs13194053	EFO_0000692	schizophrenia	EFO_0000618	Neurological disorder
ENSG00000224843	chr6	27182820	27182821	rs911186	EFO_0000692	schizophrenia	EFO_0000618	Neurological disorder
ENSG00000224843	chr6	27182820	27182821	rs911186	EFO_0003756	autism spectrum disorder	EFO_0000618	Neurological disorder
ENSG00000224843	chr6	27182820	27182821	rs911186	EFO_0003761	unipolar depression	EFO_0000618	Neurological disorder
ENSG00000224843	chr6	27287188	27287189	rs13217239	EFO_0000692	schizophrenia	EFO_0000618	Neurological disorder
ENSG00000224843	chr6	27332531	27332532	rs13212562	EFO_0000692	schizophrenia	EFO_0000618	Neurological disorder
ENSG00000224843	chr6	27332531	27332532	rs13212562	EFO_0001071	lung carcinoma	EFO_0000616	Cancer
ENSG00000224843	chr6	27332531	27332532	rs13212562	EFO_0003756	autism spectrum disorder	EFO_0000618	Neurological disorder
ENSG00000224843	chr6	27624224	27624225	rs35715914	EFO_0003761	unipolar depression	EFO_0000618	Neurological disorder
ENSG00000224843	chr6	27878966	27878967	rs483143	EFO_0003761	unipolar depression	EFO_0000618	Neurological disorder
ENSG00000224897	chr7	124752458	124752459	rs2267708	EFO_0000095	chronic lymphocytic leukemia	EFO_0000616	Cancer
ENSG00000224897	chr7	124756591	124756592	rs4731207	EFO_0000389	cutaneous melanoma	EFO_0000616	Cancer
ENSG00000224897	chr7	124799545	124799546	rs2402752	EFO_0003898	ankylosing spondylitis	EFO_0000540	Immune system disorder
ENSG00000224897	chr7	124822607	124822608	rs17246404	EFO_0000095	chronic lymphocytic leukemia	EFO_0000616	Cancer
ENSG00000224897	chr7	124914213	124914214	rs59294613	EFO_0000681	renal cell carcinoma	EFO_0000616	Cancer
ENSG00000224897	chr7	124943842	124943843	rs58618031	EFO_0001378	multiple myeloma	EFO_0000616	Cancer
ENSG00000224899	chr7	124752458	124752459	rs2267708	EFO_0000095	chronic lymphocytic leukemia	EFO_0000616	Cancer
ENSG00000224899	chr7	124756591	124756592	rs4731207	EFO_0000389	cutaneous melanoma	EFO_0000616	Cancer
ENSG00000224932	chr4	117351922	117351923	rs17865343	EFO_0001360	type ii diabetes mellitus	EFO_0000589	Metabolic disorder
ENSG00000224939	chr1	234680808	234680809	rs482329	EFO_0004269	cardiac arrhythmia	EFO_0000319	Cardiovascular disease
ENSG00000224945	chr9	89198546	89198547	rs2209875	EFO_0004710	pelvic organ prolapse	EFO_0000408	Other disease
ENSG00000224950	chr1	116495665	116495666	rs12025416	EFO_0003885	multiple sclerosis	EFO_0000618	Neurological disorder
ENSG00000224950	chr1	116537544	116537545	rs6677309	EFO_0003885	multiple sclerosis	EFO_0000618	Neurological disorder
ENSG00000224984	chr6	54862053	54862054	rs924712	EFO_0000305	breast carcinoma	EFO_0000616	Cancer
ENSG00000225063	chr1	205066327	205066328	rs16937	EFO_0000692	schizophrenia	EFO_0000618	Neurological disorder
ENSG00000225096	chr6	57982677	57982678	rs9500256	EFO_0004232	eosinophilic esophagitis	EFO_0000405	Digestive system disorder
ENSG00000225096	chr6	58045670	58045671	rs1936246	EFO_0000249	Alzheimers disease	EFO_0000618	Neurological disorder
ENSG00000225138	chr5	428121	428122	rs12188164	Orphanet_586	cystic fibrosis	EFO_0000408	Other disease
ENSG00000225138	chr5	437987	437988	rs10078	EFO_0000180	HIV-1 infection	EFO_0000408	Other disease
ENSG00000225138	chr5	457146	457147	rs11749327	EFO_0004209	hypospadias	EFO_0000408	Other disease
ENSG00000225138	chr5	518319	518320	rs56302516	Orphanet_586	cystic fibrosis	EFO_0000408	Other disease
ENSG00000225138	chr5	583327	583328	rs4957048	EFO_0000729	ulcerative colitis	EFO_0000405	Digestive system disorder
ENSG00000225138	chr5	586509	586510	rs57221529	Orphanet_586	cystic fibrosis	EFO_0000408	Other disease
ENSG00000225138	chr5	593968	593969	rs11739663	EFO_0000729	ulcerative colitis	EFO_0000405	Digestive system disorder
ENSG00000225234	chr2	3461039	3461040	rs7585799	EFO_0000764	HIV infection	EFO_0000408	Other disease
ENSG00000225234	chr2	3461039	3461040	rs7585799	EFO_0009279	response to tenofovir	GO_0042493	Response to drug
ENSG00000225234	chr2	3470314	3470315	rs35067331	EFO_0006790	cerebral amyloid angiopathy	EFO_0000319	Cardiovascular disease
ENSG00000225329	chr7	105212207	105212208	rs41563	EFO_0000692	schizophrenia	EFO_0000618	Neurological disorder
ENSG00000225329	chr7	105212207	105212208	rs41563	EFO_0003756	autism spectrum disorder	EFO_0000618	Neurological disorder
ENSG00000225378	chr2	26691496	26691497	rs1275988	EFO_0000319	cardiovascular disease	EFO_0000408	Other disease
ENSG00000225391	chr6	136966564	136966565	rs6918311	EFO_0001360	type ii diabetes mellitus	EFO_0000589	Metabolic disorder
ENSG00000225393	chrX	154717327	154717328	rs2664170	EFO_0001359	type i diabetes mellitus	EFO_0000540	Immune system disorder
ENSG00000225393	chrX	155050522	155050523	rs114209171	EFO_0000712	stroke	EFO_0000319	Cardiovascular disease
ENSG00000225393	chrX	155050522	155050523	rs114209171	EFO_0003827	pulmonary embolism	EFO_0000319	Cardiovascular disease
ENSG00000225393	chrX	155050522	155050523	rs114209171	EFO_0004286	venous thromboembolism	EFO_0000319	Cardiovascular disease
ENSG00000225393	chrX	155749677	155749678	rs306896	EFO_1001930	idiopathic osteonecrosis of the femoral head	EFO_0000408	Other disease
ENSG00000225399	chr3	48617505	48617506	rs6792156	EFO_0003882	osteoporosis	EFO_0000408	Other disease
ENSG00000225399	chr3	48617505	48617506	rs6792156	EFO_0003931	bone fracture	EFO_0000408	Other disease
ENSG00000225399	chr3	48643620	48643621	rs9868809	EFO_0000384	crohn's disease	EFO_0000405	Digestive system disorder
ENSG00000225399	chr3	48643620	48643621	rs9868809	EFO_0000729	ulcerative colitis	EFO_0000405	Digestive system disorder
ENSG00000225399	chr3	48643620	48643621	rs9868809	EFO_0003767	inflammatory bowel disease	EFO_0000405	Digestive system disorder
ENSG00000225399	chr3	48711556	48711557	rs12497850	EFO_0002508	parkinson's disease	EFO_0000618	Neurological disorder
ENSG00000225399	chr3	49176204	49176205	rs9586	EFO_0003761	unipolar depression	EFO_0000618	Neurological disorder
ENSG00000225399	chr3	49176204	49176205	rs9586	EFO_0004247	mood disorder	EFO_0000618	Neurological disorder
ENSG00000225399	chr3	49176633	49176634	rs13084037	EFO_0003761	unipolar depression	EFO_0000618	Neurological disorder
ENSG00000225408	chr9	5774661	5774662	rs10975277	EFO_0000684	respiratory system disease	EFO_0000408	Other disease
ENSG00000225420	chr2	88438931	88438932	rs35822372	EFO_0005410	tooth agenesis	EFO_0000408	Other disease
ENSG00000225439	chr2	74236439	74236440	rs13006863	EFO_0001358	post-traumatic stress disorder	EFO_0000618	Neurological disorder
ENSG00000225439	chr2	74236439	74236440	rs13006863	EFO_0004645	response to vaccine	GO_0042493	Response to drug
ENSG00000225465	chr22	29451733	29451734	rs13053817	EFO_0000180	HIV-1 infection	EFO_0000408	Other disease
ENSG00000225479	chr20	8264646	8264647	rs2743173	EFO_0003918	obstructive sleep apnea	EFO_0000618	Neurological disorder
ENSG00000225489	chr9	6784726	6784727	rs10815468	EFO_0000677	mental or behavioural disorder	EFO_0000618	Neurological disorder
ENSG00000225490	chr20	31294405	31294406	rs6061081	EFO_0005423	adolescent idiopathic scoliosis	EFO_0000408	Other disease
ENSG00000225490	chr20	31411284	31411285	rs2376549	EFO_0000178	gastric carcinoma	EFO_0000405	Digestive system disorder
ENSG00000225554	chr1	241465130	241465131	rs4660091	EFO_0003761	unipolar depression	EFO_0000618	Neurological disorder
ENSG00000225595	chr6	27867657	27867658	rs200949	EFO_0003761	unipolar depression	EFO_0000618	Neurological disorder
ENSG00000225595	chr6	27873148	27873149	rs45509595	EFO_0000305	breast carcinoma	EFO_0000616	Cancer
ENSG00000225595	chr6	27878966	27878967	rs483143	EFO_0003761	unipolar depression	EFO_0000618	Neurological disorder
ENSG00000225595	chr6	27901014	27901015	rs13199649	EFO_0001071	lung carcinoma	EFO_0000616	Cancer
ENSG00000225595	chr6	27916234	27916235	rs13218875	EFO_0000708	squamous cell lung carcinoma	EFO_0000616	Cancer
ENSG00000225595	chr6	27916234	27916235	rs13218875	EFO_0001071	lung carcinoma	EFO_0000616	Cancer
ENSG00000225595	chr6	28043738	28043739	rs149949	EFO_0000708	squamous cell lung carcinoma	EFO_0000616	Cancer
ENSG00000225595	chr6	28043874	28043875	rs202906	EFO_0000692	schizophrenia	EFO_0000618	Neurological disorder
ENSG00000225595	chr6	28043874	28043875	rs202906	EFO_0003756	autism spectrum disorder	EFO_0000618	Neurological disorder
ENSG00000225595	chr6	28092461	28092462	rs13197574	EFO_0003761	unipolar depression	EFO_0000618	Neurological disorder
ENSG00000225595	chr6	28092461	28092462	rs13197574	Orphanet_797	sarcoidosis	EFO_0000408	Other disease
ENSG00000225595	chr6	28106103	28106104	rs34662244	EFO_0000305	breast carcinoma	EFO_0000616	Cancer
ENSG00000225595	chr6	28106103	28106104	rs34662244	EFO_0001071	lung carcinoma	EFO_0000616	Cancer
ENSG00000225595	chr6	28107123	28107124	rs35952432	EFO_0001071	lung carcinoma	EFO_0000616	Cancer
ENSG00000225595	chr6	28246920	28246921	rs17720293	EFO_0000692	schizophrenia	EFO_0000618	Neurological disorder
ENSG00000225595	chr6	28282402	28282403	rs34878803	EFO_0000708	squamous cell lung carcinoma	EFO_0000616	Cancer
ENSG00000225595	chr6	28314117	28314118	rs34661125	EFO_0001071	lung carcinoma	EFO_0000616	Cancer
ENSG00000225595	chr6	28336607	28336608	rs67340775	EFO_0001071	lung carcinoma	EFO_0000616	Cancer
ENSG00000225595	chr6	28338894	28338895	rs13217619	EFO_0000692	schizophrenia	EFO_0000618	Neurological disorder
ENSG00000225595	chr6	28357424	28357425	rs6921919	EFO_0000692	schizophrenia	EFO_0000618	Neurological disorder
ENSG00000225595	chr6	28357424	28357425	rs6921919	EFO_0003756	autism spectrum disorder	EFO_0000618	Neurological disorder
ENSG00000225595	chr6	28364364	28364365	rs13214023	EFO_0000305	breast carcinoma	EFO_0000616	Cancer
ENSG00000225595	chr6	28377505	28377506	rs35017208	EFO_0003761	unipolar depression	EFO_0000618	Neurological disorder
ENSG00000225595	chr6	28381921	28381922	rs13213152	Orphanet_797	sarcoidosis	EFO_0000408	Other disease
ENSG00000225595	chr6	28390232	28390233	rs13213986	EFO_0000708	squamous cell lung carcinoma	EFO_0000616	Cancer
ENSG00000225595	chr6	28426903	28426904	rs13201681	EFO_0001071	lung carcinoma	EFO_0000616	Cancer
ENSG00000225595	chr6	28444164	28444165	rs67381177	EFO_0001071	lung carcinoma	EFO_0000616	Cancer
ENSG00000225595	chr6	28447190	28447191	rs16894116	EFO_0000692	schizophrenia	EFO_0000618	Neurological disorder
ENSG00000225595	chr6	28515140	28515141	rs13191038	EFO_0003761	unipolar depression	EFO_0000618	Neurological disorder
ENSG00000225595	chr6	28594471	28594472	rs34119086	EFO_0000305	breast carcinoma	EFO_0000616	Cancer
ENSG00000225595	chr6	28662914	28662915	rs13194504	EFO_0003761	unipolar depression	EFO_0000618	Neurological disorder
ENSG00000225595	chr6	28710580	28710581	rs7775835	EFO_0003761	unipolar depression	EFO_0000618	Neurological disorder
ENSG00000225595	chr6	28744470	28744471	rs1233578	EFO_0000270	asthma	EFO_0000408	Other disease
ENSG00000225595	chr6	28808340	28808341	rs4324798	EFO_0000571	lung adenocarcinoma	EFO_0000616	Cancer
ENSG00000225595	chr6	28835514	28835515	rs9257248	EFO_0003761	unipolar depression	EFO_0000618	Neurological disorder
ENSG00000225595	chr6	28835514	28835515	rs9257248	Orphanet_797	sarcoidosis	EFO_0000408	Other disease
ENSG00000225595	chr6	28938014	28938015	rs3130895	Orphanet_797	sarcoidosis	EFO_0000408	Other disease
ENSG00000225595	chr6	28966575	28966576	rs148696809	EFO_0000708	squamous cell lung carcinoma	EFO_0000616	Cancer
ENSG00000225595	chr6	28966575	28966576	rs148696809	EFO_0001071	lung carcinoma	EFO_0000616	Cancer
ENSG00000225595	chr6	28986516	28986517	rs3129791	EFO_0003761	unipolar depression	EFO_0000618	Neurological disorder
ENSG00000225595	chr6	29089862	29089863	rs3129788	Orphanet_797	sarcoidosis	EFO_0000408	Other disease
ENSG00000225595	chr6	29107311	29107312	rs3129178	EFO_0000305	breast carcinoma	EFO_0000616	Cancer
ENSG00000225595	chr6	29276442	29276443	rs144447022	EFO_0000692	schizophrenia	EFO_0000618	Neurological disorder
ENSG00000225595	chr6	29280372	29280373	rs3130834	EFO_0000305	breast carcinoma	EFO_0000616	Cancer
ENSG00000225595	chr6	29287205	29287206	rs9257681	EFO_0003761	unipolar depression	EFO_0000618	Neurological disorder
ENSG00000225595	chr6	29388554	29388555	rs9257809	EFO_0000280	Barrett's esophagus	EFO_0000405	Digestive system disorder
ENSG00000225595	chr6	29388554	29388555	rs9257809	EFO_0000305	breast carcinoma	EFO_0000616	Cancer
ENSG00000225595	chr6	29388554	29388555	rs9257809	EFO_0000478	Esophageal adenocarcinoma	EFO_0000405	Digestive system disorder
ENSG00000225595	chr6	29388554	29388555	rs9257809	Orphanet_797	sarcoidosis	EFO_0000408	Other disease
ENSG00000225595	chr6	29447687	29447688	rs2523443	EFO_0003761	unipolar depression	EFO_0000618	Neurological disorder
ENSG00000225595	chr6	29493953	29493954	rs1233491	EFO_0003834	cutaneous lupus erythematosus	EFO_0000540	Immune system disorder
ENSG00000225595	chr6	29493953	29493954	rs1233491	Orphanet_797	sarcoidosis	EFO_0000408	Other disease
ENSG00000225595	chr6	29509637	29509638	rs1233480	EFO_0000305	breast carcinoma	EFO_0000616	Cancer
ENSG00000225595	chr6	29581876	29581877	rs1233393	EFO_0003761	unipolar depression	EFO_0000618	Neurological disorder
ENSG00000225595	chr6	29639269	29639270	rs3095267	EFO_0003821	migraine disorder	EFO_0000618	Neurological disorder
ENSG00000225595	chr6	29693039	29693040	rs3116813	EFO_0000305	breast carcinoma	EFO_0000616	Cancer
ENSG00000225595	chr6	29785031	29785032	rs9258375	EFO_0003761	unipolar depression	EFO_0000618	Neurological disorder
ENSG00000225637	chr21	43359800	43359801	rs496300	EFO_0000195	metabolic syndrome	EFO_0000589	Metabolic disorder
ENSG00000225706	chr9	8820573	8820574	rs1836229	EFO_0004270	restless legs syndrome	EFO_0000618	Neurological disorder
ENSG00000225718	chr7	69271106	69271107	rs1195215	Orphanet_79364	Alopecia	EFO_0000408	Other disease
ENSG00000225756	chr9	133257367	133257368	rs8176722	EFO_0001068	malaria	EFO_0000408	Other disease
ENSG00000225756	chr9	133721832	133721833	rs2502757	EFO_0000270	asthma	EFO_0000408	Other disease
ENSG00000225855	chr1	155192276	155192277	rs4072037	EFO_0000178	gastric carcinoma	EFO_0000405	Digestive system disorder
ENSG00000225855	chr1	155208991	155208992	rs760077	EFO_0000178	gastric carcinoma	EFO_0000405	Digestive system disorder
ENSG00000225855	chr1	155212052	155212053	rs2974935	EFO_0000305	breast carcinoma	EFO_0000616	Cancer
ENSG00000225855	chr1	155212052	155212053	rs2974935	EFO_0000571	lung adenocarcinoma	EFO_0000616	Cancer
ENSG00000225855	chr1	155212052	155212053	rs2974935	EFO_0000708	squamous cell lung carcinoma	EFO_0000616	Cancer
ENSG00000225855	chr1	155212052	155212053	rs2974935	EFO_0001071	lung carcinoma	EFO_0000616	Cancer
ENSG00000225855	chr1	155212052	155212053	rs2974935	EFO_0001075	ovarian carcinoma	EFO_0000616	Cancer
ENSG00000225855	chr1	155212052	155212053	rs2974935	EFO_0001663	prostate carcinoma	EFO_0000616	Cancer
ENSG00000225855	chr1	155212052	155212053	rs2974935	EFO_0005842	colorectal cancer	EFO_0000405	Digestive system disorder
ENSG00000225855	chr1	155212052	155212053	rs2974935	EFO_1000650	estrogen receptor negative breast cancer	EFO_0000616	Cancer
ENSG00000225855	chr1	155212052	155212053	rs2974935	EFO_1001515	ovarian endometrioid carcinoma	EFO_0000616	Cancer
ENSG00000225855	chr1	155212052	155212053	rs2974935	EFO_1001516	ovarian serous carcinoma	EFO_0000616	Cancer
ENSG00000225855	chr1	155212373	155212374	rs2075570	EFO_0000305	breast carcinoma	EFO_0000616	Cancer
ENSG00000225855	chr1	155212373	155212374	rs2075570	EFO_0000571	lung adenocarcinoma	EFO_0000616	Cancer
ENSG00000225855	chr1	155212373	155212374	rs2075570	EFO_0000708	squamous cell lung carcinoma	EFO_0000616	Cancer
ENSG00000225855	chr1	155212373	155212374	rs2075570	EFO_0001071	lung carcinoma	EFO_0000616	Cancer
ENSG00000225855	chr1	155212373	155212374	rs2075570	EFO_0001075	ovarian carcinoma	EFO_0000616	Cancer
ENSG00000225855	chr1	155212373	155212374	rs2075570	EFO_0001663	prostate carcinoma	EFO_0000616	Cancer
ENSG00000225855	chr1	155212373	155212374	rs2075570	EFO_0005842	colorectal cancer	EFO_0000405	Digestive system disorder
ENSG00000225855	chr1	155212373	155212374	rs2075570	EFO_1000650	estrogen receptor negative breast cancer	EFO_0000616	Cancer
ENSG00000225855	chr1	155212373	155212374	rs2075570	EFO_1001515	ovarian endometrioid carcinoma	EFO_0000616	Cancer
ENSG00000225855	chr1	155212373	155212374	rs2075570	EFO_1001516	ovarian serous carcinoma	EFO_0000616	Cancer
ENSG00000225855	chr1	155302483	155302484	rs7524950	EFO_0000305	breast carcinoma	EFO_0000616	Cancer
ENSG00000225855	chr1	155446537	155446538	rs10796944	EFO_0000305	breast carcinoma	EFO_0000616	Cancer
ENSG00000225855	chr1	155587180	155587181	rs12091730	EFO_0000305	breast carcinoma	EFO_0000616	Cancer
ENSG00000225855	chr1	155697170	155697171	rs348196	EFO_0000305	breast carcinoma	EFO_0000616	Cancer
ENSG00000225855	chr1	155713079	155713080	rs490608	EFO_0003767	inflammatory bowel disease	EFO_0000405	Digestive system disorder
ENSG00000225855	chr1	155898834	155898835	rs2282301	EFO_0004216	conduct disorder	EFO_0000618	Neurological disorder
ENSG00000225855	chr1	155908941	155908942	rs670523	EFO_0000384	crohn's disease	EFO_0000405	Digestive system disorder
ENSG00000225855	chr1	155908941	155908942	rs670523	EFO_0003767	inflammatory bowel disease	EFO_0000405	Digestive system disorder
ENSG00000225855	chr1	155957961	155957962	rs2364403	EFO_0000253	amyotrophic lateral sclerosis	EFO_0000618	Neurological disorder
ENSG00000225905	chr1	1238231	1238232	rs6697886	EFO_0000384	crohn's disease	EFO_0000405	Digestive system disorder
ENSG00000225905	chr1	1238231	1238232	rs6697886	EFO_0000676	psoriasis	EFO_0000540	Immune system disorder
ENSG00000225905	chr1	1238231	1238232	rs6697886	EFO_0000729	ulcerative colitis	EFO_0000405	Digestive system disorder
ENSG00000225905	chr1	1238231	1238232	rs6697886	EFO_0003898	ankylosing spondylitis	EFO_0000540	Immune system disorder
ENSG00000225905	chr1	1238231	1238232	rs6697886	EFO_0004268	sclerosing cholangitis	EFO_0000405	Digestive system disorder
ENSG00000225905	chr1	1251122	1251123	rs6603785	EFO_0002690	systemic lupus erythematosus	EFO_0000540	Immune system disorder
ENSG00000225905	chr1	1251122	1251123	rs6603785	EFO_0004705	hypothyroidism	EFO_0000408	Other disease
ENSG00000225905	chr1	1309988	1309989	rs11590283	EFO_0002690	systemic lupus erythematosus	EFO_0000540	Immune system disorder
ENSG00000225905	chr1	1312114	1312115	rs12103	EFO_0000384	crohn's disease	EFO_0000405	Digestive system disorder
ENSG00000225905	chr1	1312114	1312115	rs12103	EFO_0000729	ulcerative colitis	EFO_0000405	Digestive system disorder
ENSG00000225905	chr1	1312114	1312115	rs12103	EFO_0003767	inflammatory bowel disease	EFO_0000405	Digestive system disorder
ENSG00000225914	chr6	31910718	31910719	rs622871	EFO_0008324	response to sulfasalazine	GO_0042493	Response to drug
ENSG00000225914	chr6	31913954	31913955	rs685031	EFO_0000378	coronary artery disease	EFO_0000319	Cardiovascular disease
ENSG00000225914	chr6	31916180	31916181	rs644045	EFO_0000378	coronary artery disease	EFO_0000319	Cardiovascular disease
ENSG00000225914	chr6	31916180	31916181	rs644045	EFO_0001065	endometriosis	EFO_0000408	Other disease
ENSG00000225914	chr6	31979683	31979684	rs389883	EFO_0000692	schizophrenia	EFO_0000618	Neurological disorder
ENSG00000225914	chr6	31979683	31979684	rs389883	EFO_0003761	unipolar depression	EFO_0000618	Neurological disorder
ENSG00000225914	chr6	32249455	32249456	rs9267972	EFO_0002690	systemic lupus erythematosus	EFO_0000540	Immune system disorder
ENSG00000225914	chr6	32249455	32249456	rs9267972	EFO_0005761	lupus nephritis	EFO_0000408	Other disease
ENSG00000225914	chr6	32251066	32251067	rs3115573	EFO_0003086	kidney disease	EFO_0000408	Other disease
ENSG00000225914	chr6	32255481	32255482	rs3130320	EFO_0002690	systemic lupus erythematosus	EFO_0000540	Immune system disorder
ENSG00000225914	chr6	32261461	32261462	rs3132969	EFO_0004645	response to vaccine	GO_0042493	Response to drug
ENSG00000225914	chr6	32289789	32289790	rs926070	EFO_0000095	chronic lymphocytic leukemia	EFO_0000616	Cancer
ENSG00000225914	chr6	32311563	32311564	rs9268202	EFO_0004645	response to vaccine	GO_0042493	Response to drug
ENSG00000225914	chr6	32338202	32338203	rs3129900	EFO_0004228	drug-induced liver injury	EFO_0000405	Digestive system disorder
ENSG00000225914	chr6	32347950	32347951	rs910049	EFO_0005129	hepatitis C induced liver cirrhosis	EFO_0000405	Digestive system disorder
ENSG00000225914	chr6	32368410	32368411	rs3129934	EFO_0003885	multiple sclerosis	EFO_0000618	Neurological disorder
ENSG00000225914	chr6	32368989	32368990	rs3129939	EFO_0004254	membranous glomerulonephritis	EFO_0000408	Other disease
ENSG00000225914	chr6	32370918	32370919	rs3129943	EFO_0000270	asthma	EFO_0000408	Other disease
ENSG00000225914	chr6	32372120	32372121	rs2050188	EFO_0001360	type ii diabetes mellitus	EFO_0000589	Metabolic disorder
ENSG00000225914	chr6	32373576	32373577	rs9268402	EFO_0001645	coronary heart disease	EFO_0000319	Cardiovascular disease
ENSG00000225914	chr6	32390736	32390737	rs3117098	EFO_0000270	asthma	EFO_0000408	Other disease
ENSG00000225914	chr6	32415331	32415332	rs9268528	EFO_0004708	nodular sclerosis Hodgkin lymphoma	EFO_0000616	Cancer
ENSG00000225914	chr6	32421528	32421529	rs9268557	EFO_0000685	rheumatoid arthritis	EFO_0000540	Immune system disorder
ENSG00000225914	chr6	32421528	32421529	rs9268557	EFO_0009459	ACPA-positive rheumatoid arthritis	EFO_0000540	Immune system disorder
ENSG00000225914	chr6	32440750	32440751	rs9268645	EFO_0001359	type i diabetes mellitus	EFO_0000540	Immune system disorder
ENSG00000225914	chr6	32443869	32443870	rs7192	EFO_0000279	azoospermia	EFO_0000408	Other disease
ENSG00000225914	chr6	32444069	32444070	rs2239802	EFO_0000729	ulcerative colitis	EFO_0000405	Digestive system disorder
ENSG00000225914	chr6	32445274	32445275	rs3135388	EFO_0003885	multiple sclerosis	EFO_0000618	Neurological disorder
ENSG00000225914	chr6	32445768	32445769	rs3129889	EFO_0003885	multiple sclerosis	EFO_0000618	Neurological disorder
ENSG00000225914	chr6	32457105	32457106	rs7763262	EFO_0004194	IgA glomerulonephritis	EFO_0000408	Other disease
ENSG00000225914	chr6	32460508	32460509	rs6903608	EFO_0000183	hodgkins lymphoma	EFO_0000616	Cancer
ENSG00000225914	chr6	32460508	32460509	rs6903608	EFO_0004708	nodular sclerosis Hodgkin lymphoma	EFO_0000616	Cancer
ENSG00000225914	chr6	32460995	32460996	rs9268839	EFO_0000685	rheumatoid arthritis	EFO_0000540	Immune system disorder
ENSG00000225914	chr6	32461866	32461867	rs9268853	EFO_0000574	lymphoma	EFO_0000616	Cancer
ENSG00000225914	chr6	32461866	32461867	rs9268853	EFO_0000729	ulcerative colitis	EFO_0000405	Digestive system disorder
ENSG00000225914	chr6	32464300	32464301	rs9268905	EFO_1001209	temporal arteritis	EFO_0000319	Cardiovascular disease
ENSG00000225914	chr6	32464300	32464301	rs9268905	Orphanet_586	cystic fibrosis	EFO_0000408	Other disease
ENSG00000225914	chr6	32465058	32465059	rs9268923	EFO_0000729	ulcerative colitis	EFO_0000405	Digestive system disorder
ENSG00000225914	chr6	32465390	32465391	rs2395185	EFO_0000183	hodgkins lymphoma	EFO_0000616	Cancer
ENSG00000225914	chr6	32465390	32465391	rs2395185	EFO_0000729	ulcerative colitis	EFO_0000405	Digestive system disorder
ENSG00000225914	chr6	32465390	32465391	rs2395185	EFO_0001071	lung carcinoma	EFO_0000616	Cancer
ENSG00000225914	chr6	32473323	32473324	rs9269081	EFO_0004708	nodular sclerosis Hodgkin lymphoma	EFO_0000616	Cancer
ENSG00000225914	chr6	32476421	32476422	rs12194148	EFO_0000685	rheumatoid arthritis	EFO_0000540	Immune system disorder
ENSG00000225914	chr6	32606214	32606215	rs9270984	EFO_0002690	systemic lupus erythematosus	EFO_0000540	Immune system disorder
ENSG00000225914	chr6	32606283	32606284	rs9270986	EFO_0004991	myasthenia gravis	EFO_0000540	Immune system disorder
ENSG00000225914	chr6	32622724	32622725	rs9271573	EFO_0000699	Sjogren syndrome	EFO_0000405	Digestive system disorder
ENSG00000225914	chr6	32623176	32623177	rs9271588	EFO_0000699	Sjogren syndrome	EFO_0000405	Digestive system disorder
ENSG00000225914	chr6	32623514	32623515	rs9271597	EFO_0004208	vitiligo	EFO_0000540	Immune system disorder
ENSG00000225914	chr6	32624423	32624424	rs9271640	EFO_0003885	multiple sclerosis	EFO_0000618	Neurological disorder
ENSG00000225914	chr6	32644384	32644385	rs9273062	EFO_0004645	response to vaccine	GO_0042493	Response to drug
ENSG00000225914	chr6	32696681	32696682	rs2647012	EFO_0000096	neoplasm of mature b-cells	EFO_0000616	Cancer
ENSG00000225914	chr6	32696681	32696682	rs2647012	EFO_0002690	systemic lupus erythematosus	EFO_0000540	Immune system disorder
ENSG00000225914	chr6	32696681	32696682	rs2647012	EFO_0005761	lupus nephritis	EFO_0000408	Other disease
ENSG00000225914	chr6	32700662	32700663	rs3135002	EFO_0001359	type i diabetes mellitus	EFO_0000540	Immune system disorder
ENSG00000225914	chr6	32707332	32707333	rs9275524	EFO_0000289	bipolar disorder	EFO_0000618	Neurological disorder
ENSG00000225914	chr6	32707332	32707333	rs9275524	EFO_0000692	schizophrenia	EFO_0000618	Neurological disorder
ENSG00000225914	chr6	32707332	32707333	rs9275524	EFO_0003756	autism spectrum disorder	EFO_0000618	Neurological disorder
ENSG00000225914	chr6	32707332	32707333	rs9275524	EFO_0003761	unipolar depression	EFO_0000618	Neurological disorder
ENSG00000225914	chr6	32707332	32707333	rs9275524	EFO_0003888	attention deficit hyperactivity disorder	EFO_0000618	Neurological disorder
ENSG00000225914	chr6	32707332	32707333	rs9275524	EFO_0004192	alopecia areata	EFO_0000408	Other disease
ENSG00000225914	chr6	32711222	32711223	rs9275572	EFO_0000182	hepatocellular carcinoma	EFO_0000405	Digestive system disorder
ENSG00000225914	chr6	32711222	32711223	rs9275572	EFO_0002690	systemic lupus erythematosus	EFO_0000540	Immune system disorder
ENSG00000225914	chr6	32711222	32711223	rs9275572	EFO_0004192	alopecia areata	EFO_0000408	Other disease
ENSG00000225914	chr6	32711222	32711223	rs9275572	EFO_0004220	chronic hepatitis C infection	EFO_0000408	Other disease
ENSG00000225914	chr6	32717158	32717159	rs9275642	EFO_0004193	basal cell carcinoma	EFO_0000616	Cancer
ENSG00000225914	chr6	32717773	32717774	rs3916765	EFO_0001360	type ii diabetes mellitus	EFO_0000589	Metabolic disorder
ENSG00000225931	chr1	2569899	2569900	rs10797432	EFO_0000729	ulcerative colitis	EFO_0000405	Digestive system disorder
ENSG00000225931	chr1	2569899	2569900	rs10797432	EFO_0003767	inflammatory bowel disease	EFO_0000405	Digestive system disorder
ENSG00000225931	chr1	2570077	2570078	rs10910092	EFO_0000729	ulcerative colitis	EFO_0000405	Digestive system disorder
ENSG00000225931	chr1	2571341	2571342	rs6667605	EFO_0000729	ulcerative colitis	EFO_0000405	Digestive system disorder
ENSG00000225931	chr1	2571341	2571342	rs6667605	EFO_0003767	inflammatory bowel disease	EFO_0000405	Digestive system disorder
ENSG00000225937	chr9	76793228	76793229	rs10781380	EFO_0005039	hippocampal atrophy	EFO_0000618	Neurological disorder
ENSG00000225948	chr10	6583416	6583417	rs2255088	EFO_0000684	respiratory system disease	EFO_0000408	Other disease
ENSG00000225956	chr20	13248679	13248680	rs6105057	EFO_0004288	colonic neoplasm	EFO_0000405	Digestive system disorder
ENSG00000225963	chr2	230226508	230226509	rs13397985	EFO_0000095	chronic lymphocytic leukemia	EFO_0000616	Cancer
ENSG00000225963	chr2	230232414	230232415	rs6716753	EFO_0000384	crohn's disease	EFO_0000405	Digestive system disorder
ENSG00000225963	chr2	230232414	230232415	rs6716753	EFO_0003767	inflammatory bowel disease	EFO_0000405	Digestive system disorder
ENSG00000225963	chr2	230242009	230242010	rs10201872	EFO_0003885	multiple sclerosis	EFO_0000618	Neurological disorder
ENSG00000225963	chr2	230250739	230250740	rs9989735	EFO_0000384	crohn's disease	EFO_0000405	Digestive system disorder
ENSG00000225963	chr2	230250739	230250740	rs9989735	EFO_0003885	multiple sclerosis	EFO_0000618	Neurological disorder
ENSG00000225963	chr2	230252159	230252160	rs7423615	EFO_0000384	crohn's disease	EFO_0000405	Digestive system disorder
ENSG00000226026	chr1	94975315	94975316	rs7539517	EFO_0005423	adolescent idiopathic scoliosis	EFO_0000408	Other disease
ENSG00000226026	chr1	95226754	95226755	rs1414896	EFO_0001422	cirrhosis of liver	EFO_0000405	Digestive system disorder
ENSG00000226026	chr1	95226754	95226755	rs1414896	EFO_0003095	non-alcoholic fatty liver disease	EFO_0000405	Digestive system disorder
ENSG00000226083	chr10	18108318	18108319	rs17661538	GO_0097338	response to clozapine	GO_0042493	Response to drug
ENSG00000226083	chr10	18131043	18131044	rs4373814	EFO_0000537	hypertension	EFO_0000319	Cardiovascular disease
ENSG00000226083	chr10	18151515	18151516	rs1888693	EFO_1001460	diverticulitis	EFO_0000405	Digestive system disorder
ENSG00000226083	chr10	18156159	18156160	rs10740995	EFO_0000319	cardiovascular disease	EFO_0000408	Other disease
ENSG00000226091	chr12	8548569	8548570	rs12321966	EFO_1001857	Takayasu arteritis	EFO_0000319	Cardiovascular disease
ENSG00000226122	chr7	50392510	50392511	rs7797772	EFO_0001378	multiple myeloma	EFO_0000616	Cancer
ENSG00000226122	chr7	50392510	50392511	rs7797772	EFO_0009130	clostridium difficile infection	EFO_0000408	Other disease
ENSG00000226122	chr7	50542915	50542916	rs3807553	EFO_0001378	multiple myeloma	EFO_0000616	Cancer
ENSG00000226122	chr7	50542915	50542916	rs3807553	EFO_0009130	clostridium difficile infection	EFO_0000408	Other disease
ENSG00000226167	chr1	113623939	113623940	rs6669008	EFO_0003033	bacteriemia	EFO_0000408	Other disease
ENSG00000226167	chr1	113886839	113886840	rs2358994	EFO_0001359	type i diabetes mellitus	EFO_0000540	Immune system disorder
ENSG00000226167	chr1	113886839	113886840	rs2358994	EFO_0006812	autoimmune thyroid disease	EFO_0000540	Immune system disorder
ENSG00000226167	chr1	113891324	113891325	rs1217393	EFO_0000685	rheumatoid arthritis	EFO_0000540	Immune system disorder
ENSG00000226167	chr1	113891324	113891325	rs1217393	EFO_0000717	systemic scleroderma	EFO_0000540	Immune system disorder
ENSG00000226167	chr1	113891324	113891325	rs1217393	EFO_0000783	myositis	EFO_0000540	Immune system disorder
ENSG00000226167	chr1	113891324	113891325	rs1217393	EFO_0002690	systemic lupus erythematosus	EFO_0000540	Immune system disorder
ENSG00000226167	chr1	113903258	113903259	rs7513707	EFO_0000305	breast carcinoma	EFO_0000616	Cancer
ENSG00000226167	chr1	113905767	113905768	rs11552449	EFO_0000305	breast carcinoma	EFO_0000616	Cancer
ENSG00000226194	chr6	169558886	169558887	rs3734905	EFO_0000180	HIV-1 infection	EFO_0000408	Other disease
ENSG00000226263	chr20	13248679	13248680	rs6105057	EFO_0004288	colonic neoplasm	EFO_0000405	Digestive system disorder
ENSG00000226266	chr2	159696082	159696083	rs11898293	EFO_0004705	hypothyroidism	EFO_0000408	Other disease
ENSG00000226266	chr2	159937497	159937498	rs4664304	EFO_0000384	crohn's disease	EFO_0000405	Digestive system disorder
ENSG00000226266	chr2	159937497	159937498	rs4664304	EFO_0003767	inflammatory bowel disease	EFO_0000405	Digestive system disorder
ENSG00000226266	chr2	160021853	160021854	rs17830558	EFO_0004254	membranous glomerulonephritis	EFO_0000408	Other disease
ENSG00000226266	chr2	160060986	160060987	rs4664308	EFO_0004254	membranous glomerulonephritis	EFO_0000408	Other disease
ENSG00000226312	chr2	201159226	201159227	rs7558911	EFO_0000095	chronic lymphocytic leukemia	EFO_0000616	Cancer
ENSG00000226323	chr7	14810428	14810429	rs1981680	EFO_0005423	adolescent idiopathic scoliosis	EFO_0000408	Other disease
ENSG00000226332	chr20	62317060	62317061	rs2236521	EFO_0004710	pelvic organ prolapse	EFO_0000408	Other disease
ENSG00000226332	chr20	62345988	62345989	rs4925386	EFO_0005842	colorectal cancer	EFO_0000405	Digestive system disorder
ENSG00000226332	chr20	62381861	62381862	rs6061231	EFO_0005842	colorectal cancer	EFO_0000405	Digestive system disorder
ENSG00000226332	chr20	62394395	62394396	rs2427308	EFO_0005842	colorectal cancer	EFO_0000405	Digestive system disorder
ENSG00000226334	chr9	104933072	104933073	rs2472496	EFO_0000516	glaucoma	EFO_0000618	Neurological disorder
ENSG00000226334	chr9	104933258	104933259	rs2472494	EFO_0004190	open-angle glaucoma	EFO_0000618	Neurological disorder
ENSG00000226334	chr9	104933567	104933568	rs2472493	EFO_0000516	glaucoma	EFO_0000618	Neurological disorder
ENSG00000226334	chr9	104933567	104933568	rs2472493	EFO_0004190	open-angle glaucoma	EFO_0000618	Neurological disorder
ENSG00000226334	chr9	104941653	104941654	rs2487032	EFO_0004190	open-angle glaucoma	EFO_0000618	Neurological disorder
ENSG00000226375	chr1	173162769	173162770	rs7553711	EFO_0000614	narcolepsy with cataplexy	EFO_0000618	Neurological disorder
ENSG00000226375	chr1	173182897	173182898	rs6691738	EFO_0000270	asthma	EFO_0000408	Other disease
ENSG00000226383	chr2	155988248	155988249	rs13017997	EFO_0000692	schizophrenia	EFO_0000618	Neurological disorder
ENSG00000226416	chr11	1877434	1877435	rs1973765	EFO_0000305	breast carcinoma	EFO_0000616	Cancer
ENSG00000226416	chr11	1995678	1995679	rs217727	EFO_0000305	breast carcinoma	EFO_0000616	Cancer
ENSG00000226445	chr6	169268903	169268904	rs7382539	EFO_0001421	liver disease	EFO_0000405	Digestive system disorder
ENSG00000226445	chr6	169268903	169268904	rs7382539	Orphanet_52	Alagille syndrome	EFO_0000319	Cardiovascular disease
ENSG00000226447	chr10	37693169	37693170	rs7474896	EFO_0001073	obesity	EFO_0000589	Metabolic disorder
ENSG00000226447	chr10	38338906	38338907	rs2754412	EFO_0000305	breast carcinoma	EFO_0000616	Cancer
ENSG00000226454	chr6	40568389	40568390	rs2494938	EFO_0000178	gastric carcinoma	EFO_0000405	Digestive system disorder
ENSG00000226454	chr6	40568389	40568390	rs2494938	EFO_0000707	squamous cell carcinoma	EFO_0000616	Cancer
ENSG00000226454	chr6	40568389	40568390	rs2494938	EFO_0001071	lung carcinoma	EFO_0000616	Cancer
ENSG00000226465	chr20	25995038	25995039	rs6051080	EFO_0004230	endometrial neoplasm	EFO_0000616	Cancer
ENSG00000226465	chr20	25995038	25995039	rs6051080	EFO_0005842	colorectal cancer	EFO_0000405	Digestive system disorder
ENSG00000226471	chr22	28796682	28796683	rs2239815	EFO_0000707	squamous cell carcinoma	EFO_0000616	Cancer
ENSG00000226471	chr22	28796682	28796683	rs2239815	EFO_0002916	esophageal carcinoma	EFO_0000405	Digestive system disorder
ENSG00000226471	chr22	28796682	28796683	rs2239815	EFO_0005922	esophageal squamous cell carcinoma	EFO_0000405	Digestive system disorder
ENSG00000226471	chr22	28904318	28904319	rs16986825	EFO_0002618	pancreatic carcinoma	EFO_0000616	Cancer
ENSG00000226476	chr1	60593587	60593588	rs2989476	EFO_0000289	bipolar disorder	EFO_0000618	Neurological disorder
ENSG00000226476	chr1	60629886	60629887	rs472913	EFO_0000289	bipolar disorder	EFO_0000618	Neurological disorder
ENSG00000226496	chr21	41139991	41139992	rs2837960	EFO_0000685	rheumatoid arthritis	EFO_0000540	Immune system disorder
ENSG00000226497	chr6	68275038	68275039	rs10455657	EFO_0003890	drug dependence	EFO_0000618	Neurological disorder
ENSG00000226516	chr2	113002373	113002374	rs28938790	EFO_0005423	adolescent idiopathic scoliosis	EFO_0000408	Other disease
ENSG00000226578	chr10	37530427	37530428	rs7082049	EFO_0000764	HIV infection	EFO_0000408	Other disease
ENSG00000226578	chr10	37530427	37530428	rs7082049	EFO_0009279	response to tenofovir	GO_0042493	Response to drug
ENSG00000226578	chr10	37530781	37530782	rs10827791	EFO_0000764	HIV infection	EFO_0000408	Other disease
ENSG00000226578	chr10	37530781	37530782	rs10827791	EFO_0009279	response to tenofovir	GO_0042493	Response to drug
ENSG00000226578	chr10	37969914	37969915	rs2749592	EFO_0005782	age-related hearing impairment	EFO_0000618	Neurological disorder
ENSG00000226578	chr10	38338906	38338907	rs2754412	EFO_0000305	breast carcinoma	EFO_0000616	Cancer
ENSG00000226620	chr13	105740015	105740016	rs7993290	EFO_0001378	multiple myeloma	EFO_0000616	Cancer
ENSG00000226620	chr13	105740015	105740016	rs7993290	EFO_0009130	clostridium difficile infection	EFO_0000408	Other disease
ENSG00000226620	chr13	105740230	105740231	rs115694210	EFO_0000249	Alzheimers disease	EFO_0000618	Neurological disorder
ENSG00000226644	chr20	2239664	2239665	rs59586681	EFO_0004193	basal cell carcinoma	EFO_0000616	Cancer
ENSG00000226659	chr10	80382420	80382421	rs1953970	Orphanet_797	sarcoidosis	EFO_0000408	Other disease
ENSG00000226659	chr10	80441547	80441548	rs7087356	EFO_0003958	sunburn	EFO_0000408	Other disease
ENSG00000226659	chr10	80473469	80473470	rs10788639	EFO_0000684	respiratory system disease	EFO_0000408	Other disease
ENSG00000226659	chr10	80491758	80491759	rs17680741	EFO_0000378	coronary artery disease	EFO_0000319	Cardiovascular disease
ENSG00000226659	chr10	80527771	80527772	rs12261331	GO_0097366	response to bronchodilator	GO_0042493	Response to drug
ENSG00000226659	chr10	80541780	80541781	rs11185951	GO_0097366	response to bronchodilator	GO_0042493	Response to drug
ENSG00000226659	chr10	80544406	80544407	rs7097610	GO_0097366	response to bronchodilator	GO_0042493	Response to drug
ENSG00000226659	chr10	80544541	80544542	rs7084416	GO_0097366	response to bronchodilator	GO_0042493	Response to drug
ENSG00000226659	chr10	80608465	80608466	rs17693104	EFO_0001075	ovarian carcinoma	EFO_0000616	Cancer
ENSG00000226659	chr10	80608465	80608466	rs17693104	GO_0072718	response to cisplatin	GO_0042493	Response to drug
ENSG00000226659	chr10	80608465	80608466	rs17693104	GO_1901555	response to paclitaxel	GO_0042493	Response to drug
ENSG00000226659	chr10	80617834	80617835	rs6586111	GO_0097327	response to antineoplastic agent	GO_0042493	Response to drug
ENSG00000226674	chr2	144724260	144724261	rs11691685	EFO_0000384	crohn's disease	EFO_0000405	Digestive system disorder
ENSG00000226674	chr2	144724260	144724261	rs11691685	EFO_0000676	psoriasis	EFO_0000540	Immune system disorder
ENSG00000226674	chr2	144724260	144724261	rs11691685	EFO_0000729	ulcerative colitis	EFO_0000405	Digestive system disorder
ENSG00000226674	chr2	144724260	144724261	rs11691685	EFO_0003898	ankylosing spondylitis	EFO_0000540	Immune system disorder
ENSG00000226674	chr2	144724260	144724261	rs11691685	EFO_0004268	sclerosing cholangitis	EFO_0000405	Digestive system disorder
ENSG00000226674	chr2	145067988	145067989	rs1830321	EFO_0000266	aortic stenosis	EFO_0000319	Cardiovascular disease
ENSG00000226674	chr2	145082088	145082089	rs7604735	EFO_0000378	coronary artery disease	EFO_0000319	Cardiovascular disease
ENSG00000226686	chr19	36862445	36862446	rs375575359	EFO_0002506	osteoarthritis	EFO_0000408	Other disease
ENSG00000226746	chr17	17750097	17750098	rs12945601	EFO_0001360	type ii diabetes mellitus	EFO_0000589	Metabolic disorder
ENSG00000226746	chr17	17751005	17751006	rs11656775	EFO_0001360	type ii diabetes mellitus	EFO_0000589	Metabolic disorder
ENSG00000226746	chr17	17807956	17807957	rs4925114	EFO_0000692	schizophrenia	EFO_0000618	Neurological disorder
ENSG00000226746	chr17	17811787	17811788	rs11868035	EFO_0002508	parkinson's disease	EFO_0000618	Neurological disorder
ENSG00000226746	chr17	18055088	18055089	rs8082590	EFO_0000692	schizophrenia	EFO_0000618	Neurological disorder
ENSG00000226816	chr7	23084258	23084259	rs10256359	EFO_0002508	parkinson's disease	EFO_0000618	Neurological disorder
ENSG00000226816	chr7	23181020	23181021	rs858249	EFO_0000341	chronic obstructive pulmonary disease	EFO_0000408	Other disease
ENSG00000226816	chr7	23254127	23254128	rs199347	EFO_0002508	parkinson's disease	EFO_0000618	Neurological disorder
ENSG00000226824	chr7	66134209	66134210	rs2243480	EFO_0000401	diabetic nephropathy	EFO_0000589	Metabolic disorder
ENSG00000226824	chr7	66265811	66265812	rs1499614	EFO_0004274	gout	EFO_0000408	Other disease
ENSG00000226824	chr7	66858513	66858514	rs2016325	EFO_0007662	response to triptolide	GO_0042493	Response to drug
ENSG00000226824	chr7	67594280	67594281	rs10263639	EFO_0000305	breast carcinoma	EFO_0000616	Cancer
ENSG00000226872	chr22	21028193	21028194	rs2075277	EFO_0004232	eosinophilic esophagitis	EFO_0000405	Digestive system disorder
ENSG00000226876	chr1	246059818	246059819	rs6693295	EFO_0003821	migraine disorder	EFO_0000618	Neurological disorder
ENSG00000226891	chr1	64969742	64969743	rs56818621	EFO_0004705	hypothyroidism	EFO_0000408	Other disease
ENSG00000226913	chr3	48711556	48711557	rs12497850	EFO_0002508	parkinson's disease	EFO_0000618	Neurological disorder
ENSG00000226913	chr3	49176204	49176205	rs9586	EFO_0003761	unipolar depression	EFO_0000618	Neurological disorder
ENSG00000226913	chr3	49176204	49176205	rs9586	EFO_0004247	mood disorder	EFO_0000618	Neurological disorder
ENSG00000226913	chr3	49176633	49176634	rs13084037	EFO_0003761	unipolar depression	EFO_0000618	Neurological disorder
ENSG00000226965	chr7	110407414	110407415	rs6968385	EFO_0003888	attention deficit hyperactivity disorder	EFO_0000618	Neurological disorder
ENSG00000226965	chr7	110407907	110407908	rs4730430	EFO_0000289	bipolar disorder	EFO_0000618	Neurological disorder
ENSG00000226965	chr7	110407907	110407908	rs4730430	EFO_0000692	schizophrenia	EFO_0000618	Neurological disorder
ENSG00000226965	chr7	110407907	110407908	rs4730430	EFO_0003756	autism spectrum disorder	EFO_0000618	Neurological disorder
ENSG00000226965	chr7	110407907	110407908	rs4730430	EFO_0003761	unipolar depression	EFO_0000618	Neurological disorder
ENSG00000226965	chr7	110407907	110407908	rs4730430	EFO_0003888	attention deficit hyperactivity disorder	EFO_0000618	Neurological disorder
ENSG00000227012	chr6	111777693	111777694	rs7758816	EFO_0004705	hypothyroidism	EFO_0000408	Other disease
ENSG00000227012	chr6	111810829	111810830	rs7757969	EFO_0000692	schizophrenia	EFO_0000618	Neurological disorder
ENSG00000227012	chr6	111921050	111921051	rs943437	EFO_0002508	parkinson's disease	EFO_0000618	Neurological disorder
ENSG00000227061	chr2	112496	112497	rs300774	EFO_0000289	bipolar disorder	EFO_0000618	Neurological disorder
ENSG00000227082	chr1	121538815	121538816	rs11249433	EFO_0000305	breast carcinoma	EFO_0000616	Cancer
ENSG00000227110	chr3	8486196	8486197	rs7632954	EFO_0001360	type ii diabetes mellitus	EFO_0000589	Metabolic disorder
ENSG00000227110	chr3	8567234	8567235	rs171408	HP_0001634	Mitral valve prolapse	EFO_0000319	Cardiovascular disease
ENSG00000227117	chr22	29788610	29788611	rs140147	EFO_0005423	adolescent idiopathic scoliosis	EFO_0000408	Other disease
ENSG00000227117	chr22	30027471	30027472	rs12537	EFO_0004194	IgA glomerulonephritis	EFO_0000408	Other disease
ENSG00000227117	chr22	30135102	30135103	rs4820830	EFO_0001359	type i diabetes mellitus	EFO_0000540	Immune system disorder
ENSG00000227117	chr22	30156824	30156825	rs16988333	EFO_0001360	type ii diabetes mellitus	EFO_0000589	Metabolic disorder
ENSG00000227117	chr22	30185733	30185734	rs5753037	EFO_0001359	type i diabetes mellitus	EFO_0000540	Immune system disorder
ENSG00000227117	chr22	30196080	30196081	rs2412980	EFO_0003884	chronic kidney disease	EFO_0000408	Other disease
ENSG00000227128	chr10	101219450	101219451	rs11190870	EFO_0004273	scoliosis	EFO_0000408	Other disease
ENSG00000227128	chr10	101219450	101219451	rs11190870	EFO_0005423	adolescent idiopathic scoliosis	EFO_0000408	Other disease
ENSG00000227128	chr10	101237824	101237825	rs678741	EFO_0005423	adolescent idiopathic scoliosis	EFO_0000408	Other disease
ENSG00000227145	chr4	122240464	122240465	rs7657746	EFO_0000384	crohn's disease	EFO_0000405	Digestive system disorder
ENSG00000227145	chr4	122240464	122240465	rs7657746	EFO_0000729	ulcerative colitis	EFO_0000405	Digestive system disorder
ENSG00000227145	chr4	122240464	122240465	rs7657746	EFO_0003767	inflammatory bowel disease	EFO_0000405	Digestive system disorder
ENSG00000227188	chr22	39441915	39441916	rs5757673	GO_0097366	response to bronchodilator	GO_0042493	Response to drug
ENSG00000227188	chr22	39546229	39546230	rs5757717	EFO_0000692	schizophrenia	EFO_0000618	Neurological disorder
ENSG00000227188	chr22	39559868	39559869	rs9611198	EFO_0000692	schizophrenia	EFO_0000618	Neurological disorder
ENSG00000227188	chr22	39571425	39571426	rs5757730	EFO_0000692	schizophrenia	EFO_0000618	Neurological disorder
ENSG00000227188	chr22	39610030	39610031	rs3788567	EFO_0000692	schizophrenia	EFO_0000618	Neurological disorder
ENSG00000227258	chr13	44132132	44132133	rs9595066	EFO_0000692	schizophrenia	EFO_0000618	Neurological disorder
ENSG00000227258	chr13	44268367	44268368	rs9525927	EFO_0004229	dupuytren contracture	EFO_0000408	Other disease
ENSG00000227306	chr11	1694102	1694103	rs7130416	EFO_1001460	diverticulitis	EFO_0000405	Digestive system disorder
ENSG00000227354	chr13	79285321	79285322	rs9545047	EFO_0000692	schizophrenia	EFO_0000618	Neurological disorder
ENSG00000227354	chr13	79314341	79314342	rs1155848	EFO_0004653	response to tnf antagonist	GO_0042493	Response to drug
ENSG00000227354	chr13	79432675	79432676	rs418150	EFO_0005423	adolescent idiopathic scoliosis	EFO_0000408	Other disease
ENSG00000227354	chr13	79594869	79594870	rs9601248	EFO_0003761	unipolar depression	EFO_0000618	Neurological disorder
ENSG00000227373	chr1	174343675	174343676	rs17301013	EFO_0002690	systemic lupus erythematosus	EFO_0000540	Immune system disorder
ENSG00000227373	chr1	174583673	174583674	rs17301853	EFO_0003821	migraine disorder	EFO_0000618	Neurological disorder
ENSG00000227373	chr1	174805993	174805994	rs913687	EFO_0003761	unipolar depression	EFO_0000618	Neurological disorder
ENSG00000227373	chr1	174805993	174805994	rs913687	EFO_0004247	mood disorder	EFO_0000618	Neurological disorder
ENSG00000227403	chr2	161213814	161213815	rs10930013	EFO_0004705	hypothyroidism	EFO_0000408	Other disease
ENSG00000227403	chr2	161241644	161241645	rs1267037	EFO_0003958	sunburn	EFO_0000408	Other disease
ENSG00000227403	chr2	161719475	161719476	rs56037433	EFO_0000289	bipolar disorder	EFO_0000618	Neurological disorder
ENSG00000227403	chr2	161719475	161719476	rs56037433	EFO_0003888	attention deficit hyperactivity disorder	EFO_0000618	Neurological disorder
ENSG00000227542	chr2	191298970	191298971	rs1947457	EFO_0005423	adolescent idiopathic scoliosis	EFO_0000408	Other disease
ENSG00000227598	chr6	166976754	166976755	rs444210	EFO_0000571	lung adenocarcinoma	EFO_0000616	Cancer
ENSG00000227598	chr6	166976754	166976755	rs444210	EFO_0003767	inflammatory bowel disease	EFO_0000405	Digestive system disorder
ENSG00000227603	chr9	93507955	93507956	rs12554020	EFO_0000692	schizophrenia	EFO_0000618	Neurological disorder
ENSG00000227634	chr1	8208035	8208036	rs11121129	EFO_0000676	psoriasis	EFO_0000540	Immune system disorder
ENSG00000227676	chr13	79285321	79285322	rs9545047	EFO_0000692	schizophrenia	EFO_0000618	Neurological disorder
ENSG00000227676	chr13	79314341	79314342	rs1155848	EFO_0004653	response to tnf antagonist	GO_0042493	Response to drug
ENSG00000227676	chr13	79432675	79432676	rs418150	EFO_0005423	adolescent idiopathic scoliosis	EFO_0000408	Other disease
ENSG00000227676	chr13	79594869	79594870	rs9601248	EFO_0003761	unipolar depression	EFO_0000618	Neurological disorder
ENSG00000227706	chr6	68003507	68003508	rs9354654	Orphanet_93930	bladder exstrophy	EFO_0000408	Other disease
ENSG00000227708	chr2	153185808	153185809	rs10202249	Orphanet_2445	conotruncal heart defect	EFO_0000319	Cardiovascular disease
ENSG00000227718	chr2	13488323	13488324	rs12692501	EFO_0009277	supraventricular ectopy	EFO_0000319	Cardiovascular disease
ENSG00000227740	chr1	175944692	175944693	rs10913112	EFO_0003761	unipolar depression	EFO_0000618	Neurological disorder
ENSG00000227769	chr2	214771070	214771071	rs3768716	EFO_0000621	neuroblastoma	EFO_0000616	Cancer
ENSG00000227769	chr2	214778776	214778777	rs17487792	EFO_0000621	neuroblastoma	EFO_0000616	Cancer
ENSG00000227769	chr2	214789163	214789164	rs7587476	EFO_0000621	neuroblastoma	EFO_0000616	Cancer
ENSG00000227769	chr2	214807822	214807823	rs6435862	EFO_0000621	neuroblastoma	EFO_0000616	Cancer
ENSG00000227888	chr8	11420637	11420638	rs11250135	EFO_0000266	aortic stenosis	EFO_0000319	Cardiovascular disease
ENSG00000227888	chr8	11488036	11488037	rs4840565	EFO_0000685	rheumatoid arthritis	EFO_0000540	Immune system disorder
ENSG00000227888	chr8	11495032	11495033	rs2618476	EFO_0002690	systemic lupus erythematosus	EFO_0000540	Immune system disorder
ENSG00000227888	chr8	11502129	11502130	rs1600249	EFO_0000685	rheumatoid arthritis	EFO_0000540	Immune system disorder
ENSG00000227888	chr8	11537723	11537724	rs1478897	EFO_0002690	systemic lupus erythematosus	EFO_0000540	Immune system disorder
ENSG00000227888	chr8	11576271	11576272	rs2409797	EFO_0000280	Barrett's esophagus	EFO_0000405	Digestive system disorder
ENSG00000227888	chr8	11578007	11578008	rs10108511	EFO_0000280	Barrett's esophagus	EFO_0000405	Digestive system disorder
ENSG00000227888	chr8	11578007	11578008	rs10108511	EFO_0000478	Esophageal adenocarcinoma	EFO_0000405	Digestive system disorder
ENSG00000227888	chr8	11605506	11605507	rs17807624	EFO_0002690	systemic lupus erythematosus	EFO_0000540	Immune system disorder
ENSG00000227888	chr8	11978809	11978810	rs11774568	EFO_0009260	non-melanoma skin carcinoma	EFO_0000616	Cancer
ENSG00000227902	chr2	146825619	146825620	rs35662245	EFO_0000692	schizophrenia	EFO_0000618	Neurological disorder
ENSG00000227902	chr2	146957758	146957759	rs1606812	EFO_0007922	response to sulfonylurea	GO_0042493	Response to drug
ENSG00000227906	chr20	10202869	10202870	rs6039763	GO_0097327	response to antineoplastic agent	GO_0042493	Response to drug
ENSG00000227906	chr20	10202869	10202870	rs6039763	GO_1902521	response to etoposide	GO_0042493	Response to drug
ENSG00000227914	chr9	678837	678838	rs12352279	EFO_0003821	migraine disorder	EFO_0000618	Neurological disorder
ENSG00000227914	chr9	683423	683424	rs73639400	EFO_0000731	uterine fibroid	EFO_0000616	Cancer
ENSG00000228008	chr3	49455048	49455049	rs9841110	EFO_0005543	glioma	EFO_0000616	Cancer
ENSG00000228008	chr3	49534707	49534708	rs4625	EFO_0000384	crohn's disease	EFO_0000405	Digestive system disorder
ENSG00000228008	chr3	49534707	49534708	rs4625	EFO_0000676	psoriasis	EFO_0000540	Immune system disorder
ENSG00000228008	chr3	49534707	49534708	rs4625	EFO_0000729	ulcerative colitis	EFO_0000405	Digestive system disorder
ENSG00000228008	chr3	49534707	49534708	rs4625	EFO_0001060	celiac disease	EFO_0000405	Digestive system disorder
ENSG00000228008	chr3	49534707	49534708	rs4625	EFO_0001359	type i diabetes mellitus	EFO_0000540	Immune system disorder
ENSG00000228008	chr3	49534707	49534708	rs4625	EFO_0002609	chronic childhood arthritis	EFO_0000540	Immune system disorder
ENSG00000228008	chr3	49534707	49534708	rs4625	EFO_0002690	systemic lupus erythematosus	EFO_0000540	Immune system disorder
ENSG00000228008	chr3	49534707	49534708	rs4625	EFO_0003761	unipolar depression	EFO_0000618	Neurological disorder
ENSG00000228008	chr3	49534707	49534708	rs4625	EFO_0003898	ankylosing spondylitis	EFO_0000540	Immune system disorder
ENSG00000228008	chr3	49534707	49534708	rs4625	EFO_0004247	mood disorder	EFO_0000618	Neurological disorder
ENSG00000228008	chr3	49534707	49534708	rs4625	EFO_0005140	autoimmune disease	EFO_0000540	Immune system disorder
ENSG00000228008	chr3	49534707	49534708	rs4625	EFO_0006812	autoimmune thyroid disease	EFO_0000540	Immune system disorder
ENSG00000228008	chr3	49534707	49534708	rs4625	Orphanet_1572	common variable immunodeficiency	EFO_0000540	Immune system disorder
ENSG00000228008	chr3	49879277	49879278	rs7613360	EFO_0003761	unipolar depression	EFO_0000618	Neurological disorder
ENSG00000228008	chr3	49879277	49879278	rs7613360	EFO_0004247	mood disorder	EFO_0000618	Neurological disorder
ENSG00000228008	chr3	50136751	50136752	rs7428430	EFO_0003958	sunburn	EFO_0000408	Other disease
ENSG00000228016	chr2	172628350	172628351	rs836589	EFO_0001359	type i diabetes mellitus	EFO_0000540	Immune system disorder
ENSG00000228016	chr2	172628350	172628351	rs836589	EFO_0004234	erectile dysfunction	EFO_0000408	Other disease
ENSG00000228022	chr6	30003183	30003184	rs3094146	EFO_0000305	breast carcinoma	EFO_0000616	Cancer
ENSG00000228022	chr6	30064745	30064746	rs8321	EFO_0000289	bipolar disorder	EFO_0000618	Neurological disorder
ENSG00000228022	chr6	30064745	30064746	rs8321	EFO_0000692	schizophrenia	EFO_0000618	Neurological disorder
ENSG00000228022	chr6	30064745	30064746	rs8321	EFO_0000765	aids	EFO_0000408	Other disease
ENSG00000228022	chr6	30064745	30064746	rs8321	EFO_0003756	autism spectrum disorder	EFO_0000618	Neurological disorder
ENSG00000228022	chr6	30064745	30064746	rs8321	EFO_0003761	unipolar depression	EFO_0000618	Neurological disorder
ENSG00000228022	chr6	30064745	30064746	rs8321	EFO_0003888	attention deficit hyperactivity disorder	EFO_0000618	Neurological disorder
ENSG00000228022	chr6	30105999	30106000	rs7767188	EFO_0001663	prostate carcinoma	EFO_0000616	Cancer
ENSG00000228022	chr6	30106295	30106296	rs2517601	EFO_0003761	unipolar depression	EFO_0000618	Neurological disorder
ENSG00000228022	chr6	30110498	30110499	rs2523989	EFO_0001359	type i diabetes mellitus	EFO_0000540	Immune system disorder
ENSG00000228022	chr6	30110498	30110499	rs2523989	EFO_0006812	autoimmune thyroid disease	EFO_0000540	Immune system disorder
ENSG00000228022	chr6	30197496	30197497	rs2523722	EFO_0000692	schizophrenia	EFO_0000618	Neurological disorder
ENSG00000228022	chr6	30206354	30206355	rs2021722	EFO_0000289	bipolar disorder	EFO_0000618	Neurological disorder
ENSG00000228022	chr6	30206354	30206355	rs2021722	EFO_0000692	schizophrenia	EFO_0000618	Neurological disorder
ENSG00000228022	chr6	30206354	30206355	rs2021722	EFO_0003756	autism spectrum disorder	EFO_0000618	Neurological disorder
ENSG00000228022	chr6	30206354	30206355	rs2021722	EFO_0003761	unipolar depression	EFO_0000618	Neurological disorder
ENSG00000228022	chr6	30206354	30206355	rs2021722	EFO_0003888	attention deficit hyperactivity disorder	EFO_0000618	Neurological disorder
ENSG00000228022	chr6	30331468	30331469	rs3094067	EFO_0003834	cutaneous lupus erythematosus	EFO_0000540	Immune system disorder
ENSG00000228022	chr6	30365728	30365729	rs3094054	EFO_0000305	breast carcinoma	EFO_0000616	Cancer
ENSG00000228022	chr6	30397671	30397672	rs3130116	EFO_0003761	unipolar depression	EFO_0000618	Neurological disorder
ENSG00000228022	chr6	30464400	30464401	rs3130141	Orphanet_797	sarcoidosis	EFO_0000408	Other disease
ENSG00000228022	chr6	30473526	30473527	rs3132615	EFO_0000305	breast carcinoma	EFO_0000616	Cancer
ENSG00000228022	chr6	30569829	30569830	rs3132613	EFO_0004237	Graves disease	EFO_0000540	Immune system disorder
ENSG00000228022	chr6	30576624	30576625	rs3132610	EFO_0000305	breast carcinoma	EFO_0000616	Cancer
ENSG00000228022	chr6	30633455	30633456	rs12665339	EFO_0001663	prostate carcinoma	EFO_0000616	Cancer
ENSG00000228022	chr6	30682249	30682250	rs9262142	EFO_0000305	breast carcinoma	EFO_0000616	Cancer
ENSG00000228022	chr6	30752534	30752535	rs28780111	EFO_0003778	psoriatic arthritis	EFO_0000540	Immune system disorder
ENSG00000228022	chr6	30768374	30768375	rs12526186	GO_0097336	response to risperidone	GO_0042493	Response to drug
ENSG00000228022	chr6	30769709	30769710	rs3094117	EFO_0003821	migraine disorder	EFO_0000618	Neurological disorder
ENSG00000228022	chr6	30770699	30770700	rs12527188	EFO_0000676	psoriasis	EFO_0000540	Immune system disorder
ENSG00000228022	chr6	30793795	30793796	rs3129984	EFO_0000305	breast carcinoma	EFO_0000616	Cancer
ENSG00000228022	chr6	30795514	30795515	rs3131060	EFO_0003834	cutaneous lupus erythematosus	EFO_0000540	Immune system disorder
ENSG00000228022	chr6	30796643	30796644	rs12660883	EFO_0000676	psoriasis	EFO_0000540	Immune system disorder
ENSG00000228022	chr6	30798118	30798119	rs10947096	EFO_0004645	response to vaccine	GO_0042493	Response to drug
ENSG00000228022	chr6	30799850	30799851	rs4248149	EFO_0000676	psoriasis	EFO_0000540	Immune system disorder
ENSG00000228022	chr6	30814225	30814226	rs886424	EFO_0000289	bipolar disorder	EFO_0000618	Neurological disorder
ENSG00000228022	chr6	30814225	30814226	rs886424	EFO_0000692	schizophrenia	EFO_0000618	Neurological disorder
ENSG00000228022	chr6	30814225	30814226	rs886424	EFO_0001359	type i diabetes mellitus	EFO_0000540	Immune system disorder
ENSG00000228022	chr6	30814225	30814226	rs886424	EFO_0006812	autoimmune thyroid disease	EFO_0000540	Immune system disorder
ENSG00000228022	chr6	30831622	30831623	rs9501030	EFO_0000729	ulcerative colitis	EFO_0000405	Digestive system disorder
ENSG00000228022	chr6	30911859	30911860	rs886420	Orphanet_797	sarcoidosis	EFO_0000408	Other disease
ENSG00000228022	chr6	30945681	30945682	rs3132581	EFO_0000289	bipolar disorder	EFO_0000618	Neurological disorder
ENSG00000228022	chr6	30945681	30945682	rs3132581	EFO_0000692	schizophrenia	EFO_0000618	Neurological disorder
ENSG00000228022	chr6	30945681	30945682	rs3132581	EFO_0003756	autism spectrum disorder	EFO_0000618	Neurological disorder
ENSG00000228022	chr6	30945681	30945682	rs3132581	EFO_0003761	unipolar depression	EFO_0000618	Neurological disorder
ENSG00000228022	chr6	30945681	30945682	rs3132581	EFO_0003888	attention deficit hyperactivity disorder	EFO_0000618	Neurological disorder
ENSG00000228022	chr6	30952347	30952348	rs3132580	EFO_0004254	membranous glomerulonephritis	EFO_0000408	Other disease
ENSG00000228022	chr6	30969955	30969956	rs3131781	EFO_0003761	unipolar depression	EFO_0000618	Neurological disorder
ENSG00000228022	chr6	31056824	31056825	rs9262631	EFO_0004237	Graves disease	EFO_0000540	Immune system disorder
ENSG00000228022	chr6	31056824	31056825	rs9262631	EFO_0007633	response to thioamide	GO_0042493	Response to drug
ENSG00000228022	chr6	31057019	31057020	rs3131788	EFO_0000676	psoriasis	EFO_0000540	Immune system disorder
ENSG00000228022	chr6	31057031	31057032	rs9262632	EFO_0000180	HIV-1 infection	EFO_0000408	Other disease
ENSG00000228022	chr6	31090563	31090564	rs3130544	EFO_0000540	immune system disease	EFO_0000408	Other disease
ENSG00000228022	chr6	31090563	31090564	rs3130544	EFO_0004254	membranous glomerulonephritis	EFO_0000408	Other disease
ENSG00000228022	chr6	31111032	31111033	rs3132556	EFO_0000692	schizophrenia	EFO_0000618	Neurological disorder
ENSG00000228022	chr6	31111032	31111033	rs3132556	EFO_0003756	autism spectrum disorder	EFO_0000618	Neurological disorder
ENSG00000228022	chr6	31112239	31112240	rs2233974	Orphanet_797	sarcoidosis	EFO_0000408	Other disease
ENSG00000228022	chr6	31161533	31161534	rs7750641	EFO_0000676	psoriasis	EFO_0000540	Immune system disorder
ENSG00000228022	chr6	31161533	31161534	rs7750641	EFO_0004254	membranous glomerulonephritis	EFO_0000408	Other disease
ENSG00000228022	chr6	31173746	31173747	rs887468	EFO_0000676	psoriasis	EFO_0000540	Immune system disorder
ENSG00000228022	chr6	31175805	31175806	rs3131018	EFO_0000180	HIV-1 infection	EFO_0000408	Other disease
ENSG00000228022	chr6	31177674	31177675	rs3130506	EFO_0000676	psoriasis	EFO_0000540	Immune system disorder
ENSG00000228022	chr6	31264470	31264471	rs2844624	EFO_0000676	psoriasis	EFO_0000540	Immune system disorder
ENSG00000228022	chr6	31267728	31267729	rs2853953	EFO_0000676	psoriasis	EFO_0000540	Immune system disorder
ENSG00000228022	chr6	31267728	31267729	rs2853953	EFO_0004239	chronic hepatitis B infection	EFO_0000408	Other disease
ENSG00000228022	chr6	31273332	31273333	rs13191343	EFO_0003778	psoriatic arthritis	EFO_0000540	Immune system disorder
ENSG00000228022	chr6	31344549	31344550	rs3134792	EFO_0000676	psoriasis	EFO_0000540	Immune system disorder
ENSG00000228022	chr6	31344549	31344550	rs3134792	EFO_0004254	membranous glomerulonephritis	EFO_0000408	Other disease
ENSG00000228022	chr6	31353490	31353491	rs2596500	EFO_0000692	schizophrenia	EFO_0000618	Neurological disorder
ENSG00000228022	chr6	31353490	31353491	rs2596500	EFO_0001071	lung carcinoma	EFO_0000616	Cancer
ENSG00000228022	chr6	31355013	31355014	rs2523607	EFO_0000403	diffuse large b-cell lymphoma	EFO_0000616	Cancer
ENSG00000228022	chr6	31380588	31380589	rs4143332	EFO_0004268	sclerosing cholangitis	EFO_0000405	Digestive system disorder
ENSG00000228022	chr6	31385552	31385553	rs2596565	EFO_0000685	rheumatoid arthritis	EFO_0000540	Immune system disorder
ENSG00000228022	chr6	31466589	31466590	rs3094013	EFO_0003063	polymyositis	EFO_0000540	Immune system disorder
ENSG00000228022	chr6	31481199	31481200	rs3099844	EFO_0000195	metabolic syndrome	EFO_0000589	Metabolic disorder
ENSG00000228022	chr6	31481199	31481200	rs3099844	EFO_0004537	neonatal systemic lupus erthematosus	EFO_0000540	Immune system disorder
ENSG00000228022	chr6	31508681	31508682	rs3130614	EFO_0000783	myositis	EFO_0000540	Immune system disorder
ENSG00000228022	chr6	31537703	31537704	rs2734583	EFO_0004276	Stevens-Johnson syndrome	EFO_0000408	Other disease
ENSG00000228022	chr6	31537703	31537704	rs2734583	EFO_0004775	toxic epidermal necrolysis	EFO_0000408	Other disease
ENSG00000228022	chr6	31546470	31546471	rs9267488	EFO_0000783	myositis	EFO_0000540	Immune system disorder
ENSG00000228022	chr6	31579073	31579074	rs1800628	EFO_0005570	oral cavity cancer	EFO_0000616	Cancer
ENSG00000228022	chr6	31652743	31652744	rs3117582	EFO_0000571	lung adenocarcinoma	EFO_0000616	Cancer
ENSG00000228022	chr6	31652743	31652744	rs3117582	EFO_0001071	lung carcinoma	EFO_0000616	Cancer
ENSG00000228022	chr6	31652743	31652744	rs3117582	Orphanet_797	sarcoidosis	EFO_0000408	Other disease
ENSG00000228022	chr6	31668965	31668966	rs9267531	EFO_0002690	systemic lupus erythematosus	EFO_0000540	Immune system disorder
ENSG00000228022	chr6	31668965	31668966	rs9267531	EFO_0003834	cutaneous lupus erythematosus	EFO_0000540	Immune system disorder
ENSG00000228022	chr6	31753256	31753257	rs3131379	EFO_0002690	systemic lupus erythematosus	EFO_0000540	Immune system disorder
ENSG00000228022	chr6	31757508	31757509	rs3131378	EFO_0001071	lung carcinoma	EFO_0000616	Cancer
ENSG00000228022	chr6	31766174	31766175	rs9279411	EFO_0000384	crohn's disease	EFO_0000405	Digestive system disorder
ENSG00000228031	chr7	137390098	137390099	rs3735025	EFO_0000692	schizophrenia	EFO_0000618	Neurological disorder
ENSG00000228031	chr7	137390098	137390099	rs3735025	EFO_0003756	autism spectrum disorder	EFO_0000618	Neurological disorder
ENSG00000228035	chr1	115281777	115281778	rs7544256	EFO_0003821	migraine disorder	EFO_0000618	Neurological disorder
ENSG00000228037	chr1	2559766	2559767	rs2234161	EFO_0000384	crohn's disease	EFO_0000405	Digestive system disorder
ENSG00000228037	chr1	2559766	2559767	rs2234161	EFO_0000676	psoriasis	EFO_0000540	Immune system disorder
ENSG00000228037	chr1	2559766	2559767	rs2234161	EFO_0000729	ulcerative colitis	EFO_0000405	Digestive system disorder
ENSG00000228037	chr1	2559766	2559767	rs2234161	EFO_0003898	ankylosing spondylitis	EFO_0000540	Immune system disorder
ENSG00000228037	chr1	2559766	2559767	rs2234161	EFO_0004268	sclerosing cholangitis	EFO_0000405	Digestive system disorder
ENSG00000228037	chr1	2569899	2569900	rs10797432	EFO_0000729	ulcerative colitis	EFO_0000405	Digestive system disorder
ENSG00000228037	chr1	2569899	2569900	rs10797432	EFO_0003767	inflammatory bowel disease	EFO_0000405	Digestive system disorder
ENSG00000228037	chr1	2570077	2570078	rs10910092	EFO_0000729	ulcerative colitis	EFO_0000405	Digestive system disorder
ENSG00000228037	chr1	2571341	2571342	rs6667605	EFO_0000729	ulcerative colitis	EFO_0000405	Digestive system disorder
ENSG00000228037	chr1	2571341	2571342	rs6667605	EFO_0003767	inflammatory bowel disease	EFO_0000405	Digestive system disorder
ENSG00000228037	chr1	2581777	2581778	rs734999	EFO_0000729	ulcerative colitis	EFO_0000405	Digestive system disorder
ENSG00000228037	chr1	2585342	2585343	rs60733400	EFO_0003885	multiple sclerosis	EFO_0000618	Neurological disorder
ENSG00000228037	chr1	2596694	2596695	rs2843401	EFO_0000685	rheumatoid arthritis	EFO_0000540	Immune system disorder
ENSG00000228037	chr1	2622185	2622186	rs3890745	EFO_0000685	rheumatoid arthritis	EFO_0000540	Immune system disorder
ENSG00000228037	chr1	2792599	2792600	rs4648356	EFO_0003885	multiple sclerosis	EFO_0000618	Neurological disorder
ENSG00000228043	chr2	138521352	138521353	rs10170310	GO_0097333	response to olanzapine	GO_0042493	Response to drug
ENSG00000228055	chr10	87159562	87159563	rs7903456	EFO_0004274	gout	EFO_0000408	Other disease
ENSG00000228065	chr10	65864212	65864213	rs10996738	EFO_0009260	non-melanoma skin carcinoma	EFO_0000616	Cancer
ENSG00000228126	chr1	150351808	150351809	rs11587682	EFO_0000289	bipolar disorder	EFO_0000618	Neurological disorder
ENSG00000228126	chr1	150351808	150351809	rs11587682	EFO_0000692	schizophrenia	EFO_0000618	Neurological disorder
ENSG00000228126	chr1	150351808	150351809	rs11587682	EFO_0003756	autism spectrum disorder	EFO_0000618	Neurological disorder
ENSG00000228126	chr1	150351808	150351809	rs11587682	EFO_0003761	unipolar depression	EFO_0000618	Neurological disorder
ENSG00000228126	chr1	150351808	150351809	rs11587682	EFO_0003888	attention deficit hyperactivity disorder	EFO_0000618	Neurological disorder
ENSG00000228126	chr1	150444437	150444438	rs16836940	EFO_0000289	bipolar disorder	EFO_0000618	Neurological disorder
ENSG00000228126	chr1	150444437	150444438	rs16836940	EFO_0003761	unipolar depression	EFO_0000618	Neurological disorder
ENSG00000228126	chr1	150519638	150519639	rs12129037	EFO_0000692	schizophrenia	EFO_0000618	Neurological disorder
ENSG00000228126	chr1	150538184	150538185	rs6693567	EFO_0003821	migraine disorder	EFO_0000618	Neurological disorder
ENSG00000228126	chr1	150567705	150567706	rs72700829	EFO_0000692	schizophrenia	EFO_0000618	Neurological disorder
ENSG00000228174	chr9	97513142	97513143	rs1052270	EFO_0003870	brain aneurysm	EFO_0000319	Cardiovascular disease
ENSG00000228203	chr2	7007842	7007843	rs6741819	EFO_0003870	brain aneurysm	EFO_0000319	Cardiovascular disease
ENSG00000228203	chr2	7007842	7007843	rs6741819	GO_0097334	response to perphenazine	GO_0042493	Response to drug
ENSG00000228221	chr3	177768082	177768083	rs7430456	EFO_0000305	breast carcinoma	EFO_0000616	Cancer
ENSG00000228223	chr6	26466161	26466162	rs1977199	EFO_0000692	schizophrenia	EFO_0000618	Neurological disorder
ENSG00000228223	chr6	26466161	26466162	rs1977199	EFO_0003756	autism spectrum disorder	EFO_0000618	Neurological disorder
ENSG00000228261	chr10	104173659	104173660	rs642743	EFO_0005938	congenital left-sided heart lesions	EFO_0000319	Cardiovascular disease
ENSG00000228261	chr10	104206646	104206647	rs515910	EFO_0003888	attention deficit hyperactivity disorder	EFO_0000618	Neurological disorder
ENSG00000228274	chr22	38481456	38481457	rs12004	EFO_0004210	gallstones	EFO_0000405	Digestive system disorder
ENSG00000228274	chr22	38733703	38733704	rs138699	EFO_1001460	diverticulitis	EFO_0000405	Digestive system disorder
ENSG00000228274	chr22	38798063	38798064	rs9619765	EFO_0000305	breast carcinoma	EFO_0000616	Cancer
ENSG00000228295	chr13	73583314	73583315	rs17090300	Orphanet_141136	Hemifacial microsomia	EFO_0000408	Other disease
ENSG00000228386	chr20	34087921	34087922	rs6059662	EFO_0001360	type ii diabetes mellitus	EFO_0000589	Metabolic disorder
ENSG00000228397	chr1	22047131	22047132	rs2501276	EFO_0004645	response to vaccine	GO_0042493	Response to drug
ENSG00000228397	chr1	22113027	22113028	rs4654783	EFO_0001065	endometriosis	EFO_0000408	Other disease
ENSG00000228403	chr10	48817351	48817352	rs7097397	EFO_0002690	systemic lupus erythematosus	EFO_0000540	Immune system disorder
ENSG00000228403	chr10	48861350	48861351	rs2663052	EFO_0002690	systemic lupus erythematosus	EFO_0000540	Immune system disorder
ENSG00000228403	chr10	48889774	48889775	rs2671692	EFO_0000685	rheumatoid arthritis	EFO_0000540	Immune system disorder
ENSG00000228444	chr13	75856884	75856885	rs75502311	EFO_0004242	obsessive-compulsive disorder	EFO_0000618	Neurological disorder
ENSG00000228484	chr10	114809806	114809807	rs7089973	EFO_0000289	bipolar disorder	EFO_0000618	Neurological disorder
ENSG00000228484	chr10	114809806	114809807	rs7089973	EFO_0003888	attention deficit hyperactivity disorder	EFO_0000618	Neurological disorder
ENSG00000228484	chr10	114993789	114993790	rs12761122	EFO_0000289	bipolar disorder	EFO_0000618	Neurological disorder
ENSG00000228484	chr10	114993789	114993790	rs12761122	EFO_0003888	attention deficit hyperactivity disorder	EFO_0000618	Neurological disorder
ENSG00000228488	chr2	101131802	101131803	rs7594025	EFO_0009392	glucose metabolism decline measurement	EFO_0000589	Metabolic disorder
ENSG00000228506	chr6	99541358	99541359	rs62432346	EFO_0000180	HIV-1 infection	EFO_0000408	Other disease
ENSG00000228506	chr6	99541358	99541359	rs62432346	EFO_0006904	response to efavirenz	GO_0042493	Response to drug
ENSG00000228506	chr6	99541358	99541359	rs62432346	EFO_0006905	response to abacavir	GO_0042493	Response to drug
ENSG00000228506	chr6	99656413	99656414	rs528808	EFO_0005782	age-related hearing impairment	EFO_0000618	Neurological disorder
ENSG00000228509	chr2	190967538	190967539	rs12468579	EFO_0007922	response to sulfonylurea	GO_0042493	Response to drug
ENSG00000228536	chr1	219467338	219467339	rs2820436	EFO_0002506	osteoarthritis	EFO_0000408	Other disease
ENSG00000228536	chr1	219467338	219467339	rs2820436	EFO_0004616	osteoarthritis of the knee	EFO_0000408	Other disease
ENSG00000228536	chr1	219467338	219467339	rs2820436	EFO_1000786	osteoarthritis of the hip	EFO_0000408	Other disease
ENSG00000228536	chr1	219470882	219470883	rs2605100	EFO_0001073	obesity	EFO_0000589	Metabolic disorder
ENSG00000228536	chr1	219487193	219487194	rs2820426	EFO_0001360	type ii diabetes mellitus	EFO_0000589	Metabolic disorder
ENSG00000228536	chr1	219500486	219500487	rs1417066	EFO_0002506	osteoarthritis	EFO_0000408	Other disease
ENSG00000228536	chr1	219570796	219570797	rs2785988	EFO_0002506	osteoarthritis	EFO_0000408	Other disease
ENSG00000228536	chr1	219570796	219570797	rs2785988	EFO_1000786	osteoarthritis of the hip	EFO_0000408	Other disease
ENSG00000228536	chr1	219575476	219575477	rs2820446	EFO_0001360	type ii diabetes mellitus	EFO_0000589	Metabolic disorder
ENSG00000228536	chr1	219580167	219580168	rs2820443	EFO_0001360	type ii diabetes mellitus	EFO_0000589	Metabolic disorder
ENSG00000228536	chr1	219580167	219580168	rs2820443	EFO_0004616	osteoarthritis of the knee	EFO_0000408	Other disease
ENSG00000228536	chr1	219580167	219580168	rs2820443	EFO_1000786	osteoarthritis of the hip	EFO_0000408	Other disease
ENSG00000228536	chr1	219598379	219598380	rs4846569	EFO_0001360	type ii diabetes mellitus	EFO_0000589	Metabolic disorder
ENSG00000228549	chr1	16889836	16889837	rs6586513	EFO_0003956	seasonal allergic rhinitis	EFO_0000540	Immune system disorder
ENSG00000228559	chr6	35150459	35150460	rs9368849	EFO_0000341	chronic obstructive pulmonary disease	EFO_0000408	Other disease
ENSG00000228559	chr6	35534425	35534426	rs9380516	EFO_0001422	cirrhosis of liver	EFO_0000405	Digestive system disorder
ENSG00000228559	chr6	35534425	35534426	rs9380516	EFO_0003047	hepatitis C infection	EFO_0000408	Other disease
ENSG00000228559	chr6	35560913	35560914	rs113244441	EFO_0000378	coronary artery disease	EFO_0000319	Cardiovascular disease
ENSG00000228559	chr6	35570187	35570188	rs9380522	EFO_0004705	hypothyroidism	EFO_0000408	Other disease
ENSG00000228590	chr2	60357684	60357685	rs243021	EFO_0001360	type ii diabetes mellitus	EFO_0000589	Metabolic disorder
ENSG00000228590	chr2	60358671	60358672	rs243019	EFO_0001360	type ii diabetes mellitus	EFO_0000589	Metabolic disorder
ENSG00000228590	chr2	60359572	60359573	rs243018	EFO_0001360	type ii diabetes mellitus	EFO_0000589	Metabolic disorder
ENSG00000228613	chr2	1403856	1403857	rs11675342	EFO_0004705	hypothyroidism	EFO_0000408	Other disease
ENSG00000228613	chr2	1403856	1403857	rs11675342	EFO_0005140	autoimmune disease	EFO_0000540	Immune system disorder
ENSG00000228649	chr7	22945391	22945392	rs2286492	EFO_0000289	bipolar disorder	EFO_0000618	Neurological disorder
ENSG00000228649	chr7	22946342	22946343	rs2286490	EFO_0005423	adolescent idiopathic scoliosis	EFO_0000408	Other disease
ENSG00000228682	chr1	31359023	31359024	rs7551345	EFO_0000692	schizophrenia	EFO_0000618	Neurological disorder
ENSG00000228701	chr10	92172529	92172530	rs72807246	EFO_0000305	breast carcinoma	EFO_0000616	Cancer
ENSG00000228742	chr7	106769006	106769007	rs17398575	EFO_0000378	coronary artery disease	EFO_0000319	Cardiovascular disease
ENSG00000228742	chr7	106769006	106769007	rs17398575	EFO_0003914	atherosclerosis	EFO_0000319	Cardiovascular disease
ENSG00000228742	chr7	106771412	106771413	rs17477177	EFO_0000319	cardiovascular disease	EFO_0000408	Other disease
ENSG00000228778	chr10	99523573	99523574	rs10748781	EFO_0000384	crohn's disease	EFO_0000405	Digestive system disorder
ENSG00000228778	chr10	99523573	99523574	rs10748781	EFO_0000676	psoriasis	EFO_0000540	Immune system disorder
ENSG00000228778	chr10	99523573	99523574	rs10748781	EFO_0000729	ulcerative colitis	EFO_0000405	Digestive system disorder
ENSG00000228778	chr10	99523573	99523574	rs10748781	EFO_0003767	inflammatory bowel disease	EFO_0000405	Digestive system disorder
ENSG00000228778	chr10	99523573	99523574	rs10748781	EFO_0003898	ankylosing spondylitis	EFO_0000540	Immune system disorder
ENSG00000228778	chr10	99523573	99523574	rs10748781	EFO_0004268	sclerosing cholangitis	EFO_0000405	Digestive system disorder
ENSG00000228778	chr10	99523573	99523574	rs10748781	EFO_0004705	hypothyroidism	EFO_0000408	Other disease
ENSG00000228778	chr10	99523573	99523574	rs10748781	EFO_0005140	autoimmune disease	EFO_0000540	Immune system disorder
ENSG00000228778	chr10	99524480	99524481	rs4409764	EFO_0000384	crohn's disease	EFO_0000405	Digestive system disorder
ENSG00000228778	chr10	99524480	99524481	rs4409764	EFO_0000729	ulcerative colitis	EFO_0000405	Digestive system disorder
ENSG00000228778	chr10	99524480	99524481	rs4409764	EFO_0003767	inflammatory bowel disease	EFO_0000405	Digestive system disorder
ENSG00000228778	chr10	99528007	99528008	rs10883365	EFO_0000384	crohn's disease	EFO_0000405	Digestive system disorder
ENSG00000228778	chr10	99530544	99530545	rs6584283	EFO_0000729	ulcerative colitis	EFO_0000405	Digestive system disorder
ENSG00000228778	chr10	99531836	99531837	rs11190140	EFO_0000384	crohn's disease	EFO_0000405	Digestive system disorder
ENSG00000228778	chr10	99531836	99531837	rs11190140	EFO_0000729	ulcerative colitis	EFO_0000405	Digestive system disorder
ENSG00000228778	chr10	99538694	99538695	rs1332099	EFO_0000384	crohn's disease	EFO_0000405	Digestive system disorder
ENSG00000228778	chr10	99538694	99538695	rs1332099	EFO_0000676	psoriasis	EFO_0000540	Immune system disorder
ENSG00000228778	chr10	99538694	99538695	rs1332099	EFO_0000729	ulcerative colitis	EFO_0000405	Digestive system disorder
ENSG00000228778	chr10	99538694	99538695	rs1332099	EFO_0001060	celiac disease	EFO_0000405	Digestive system disorder
ENSG00000228778	chr10	99538694	99538695	rs1332099	EFO_0001359	type i diabetes mellitus	EFO_0000540	Immune system disorder
ENSG00000228778	chr10	99538694	99538695	rs1332099	EFO_0002609	chronic childhood arthritis	EFO_0000540	Immune system disorder
ENSG00000228778	chr10	99538694	99538695	rs1332099	EFO_0002690	systemic lupus erythematosus	EFO_0000540	Immune system disorder
ENSG00000228778	chr10	99538694	99538695	rs1332099	EFO_0003898	ankylosing spondylitis	EFO_0000540	Immune system disorder
ENSG00000228778	chr10	99538694	99538695	rs1332099	EFO_0005140	autoimmune disease	EFO_0000540	Immune system disorder
[truncated: 6,446 more rows]
