# Supplementary material for: Multidimensional conservation analysis decodes the expression of conserved long noncoding RNAs
Source: Life Sci Alliance. 2023 Apr 5;6(6):e202302002. doi: 10.26508/lsa.202302002 (PMC10078953; doi:10.26508/lsa.202302002)
Supplement: Supplementary file 7 [file LSA-2023-02002_TableS7.xlsx]

## Sheet: Sheet1
Table S7. The conserved-lncRNA-binding TFs were identified in both human and mouse
TFname	MotifProfile
MZF1	MZF1(var.2)
Gabpa	Gabpa
RREB1	RREB1
ELK4	ELK4
SP1	SP1
Zfx	Zfx
EGR1	EGR1
PLAG1	PLAG1
E2F4	E2F4
E2F6	E2F6
EGR2	EGR2
NR2C2	NR2C2
NRF1	NRF1
SP2	SP2
ZNF263	ZNF263
KLF5	KLF5
Tcfl5	Tcfl5
SP4	SP4
ZIC3	ZIC3
EGR3	EGR3
EGR4	EGR4
GLIS2	GLIS2
KLF14	KLF14
KLF16	KLF16
SP3	SP3
SP8	SP8
ZBTB7A	ZBTB7A
ZIC4	ZIC4
ZNF740	ZNF740
TFAP2A	TFAP2A(var.2)
TFAP2C	TFAP2C(var.3)
TFAP2A	TFAP2A(var.3)
CTCFL	CTCFL
KLF9	KLF9
TFDP1	TFDP1
